# Supplementary material for: A simple BLASTn-based approach generates novel insights into the regulation and biological function of type I toxin-antitoxins
Source: mSystems. 2024 Jun 10;9(7):e01204-23. doi: 10.1128/msystems.01204-23 (PMC11264685; doi:10.1128/msystems.01204-23)
Supplement: Tables S1 to S23 — Supplemental tables of raw and processed data. [file msystems.01204-23-s0001.xlsx]

## Sheet: Titles
Table S1. Raw data for BLASTn using tisAB-istR as the query sequence.
Table S2. Summary of analysis of tis/istR locus for metadata, copy number, and sequence conservation.
Table S3. Raw data for BLASTn using shoB/ohsC as the query sequence.
Table S4. Summary of analysis of shoB/ohsC locus for metadata, copy number, and sequence conservation.
Table S5. Raw data for BLASTn using zorO/orzO as the query sequence.
Table S6. Raw data for BLASTn using UTR-zorO as the query sequence.
Table S7. Raw data for BLASTn using orzO as the query sequence.
Table S8. Raw data for BLASTn using BLASTn zorP/orzP as the query sequence.
Table S9. Raw data for BLASTn using BLAST zorQ/orzQ as the query sequence.
Table S10. Summary of analysis of zor/orz locus for metadata, copy number, and sequence conservation.
Table S11. Conservation of Zor repression at 2439 full zor/orz loci.
Table S12. Raw data for tBLASTn of ZorO.
Table S13. Translation of results of tBLASTn of ZorO using the Sequence Manipulation Suite Translate tool.
Table S14. Raw data for PSI-BLAST of ZorO.
Table S15. Summary of total hits to the zor/orz locus from BLASTn, tBLASTn, and PSI-BLAST among E. coli in the custom BLASTn database.
Table S16. Raw data for BLASTn using sodA as the query sequence.
Table S17. Raw data for BLASTn using araC as the query sequence.
Table S18. Raw data for BLASTn using ompC as the query sequence.
Table S19. Summary of analysis of sodA, araC, and ompC for metadata, copy number, and -10 and -35 conservation.
Table S20. List of lab strains of E. coli in the initial BLASTn custom database describing duplicate strains that were kept or removed from analysis.
Table S21. List of exact query sequences used for BLASTn in this study.
Table S22. Strains and plasmids used within this study.
Table S23. Oligonucleotides used within this study.
References

## Sheet: Table S1
Table S1. Raw data for BLASTn using tisAB-istR as the query sequence.
Query Seq-id (qseqid)	Subject Seq-id (sseqid)	Subject sequence length (slen)	Start of alignment in query (qstart)	End of alignment in query (qend)	Start of alignment in subject (sstart)	End of alignment in subject (send)	Aligned part of query sequence (qseq)	Aligned part of subject sequence (sseq)	Expect value (evalue)	Bit score (bitscore)	Raw score (score)	Alignment length (length)	Percentage of identical matches (pident)	Number of identical matches (nident)	Number of mismatches (mismatch)	Number of gap openings (gapopen)	Total number of gaps (gaps)	Query Coverage Per Subject (qcovs)	Query Coverage Per HSP (qcovhsp)
tisB/istR	LR890606.1	4843422	1	573	30612	30040	AAAAAACCCCGCCGGAGCGAGGTTTCGTCAGTCGCCTGCGGCTGGTAACCGCAAAGCACACTGTATTATGTCAACACTGAAAGTATACGTGTTCCGCGCAGAACGCGCAATTTCGGCACGAATTTTGACGTATTTAGTGCATAGTTGAGTATCGATCACAGTTTGCGTTTTGTCCAAATATTACTGTTTATTTATACAGTAAACTTCTATAATATCACTGTACGCAATGTGTTATGCGGGGGCCGCATCGTTACCCGGCGCACTAAGTCCTGGCTGAAACGGGTGGTGCCGTCAGCGCCTTAACCCCGCGTGAGCACACTGTGTTATGTCAACAAGCACAACGTTTCTCCTTGAGATACCGCGTGCACAACAGCTGGCAACAGGCAGCGGAAAGGTACG…	AAAAAACCCCGCCGGAGCGAGGTTTCGTCAGTCGCCTGCGGCTGGTAACCGCAAAGCACACTGTATTATGTCAACACTGAAAGTATACGTGTTCCGCGCAGAACGCGCAATTTCGGCACGAATTTTGACGTATTTAGTGCATAGTTGAGTATCGATCACAGTTTGCGTTTTGTCCAAATATTACTGTTTATTTATACAGTAAACTTCTATAATATCACTGTACGCAATGTGTTATGCGGGGGCCGCATCGTTACCCGGCGCACTAAGTCCTGGCTGAAACGGGTGGTGCCGTCAGCGCCTTAACCCCGCGTGAGCACACTGTGTTATGTCAACAAGCACAACGTTTCTCCTTGAGATACCGCGTGCACAACAGCTGGCAACAGGCAGCGGAAAGGTACG…	0	1034	1146	573	100	573	0	0	0	100	100
tisB/istR	LR882052.1	4569920	1	573	30612	30040	AAAAAACCCCGCCGGAGCGAGGTTTCGTCAGTCGCCTGCGGCTGGTAACCGCAAAGCACACTGTATTATGTCAACACTGAAAGTATACGTGTTCCGCGCAGAACGCGCAATTTCGGCACGAATTTTGACGTATTTAGTGCATAGTTGAGTATCGATCACAGTTTGCGTTTTGTCCAAATATTACTGTTTATTTATACAGTAAACTTCTATAATATCACTGTACGCAATGTGTTATGCGGGGGCCGCATCGTTACCCGGCGCACTAAGTCCTGGCTGAAACGGGTGGTGCCGTCAGCGCCTTAACCCCGCGTGAGCACACTGTGTTATGTCAACAAGCACAACGTTTCTCCTTGAGATACCGCGTGCACAACAGCTGGCAACAGGCAGCGGAAAGGTACG…	AAAAAACCCCGCCGGAGCGAGGTTTCGTCAGTCGCCTGCGGCTGGTAACCGCAAAGCACACTGTATTATGTCAACACTGAAAGTATACGTGTTCCGCGCAGAACGCGCAATTTCGGCACGAATTTTGACGTATTTAGTGCATAGTTGAGTATCGATCACAGTTTGCGTTTTGTCCAAATATTACTGTTTATTTATACAGTAAACTTCTATAATATCACTGTACGCAATGTGTTATGCGGGGGCCGCATCGTTACCCGGCGCACTAAGTCCTGGCTGAAACGGGTGGTGCCGTCAGCGCCTTAACCCCGCGTGAGCACACTGTGTTATGTCAACAAGCACAACGTTTCTCCTTGAGATACCGCGTGCACAACAGCTGGCAACAGGCAGCGGAAAGGTACG…	0	1034	1146	573	100	573	0	0	0	100	100
tisB/istR	LR881938.1	4625146	1	573	3836610	3837182	AAAAAACCCCGCCGGAGCGAGGTTTCGTCAGTCGCCTGCGGCTGGTAACCGCAAAGCACACTGTATTATGTCAACACTGAAAGTATACGTGTTCCGCGCAGAACGCGCAATTTCGGCACGAATTTTGACGTATTTAGTGCATAGTTGAGTATCGATCACAGTTTGCGTTTTGTCCAAATATTACTGTTTATTTATACAGTAAACTTCTATAATATCACTGTACGCAATGTGTTATGCGGGGGCCGCATCGTTACCCGGCGCACTAAGTCCTGGCTGAAACGGGTGGTGCCGTCAGCGCCTTAACCCCGCGTGAGCACACTGTGTTATGTCAACAAGCACAACGTTTCTCCTTGAGATACCGCGTGCACAACAGCTGGCAACAGGCAGCGGAAAGGTACG…	AAAAAACCCCGCCGGAGCGAGGTTTCGTCAGTCGCCTGCGGCTGGTAACCGCAAAGCACACTGTATTATGTCAACACTGAAAGTATACGTGTTCCGCGCAGAACGCGCAATTTCGGCACGAATTTTGACGTATTTAGTGCATAGTTGAGTATCGATCACAGTTTGCGTTTTGTCCAAATATTACTGTTTATTTATACAGTAAACTTCTATAATATCACTGTACGCAATGTGTTATGCGGGGGCCGCATCGTTACCCGGCGCACTAAGTCCTGGCTGAAACGGGTGGTGCCGTCAGCGCCTTAACCCCGCGTGAGCACACTGTGTTATGTCAACAAGCACAACGTTTCTCCTTGAGATACCGCGTGCACAACAGCTGGCAACAGGCAGCGGAAAGGTACG…	0	1034	1146	573	100	573	0	0	0	100	100
tisB/istR	LR217818.1	5102517	1	573	30612	30040	AAAAAACCCCGCCGGAGCGAGGTTTCGTCAGTCGCCTGCGGCTGGTAACCGCAAAGCACACTGTATTATGTCAACACTGAAAGTATACGTGTTCCGCGCAGAACGCGCAATTTCGGCACGAATTTTGACGTATTTAGTGCATAGTTGAGTATCGATCACAGTTTGCGTTTTGTCCAAATATTACTGTTTATTTATACAGTAAACTTCTATAATATCACTGTACGCAATGTGTTATGCGGGGGCCGCATCGTTACCCGGCGCACTAAGTCCTGGCTGAAACGGGTGGTGCCGTCAGCGCCTTAACCCCGCGTGAGCACACTGTGTTATGTCAACAAGCACAACGTTTCTCCTTGAGATACCGCGTGCACAACAGCTGGCAACAGGCAGCGGAAAGGTACG…	AAAAAACCCCGCCGGAGCGAGGTTTCGTCAGTCGCCTGCGGCTGGTAACCGCAAAGCACACTGTATTATGTCAACACTGAAAGTATACGTGTTCCGCGCAGAACGCGCAATTTCGGCACGAATTTTGACGTATTTAGTGCATAGTTGAGTATCGATCACAGTTTGCGTTTTGTCCAAATATTACTGTTTATTTATACAGTAAACTTCTATAATATCACTGTACGCAATGTGTTATGCGGGGGCCGCATCGTTACCCGGCGCACTAAGTCCTGGCTGAAACGGGTGGTGCCGTCAGCGCCTTAACCCCGCGTGAGCACACTGTGTTATGTCAACAAGCACAACGTTTCTCCTTGAGATACCGCGTGCACAACAGCTGGCAACAGGCAGCGGAAAGGTACG…	0	1034	1146	573	100	573	0	0	0	100	100
tisB/istR	LR134296.1	4693367	1	573	30612	30040	AAAAAACCCCGCCGGAGCGAGGTTTCGTCAGTCGCCTGCGGCTGGTAACCGCAAAGCACACTGTATTATGTCAACACTGAAAGTATACGTGTTCCGCGCAGAACGCGCAATTTCGGCACGAATTTTGACGTATTTAGTGCATAGTTGAGTATCGATCACAGTTTGCGTTTTGTCCAAATATTACTGTTTATTTATACAGTAAACTTCTATAATATCACTGTACGCAATGTGTTATGCGGGGGCCGCATCGTTACCCGGCGCACTAAGTCCTGGCTGAAACGGGTGGTGCCGTCAGCGCCTTAACCCCGCGTGAGCACACTGTGTTATGTCAACAAGCACAACGTTTCTCCTTGAGATACCGCGTGCACAACAGCTGGCAACAGGCAGCGGAAAGGTACG…	AAAAAACCCCGCCGGAGCGAGGTTTCGTCAGTCGCCTGCGGCTGGTAACCGCAAAGCACACTGTATTATGTCAACACTGAAAGTATACGTGTTCCGCGCAGAACGCGCAATTTCGGCACGAATTTTGACGTATTTAGTGCATAGTTGAGTATCGATCACAGTTTGCGTTTTGTCCAAATATTACTGTTTATTTATACAGTAAACTTCTATAATATCACTGTACGCAATGTGTTATGCGGGGGCCGCATCGTTACCCGGCGCACTAAGTCCTGGCTGAAACGGGTGGTGCCGTCAGCGCCTTAACCCCGCGTGAGCACACTGTGTTATGTCAACAAGCACAACGTTTCTCCTTGAGATACCGCGTGCACAACAGCTGGCAACAGGCAGCGGAAAGGTACG…	0	1034	1146	573	100	573	0	0	0	100	100
tisB/istR	LR134239.1	4532589	1	573	30454	29882	AAAAAACCCCGCCGGAGCGAGGTTTCGTCAGTCGCCTGCGGCTGGTAACCGCAAAGCACACTGTATTATGTCAACACTGAAAGTATACGTGTTCCGCGCAGAACGCGCAATTTCGGCACGAATTTTGACGTATTTAGTGCATAGTTGAGTATCGATCACAGTTTGCGTTTTGTCCAAATATTACTGTTTATTTATACAGTAAACTTCTATAATATCACTGTACGCAATGTGTTATGCGGGGGCCGCATCGTTACCCGGCGCACTAAGTCCTGGCTGAAACGGGTGGTGCCGTCAGCGCCTTAACCCCGCGTGAGCACACTGTGTTATGTCAACAAGCACAACGTTTCTCCTTGAGATACCGCGTGCACAACAGCTGGCAACAGGCAGCGGAAAGGTACG…	AAAAAACCCCGCCGGAGCGAGGTTTCGTCAGTCGCCTGCGGCTGGTAACCGCAAAGCACACTGTATTATGTCAACACTGAAAGTATACGTGTTCCGCGCAGAACGCGCAATTTCGGCACGAATTTTGACGTATTTAGTGCATAGTTGAGTATCGATCACAGTTTGCGTTTTGTCCAAATATTACTGTTTATTTATACAGTAAACTTCTATAATATCACTGTACGCAATGTGTTATGCGGGGGCCGCATCGTTACCCGGCGCACTAAGTCCTGGCTGAAACGGGTGGTGCCGTCAGCGCCTTAACCCCGCGTGAGCACACTGTGTTATGTCAACAAGCACAACGTTTCTCCTTGAGATACCGCGTGCACAACAGCTGGCAACAGGCAGCGGAAAGGTACG…	0	1034	1146	573	100	573	0	0	0	100	100
tisB/istR	LR134231.1	4594692	1	573	30453	29881	AAAAAACCCCGCCGGAGCGAGGTTTCGTCAGTCGCCTGCGGCTGGTAACCGCAAAGCACACTGTATTATGTCAACACTGAAAGTATACGTGTTCCGCGCAGAACGCGCAATTTCGGCACGAATTTTGACGTATTTAGTGCATAGTTGAGTATCGATCACAGTTTGCGTTTTGTCCAAATATTACTGTTTATTTATACAGTAAACTTCTATAATATCACTGTACGCAATGTGTTATGCGGGGGCCGCATCGTTACCCGGCGCACTAAGTCCTGGCTGAAACGGGTGGTGCCGTCAGCGCCTTAACCCCGCGTGAGCACACTGTGTTATGTCAACAAGCACAACGTTTCTCCTTGAGATACCGCGTGCACAACAGCTGGCAACAGGCAGCGGAAAGGTACG…	AAAAAACCCCGCCGGAGCGAGGTTTCGTCAGTCGCCTGCGGCTGGTAACCGCAAAGCACACTGTATTATGTCAACACTGAAAGTATACGTGTTCCGCGCAGAACGCGCAATTTCGGCACGAATTTTGACGTATTTAGTGCATAGTTGAGTATCGATCACAGTTTGCGTTTTGTCCAAATATTACTGTTTATTTATACAGTAAACTTCTATAATATCACTGTACGCAATGTGTTATGCGGGGGCCGCATCGTTACCCGGCGCACTAAGTCCTGGCTGAAACGGGTGGTGCCGTCAGCGCCTTAACCCCGCGTGAGCACACTGTGTTATGTCAACAAGCACAACGTTTCTCCTTGAGATACCGCGTGCACAACAGCTGGCAACAGGCAGCGGAAAGGTACG…	0	1034	1146	573	100	573	0	0	0	100	100
tisB/istR	LR134228.1	4969847	1	573	30533	29961	AAAAAACCCCGCCGGAGCGAGGTTTCGTCAGTCGCCTGCGGCTGGTAACCGCAAAGCACACTGTATTATGTCAACACTGAAAGTATACGTGTTCCGCGCAGAACGCGCAATTTCGGCACGAATTTTGACGTATTTAGTGCATAGTTGAGTATCGATCACAGTTTGCGTTTTGTCCAAATATTACTGTTTATTTATACAGTAAACTTCTATAATATCACTGTACGCAATGTGTTATGCGGGGGCCGCATCGTTACCCGGCGCACTAAGTCCTGGCTGAAACGGGTGGTGCCGTCAGCGCCTTAACCCCGCGTGAGCACACTGTGTTATGTCAACAAGCACAACGTTTCTCCTTGAGATACCGCGTGCACAACAGCTGGCAACAGGCAGCGGAAAGGTACG…	AAAAAACCCCGCCGGAGCGAGGTTTCGTCAGTCGCCTGCGGCTGGTAACCGCAAAGCACACTGTATTATGTCAACACTGAAAGTATACGTGTTCCGCGCAGAACGCGCAATTTCGGCACGAATTTTGACGTATTTAGTGCATAGTTGAGTATCGATCACAGTTTGCGTTTTGTCCAAATATTACTGTTTATTTATACAGTAAACTTCTATAATATCACTGTACGCAATGTGTTATGCGGGGGCCGCATCGTTACCCGGCGCACTAAGTCCTGGCTGAAACGGGTGGTGCCGTCAGCGCCTTAACCCCGCGTGAGCACACTGTGTTATGTCAACAAGCACAACGTTTCTCCTTGAGATACCGCGTGCACAACAGCTGGCAACAGGCAGCGGAAAGGTACG…	0	1034	1146	573	100	573	0	0	0	100	100
tisB/istR	LR134227.1	4573055	1	573	30613	30041	AAAAAACCCCGCCGGAGCGAGGTTTCGTCAGTCGCCTGCGGCTGGTAACCGCAAAGCACACTGTATTATGTCAACACTGAAAGTATACGTGTTCCGCGCAGAACGCGCAATTTCGGCACGAATTTTGACGTATTTAGTGCATAGTTGAGTATCGATCACAGTTTGCGTTTTGTCCAAATATTACTGTTTATTTATACAGTAAACTTCTATAATATCACTGTACGCAATGTGTTATGCGGGGGCCGCATCGTTACCCGGCGCACTAAGTCCTGGCTGAAACGGGTGGTGCCGTCAGCGCCTTAACCCCGCGTGAGCACACTGTGTTATGTCAACAAGCACAACGTTTCTCCTTGAGATACCGCGTGCACAACAGCTGGCAACAGGCAGCGGAAAGGTACG…	AAAAAACCCCGCCGGAGCGAGGTTTCGTCAGTCGCCTGCGGCTGGTAACCGCAAAGCACACTGTATTATGTCAACACTGAAAGTATACGTGTTCCGCGCAGAACGCGCAATTTCGGCACGAATTTTGACGTATTTAGTGCATAGTTGAGTATCGATCACAGTTTGCGTTTTGTCCAAATATTACTGTTTATTTATACAGTAAACTTCTATAATATCACTGTACGCAATGTGTTATGCGGGGGCCGCATCGTTACCCGGCGCACTAAGTCCTGGCTGAAACGGGTGGTGCCGTCAGCGCCTTAACCCCGCGTGAGCACACTGTGTTATGTCAACAAGCACAACGTTTCTCCTTGAGATACCGCGTGCACAACAGCTGGCAACAGGCAGCGGAAAGGTACG…	0	1034	1146	573	100	573	0	0	0	100	100
tisB/istR	LR134216.1	4647667	1	573	30612	30040	AAAAAACCCCGCCGGAGCGAGGTTTCGTCAGTCGCCTGCGGCTGGTAACCGCAAAGCACACTGTATTATGTCAACACTGAAAGTATACGTGTTCCGCGCAGAACGCGCAATTTCGGCACGAATTTTGACGTATTTAGTGCATAGTTGAGTATCGATCACAGTTTGCGTTTTGTCCAAATATTACTGTTTATTTATACAGTAAACTTCTATAATATCACTGTACGCAATGTGTTATGCGGGGGCCGCATCGTTACCCGGCGCACTAAGTCCTGGCTGAAACGGGTGGTGCCGTCAGCGCCTTAACCCCGCGTGAGCACACTGTGTTATGTCAACAAGCACAACGTTTCTCCTTGAGATACCGCGTGCACAACAGCTGGCAACAGGCAGCGGAAAGGTACG…	AAAAAACCCCGCCGGAGCGAGGTTTCGTCAGTCGCCTGCGGCTGGTAACCGCAAAGCACACTGTATTATGTCAACACTGAAAGTATACGTGTTCCGCGCAGAACGCGCAATTTCGGCACGAATTTTGACGTATTTAGTGCATAGTTGAGTATCGATCACAGTTTGCGTTTTGTCCAAATATTACTGTTTATTTATACAGTAAACTTCTATAATATCACTGTACGCAATGTGTTATGCGGGGGCCGCATCGTTACCCGGCGCACTAAGTCCTGGCTGAAACGGGTGGTGCCGTCAGCGCCTTAACCCCGCGTGAGCACACTGTGTTATGTCAACAAGCACAACGTTTCTCCTTGAGATACCGCGTGCACAACAGCTGGCAACAGGCAGCGGAAAGGTACG…	0	1034	1146	573	100	573	0	0	0	100	100
tisB/istR	LR134152.1	4692996	1	573	30610	30038	AAAAAACCCCGCCGGAGCGAGGTTTCGTCAGTCGCCTGCGGCTGGTAACCGCAAAGCACACTGTATTATGTCAACACTGAAAGTATACGTGTTCCGCGCAGAACGCGCAATTTCGGCACGAATTTTGACGTATTTAGTGCATAGTTGAGTATCGATCACAGTTTGCGTTTTGTCCAAATATTACTGTTTATTTATACAGTAAACTTCTATAATATCACTGTACGCAATGTGTTATGCGGGGGCCGCATCGTTACCCGGCGCACTAAGTCCTGGCTGAAACGGGTGGTGCCGTCAGCGCCTTAACCCCGCGTGAGCACACTGTGTTATGTCAACAAGCACAACGTTTCTCCTTGAGATACCGCGTGCACAACAGCTGGCAACAGGCAGCGGAAAGGTACG…	AAAAAACCCCGCCGGAGCGAGGTTTCGTCAGTCGCCTGCGGCTGGTAACCGCAAAGCACACTGTATTATGTCAACACTGAAAGTATACGTGTTCCGCGCAGAACGCGCAATTTCGGCACGAATTTTGACGTATTTAGTGCATAGTTGAGTATCGATCACAGTTTGCGTTTTGTCCAAATATTACTGTTTATTTATACAGTAAACTTCTATAATATCACTGTACGCAATGTGTTATGCGGGGGCCGCATCGTTACCCGGCGCACTAAGTCCTGGCTGAAACGGGTGGTGCCGTCAGCGCCTTAACCCCGCGTGAGCACACTGTGTTATGTCAACAAGCACAACGTTTCTCCTTGAGATACCGCGTGCACAACAGCTGGCAACAGGCAGCGGAAAGGTACG…	0	1034	1146	573	100	573	0	0	0	100	100
tisB/istR	LR134083.1	4757324	1	573	30613	30041	AAAAAACCCCGCCGGAGCGAGGTTTCGTCAGTCGCCTGCGGCTGGTAACCGCAAAGCACACTGTATTATGTCAACACTGAAAGTATACGTGTTCCGCGCAGAACGCGCAATTTCGGCACGAATTTTGACGTATTTAGTGCATAGTTGAGTATCGATCACAGTTTGCGTTTTGTCCAAATATTACTGTTTATTTATACAGTAAACTTCTATAATATCACTGTACGCAATGTGTTATGCGGGGGCCGCATCGTTACCCGGCGCACTAAGTCCTGGCTGAAACGGGTGGTGCCGTCAGCGCCTTAACCCCGCGTGAGCACACTGTGTTATGTCAACAAGCACAACGTTTCTCCTTGAGATACCGCGTGCACAACAGCTGGCAACAGGCAGCGGAAAGGTACG…	AAAAAACCCCGCCGGAGCGAGGTTTCGTCAGTCGCCTGCGGCTGGTAACCGCAAAGCACACTGTATTATGTCAACACTGAAAGTATACGTGTTCCGCGCAGAACGCGCAATTTCGGCACGAATTTTGACGTATTTAGTGCATAGTTGAGTATCGATCACAGTTTGCGTTTTGTCCAAATATTACTGTTTATTTATACAGTAAACTTCTATAATATCACTGTACGCAATGTGTTATGCGGGGGCCGCATCGTTACCCGGCGCACTAAGTCCTGGCTGAAACGGGTGGTGCCGTCAGCGCCTTAACCCCGCGTGAGCACACTGTGTTATGTCAACAAGCACAACGTTTCTCCTTGAGATACCGCGTGCACAACAGCTGGCAACAGGCAGCGGAAAGGTACG…	0	1034	1146	573	100	573	0	0	0	100	100
tisB/istR	LR134082.1	4682556	1	573	30612	30040	AAAAAACCCCGCCGGAGCGAGGTTTCGTCAGTCGCCTGCGGCTGGTAACCGCAAAGCACACTGTATTATGTCAACACTGAAAGTATACGTGTTCCGCGCAGAACGCGCAATTTCGGCACGAATTTTGACGTATTTAGTGCATAGTTGAGTATCGATCACAGTTTGCGTTTTGTCCAAATATTACTGTTTATTTATACAGTAAACTTCTATAATATCACTGTACGCAATGTGTTATGCGGGGGCCGCATCGTTACCCGGCGCACTAAGTCCTGGCTGAAACGGGTGGTGCCGTCAGCGCCTTAACCCCGCGTGAGCACACTGTGTTATGTCAACAAGCACAACGTTTCTCCTTGAGATACCGCGTGCACAACAGCTGGCAACAGGCAGCGGAAAGGTACG…	AAAAAACCCCGCCGGAGCGAGGTTTCGTCAGTCGCCTGCGGCTGGTAACCGCAAAGCACACTGTATTATGTCAACACTGAAAGTATACGTGTTCCGCGCAGAACGCGCAATTTCGGCACGAATTTTGACGTATTTAGTGCATAGTTGAGTATCGATCACAGTTTGCGTTTTGTCCAAATATTACTGTTTATTTATACAGTAAACTTCTATAATATCACTGTACGCAATGTGTTATGCGGGGGCCGCATCGTTACCCGGCGCACTAAGTCCTGGCTGAAACGGGTGGTGCCGTCAGCGCCTTAACCCCGCGTGAGCACACTGTGTTATGTCAACAAGCACAACGTTTCTCCTTGAGATACCGCGTGCACAACAGCTGGCAACAGGCAGCGGAAAGGTACG…	0	1034	1146	573	100	573	0	0	0	100	100
tisB/istR	LR134075.1	4601921	1	573	30613	30041	AAAAAACCCCGCCGGAGCGAGGTTTCGTCAGTCGCCTGCGGCTGGTAACCGCAAAGCACACTGTATTATGTCAACACTGAAAGTATACGTGTTCCGCGCAGAACGCGCAATTTCGGCACGAATTTTGACGTATTTAGTGCATAGTTGAGTATCGATCACAGTTTGCGTTTTGTCCAAATATTACTGTTTATTTATACAGTAAACTTCTATAATATCACTGTACGCAATGTGTTATGCGGGGGCCGCATCGTTACCCGGCGCACTAAGTCCTGGCTGAAACGGGTGGTGCCGTCAGCGCCTTAACCCCGCGTGAGCACACTGTGTTATGTCAACAAGCACAACGTTTCTCCTTGAGATACCGCGTGCACAACAGCTGGCAACAGGCAGCGGAAAGGTACG…	AAAAAACCCCGCCGGAGCGAGGTTTCGTCAGTCGCCTGCGGCTGGTAACCGCAAAGCACACTGTATTATGTCAACACTGAAAGTATACGTGTTCCGCGCAGAACGCGCAATTTCGGCACGAATTTTGACGTATTTAGTGCATAGTTGAGTATCGATCACAGTTTGCGTTTTGTCCAAATATTACTGTTTATTTATACAGTAAACTTCTATAATATCACTGTACGCAATGTGTTATGCGGGGGCCGCATCGTTACCCGGCGCACTAAGTCCTGGCTGAAACGGGTGGTGCCGTCAGCGCCTTAACCCCGCGTGAGCACACTGTGTTATGTCAACAAGCACAACGTTTCTCCTTGAGATACCGCGTGCACAACAGCTGGCAACAGGCAGCGGAAAGGTACG…	0	1034	1146	573	100	573	0	0	0	100	100
tisB/istR	LS992166.1	4850393	1	573	30611	30039	AAAAAACCCCGCCGGAGCGAGGTTTCGTCAGTCGCCTGCGGCTGGTAACCGCAAAGCACACTGTATTATGTCAACACTGAAAGTATACGTGTTCCGCGCAGAACGCGCAATTTCGGCACGAATTTTGACGTATTTAGTGCATAGTTGAGTATCGATCACAGTTTGCGTTTTGTCCAAATATTACTGTTTATTTATACAGTAAACTTCTATAATATCACTGTACGCAATGTGTTATGCGGGGGCCGCATCGTTACCCGGCGCACTAAGTCCTGGCTGAAACGGGTGGTGCCGTCAGCGCCTTAACCCCGCGTGAGCACACTGTGTTATGTCAACAAGCACAACGTTTCTCCTTGAGATACCGCGTGCACAACAGCTGGCAACAGGCAGCGGAAAGGTACG…	AAAAAACCCCGCCGGAGCGAGGTTTCGTCAGTCGCCTGCGGCTGGTAACCGCAAAGCACACTGTATTATGTCAACACTGAAAGTATACGTGTTCCGCGCAGAACGCGCAATTTCGGCACGAATTTTGACGTATTTAGTGCATAGTTGAGTATCGATCACAGTTTGCGTTTTGTCCAAATATTACTGTTTATTTATACAGTAAACTTCTATAATATCACTGTACGCAATGTGTTATGCGGGGGCCGCATCGTTACCCGGCGCACTAAGTCCTGGCTGAAACGGGTGGTGCCGTCAGCGCCTTAACCCCGCGTGAGCACACTGTGTTATGTCAACAAGCACAACGTTTCTCCTTGAGATACCGCGTGCACAACAGCTGGCAACAGGCAGCGGAAAGGTACG…	0	1034	1146	573	100	573	0	0	0	100	100
tisB/istR	LT615377.1	4638126	1	573	3849630	3850202	AAAAAACCCCGCCGGAGCGAGGTTTCGTCAGTCGCCTGCGGCTGGTAACCGCAAAGCACACTGTATTATGTCAACACTGAAAGTATACGTGTTCCGCGCAGAACGCGCAATTTCGGCACGAATTTTGACGTATTTAGTGCATAGTTGAGTATCGATCACAGTTTGCGTTTTGTCCAAATATTACTGTTTATTTATACAGTAAACTTCTATAATATCACTGTACGCAATGTGTTATGCGGGGGCCGCATCGTTACCCGGCGCACTAAGTCCTGGCTGAAACGGGTGGTGCCGTCAGCGCCTTAACCCCGCGTGAGCACACTGTGTTATGTCAACAAGCACAACGTTTCTCCTTGAGATACCGCGTGCACAACAGCTGGCAACAGGCAGCGGAAAGGTACG…	AAAAAACCCCGCCGGAGCGAGGTTTCGTCAGTCGCCTGCGGCTGGTAACCGCAAAGCACACTGTATTATGTCAACACTGAAAGTATACGTGTTCCGCGCAGAACGCGCAATTTCGGCACGAATTTTGACGTATTTAGTGCATAGTTGAGTATCGATCACAGTTTGCGTTTTGTCCAAATATTACTGTTTATTTATACAGTAAACTTCTATAATATCACTGTACGCAATGTGTTATGCGGGGGCCGCATCGTTACCCGGCGCACTAAGTCCTGGCTGAAACGGGTGGTGCCGTCAGCGCCTTAACCCCGCGTGAGCACACTGTGTTATGTCAACAAGCACAACGTTTCTCCTTGAGATACCGCGTGCACAACAGCTGGCAACAGGCAGCGGAAAGGTACG…	0	1034	1146	573	100	573	0	0	0	100	100
tisB/istR	LT615378.1	4638126	1	573	3849630	3850202	AAAAAACCCCGCCGGAGCGAGGTTTCGTCAGTCGCCTGCGGCTGGTAACCGCAAAGCACACTGTATTATGTCAACACTGAAAGTATACGTGTTCCGCGCAGAACGCGCAATTTCGGCACGAATTTTGACGTATTTAGTGCATAGTTGAGTATCGATCACAGTTTGCGTTTTGTCCAAATATTACTGTTTATTTATACAGTAAACTTCTATAATATCACTGTACGCAATGTGTTATGCGGGGGCCGCATCGTTACCCGGCGCACTAAGTCCTGGCTGAAACGGGTGGTGCCGTCAGCGCCTTAACCCCGCGTGAGCACACTGTGTTATGTCAACAAGCACAACGTTTCTCCTTGAGATACCGCGTGCACAACAGCTGGCAACAGGCAGCGGAAAGGTACG…	AAAAAACCCCGCCGGAGCGAGGTTTCGTCAGTCGCCTGCGGCTGGTAACCGCAAAGCACACTGTATTATGTCAACACTGAAAGTATACGTGTTCCGCGCAGAACGCGCAATTTCGGCACGAATTTTGACGTATTTAGTGCATAGTTGAGTATCGATCACAGTTTGCGTTTTGTCCAAATATTACTGTTTATTTATACAGTAAACTTCTATAATATCACTGTACGCAATGTGTTATGCGGGGGCCGCATCGTTACCCGGCGCACTAAGTCCTGGCTGAAACGGGTGGTGCCGTCAGCGCCTTAACCCCGCGTGAGCACACTGTGTTATGTCAACAAGCACAACGTTTCTCCTTGAGATACCGCGTGCACAACAGCTGGCAACAGGCAGCGGAAAGGTACG…	0	1034	1146	573	100	573	0	0	0	100	100
tisB/istR	LT601384.1	5144250	1	573	4255133	4255705	AAAAAACCCCGCCGGAGCGAGGTTTCGTCAGTCGCCTGCGGCTGGTAACCGCAAAGCACACTGTATTATGTCAACACTGAAAGTATACGTGTTCCGCGCAGAACGCGCAATTTCGGCACGAATTTTGACGTATTTAGTGCATAGTTGAGTATCGATCACAGTTTGCGTTTTGTCCAAATATTACTGTTTATTTATACAGTAAACTTCTATAATATCACTGTACGCAATGTGTTATGCGGGGGCCGCATCGTTACCCGGCGCACTAAGTCCTGGCTGAAACGGGTGGTGCCGTCAGCGCCTTAACCCCGCGTGAGCACACTGTGTTATGTCAACAAGCACAACGTTTCTCCTTGAGATACCGCGTGCACAACAGCTGGCAACAGGCAGCGGAAAGGTACG…	AAAAAACCCCGCCGGAGCGAGGTTTCGTCAGTCGCCTGCGGCTGGTAACCGCAAAGCACACTGTATTATGTCAACACTGAAAGTATACGTGTTCCGCGCAGAACGCGCAATTTCGGCACGAATTTTGACGTATTTAGTGCATAGTTGAGTATCGATCACAGTTTGCGTTTTGTCCAAATATTACTGTTTATTTATACAGTAAACTTCTATAATATCACTGTACGCAATGTGTTATGCGGGGGCCGCATCGTTACCCGGCGCACTAAGTCCTGGCTGAAACGGGTGGTGCCGTCAGCGCCTTAACCCCGCGTGAGCACACTGTGTTATGTCAACAAGCACAACGTTTCTCCTTGAGATACCGCGTGCACAACAGCTGGCAACAGGCAGCGGAAAGGTACG…	0	1034	1146	573	100	573	0	0	0	100	100
tisB/istR	CP081009.1	4547366	1	573	1031375	1030803	AAAAAACCCCGCCGGAGCGAGGTTTCGTCAGTCGCCTGCGGCTGGTAACCGCAAAGCACACTGTATTATGTCAACACTGAAAGTATACGTGTTCCGCGCAGAACGCGCAATTTCGGCACGAATTTTGACGTATTTAGTGCATAGTTGAGTATCGATCACAGTTTGCGTTTTGTCCAAATATTACTGTTTATTTATACAGTAAACTTCTATAATATCACTGTACGCAATGTGTTATGCGGGGGCCGCATCGTTACCCGGCGCACTAAGTCCTGGCTGAAACGGGTGGTGCCGTCAGCGCCTTAACCCCGCGTGAGCACACTGTGTTATGTCAACAAGCACAACGTTTCTCCTTGAGATACCGCGTGCACAACAGCTGGCAACAGGCAGCGGAAAGGTACG…	AAAAAACCCCGCCGGAGCGAGGTTTCGTCAGTCGCCTGCGGCTGGTAACCGCAAAGCACACTGTATTATGTCAACACTGAAAGTATACGTGTTCCGCGCAGAACGCGCAATTTCGGCACGAATTTTGACGTATTTAGTGCATAGTTGAGTATCGATCACAGTTTGCGTTTTGTCCAAATATTACTGTTTATTTATACAGTAAACTTCTATAATATCACTGTACGCAATGTGTTATGCGGGGGCCGCATCGTTACCCGGCGCACTAAGTCCTGGCTGAAACGGGTGGTGCCGTCAGCGCCTTAACCCCGCGTGAGCACACTGTGTTATGTCAACAAGCACAACGTTTCTCCTTGAGATACCGCGTGCACAACAGCTGGCAACAGGCAGCGGAAAGGTACG…	0	1034	1146	573	100	573	0	0	0	100	100
tisB/istR	CP081007.1	4663358	1	573	1540552	1539980	AAAAAACCCCGCCGGAGCGAGGTTTCGTCAGTCGCCTGCGGCTGGTAACCGCAAAGCACACTGTATTATGTCAACACTGAAAGTATACGTGTTCCGCGCAGAACGCGCAATTTCGGCACGAATTTTGACGTATTTAGTGCATAGTTGAGTATCGATCACAGTTTGCGTTTTGTCCAAATATTACTGTTTATTTATACAGTAAACTTCTATAATATCACTGTACGCAATGTGTTATGCGGGGGCCGCATCGTTACCCGGCGCACTAAGTCCTGGCTGAAACGGGTGGTGCCGTCAGCGCCTTAACCCCGCGTGAGCACACTGTGTTATGTCAACAAGCACAACGTTTCTCCTTGAGATACCGCGTGCACAACAGCTGGCAACAGGCAGCGGAAAGGTACG…	AAAAAACCCCGCCGGAGCGAGGTTTCGTCAGTCGCCTGCGGCTGGTAACCGCAAAGCACACTGTATTATGTCAACACTGAAAGTATACGTGTTCCGCGCAGAACGCGCAATTTCGGCACGAATTTTGACGTATTTAGTGCATAGTTGAGTATCGATCACAGTTTGCGTTTTGTCCAAATATTACTGTTTATTTATACAGTAAACTTCTATAATATCACTGTACGCAATGTGTTATGCGGGGGCCGCATCGTTACCCGGCGCACTAAGTCCTGGCTGAAACGGGTGGTGCCGTCAGCGCCTTAACCCCGCGTGAGCACACTGTGTTATGTCAACAAGCACAACGTTTCTCCTTGAGATACCGCGTGCACAACAGCTGGCAACAGGCAGCGGAAAGGTACG…	0	1034	1146	573	100	573	0	0	0	100	100
tisB/istR	CP081008.1	4666712	1	573	1003957	1004529	AAAAAACCCCGCCGGAGCGAGGTTTCGTCAGTCGCCTGCGGCTGGTAACCGCAAAGCACACTGTATTATGTCAACACTGAAAGTATACGTGTTCCGCGCAGAACGCGCAATTTCGGCACGAATTTTGACGTATTTAGTGCATAGTTGAGTATCGATCACAGTTTGCGTTTTGTCCAAATATTACTGTTTATTTATACAGTAAACTTCTATAATATCACTGTACGCAATGTGTTATGCGGGGGCCGCATCGTTACCCGGCGCACTAAGTCCTGGCTGAAACGGGTGGTGCCGTCAGCGCCTTAACCCCGCGTGAGCACACTGTGTTATGTCAACAAGCACAACGTTTCTCCTTGAGATACCGCGTGCACAACAGCTGGCAACAGGCAGCGGAAAGGTACG…	AAAAAACCCCGCCGGAGCGAGGTTTCGTCAGTCGCCTGCGGCTGGTAACCGCAAAGCACACTGTATTATGTCAACACTGAAAGTATACGTGTTCCGCGCAGAACGCGCAATTTCGGCACGAATTTTGACGTATTTAGTGCATAGTTGAGTATCGATCACAGTTTGCGTTTTGTCCAAATATTACTGTTTATTTATACAGTAAACTTCTATAATATCACTGTACGCAATGTGTTATGCGGGGGCCGCATCGTTACCCGGCGCACTAAGTCCTGGCTGAAACGGGTGGTGCCGTCAGCGCCTTAACCCCGCGTGAGCACACTGTGTTATGTCAACAAGCACAACGTTTCTCCTTGAGATACCGCGTGCACAACAGCTGGCAACAGGCAGCGGAAAGGTACG…	0	1034	1146	573	100	573	0	0	0	100	100
tisB/istR	CP080620.1	4513232	1	573	1136709	1136137	AAAAAACCCCGCCGGAGCGAGGTTTCGTCAGTCGCCTGCGGCTGGTAACCGCAAAGCACACTGTATTATGTCAACACTGAAAGTATACGTGTTCCGCGCAGAACGCGCAATTTCGGCACGAATTTTGACGTATTTAGTGCATAGTTGAGTATCGATCACAGTTTGCGTTTTGTCCAAATATTACTGTTTATTTATACAGTAAACTTCTATAATATCACTGTACGCAATGTGTTATGCGGGGGCCGCATCGTTACCCGGCGCACTAAGTCCTGGCTGAAACGGGTGGTGCCGTCAGCGCCTTAACCCCGCGTGAGCACACTGTGTTATGTCAACAAGCACAACGTTTCTCCTTGAGATACCGCGTGCACAACAGCTGGCAACAGGCAGCGGAAAGGTACG…	AAAAAACCCCGCCGGAGCGAGGTTTCGTCAGTCGCCTGCGGCTGGTAACCGCAAAGCACACTGTATTATGTCAACACTGAAAGTATACGTGTTCCGCGCAGAACGCGCAATTTCGGCACGAATTTTGACGTATTTAGTGCATAGTTGAGTATCGATCACAGTTTGCGTTTTGTCCAAATATTACTGTTTATTTATACAGTAAACTTCTATAATATCACTGTACGCAATGTGTTATGCGGGGGCCGCATCGTTACCCGGCGCACTAAGTCCTGGCTGAAACGGGTGGTGCCGTCAGCGCCTTAACCCCGCGTGAGCACACTGTGTTATGTCAACAAGCACAACGTTTCTCCTTGAGATACCGCGTGCACAACAGCTGGCAACAGGCAGCGGAAAGGTACG…	0	1034	1146	573	100	573	0	0	0	100	100
tisB/istR	CP068283.1	4688863	1	573	3910008	3910580	AAAAAACCCCGCCGGAGCGAGGTTTCGTCAGTCGCCTGCGGCTGGTAACCGCAAAGCACACTGTATTATGTCAACACTGAAAGTATACGTGTTCCGCGCAGAACGCGCAATTTCGGCACGAATTTTGACGTATTTAGTGCATAGTTGAGTATCGATCACAGTTTGCGTTTTGTCCAAATATTACTGTTTATTTATACAGTAAACTTCTATAATATCACTGTACGCAATGTGTTATGCGGGGGCCGCATCGTTACCCGGCGCACTAAGTCCTGGCTGAAACGGGTGGTGCCGTCAGCGCCTTAACCCCGCGTGAGCACACTGTGTTATGTCAACAAGCACAACGTTTCTCCTTGAGATACCGCGTGCACAACAGCTGGCAACAGGCAGCGGAAAGGTACG…	AAAAAACCCCGCCGGAGCGAGGTTTCGTCAGTCGCCTGCGGCTGGTAACCGCAAAGCACACTGTATTATGTCAACACTGAAAGTATACGTGTTCCGCGCAGAACGCGCAATTTCGGCACGAATTTTGACGTATTTAGTGCATAGTTGAGTATCGATCACAGTTTGCGTTTTGTCCAAATATTACTGTTTATTTATACAGTAAACTTCTATAATATCACTGTACGCAATGTGTTATGCGGGGGCCGCATCGTTACCCGGCGCACTAAGTCCTGGCTGAAACGGGTGGTGCCGTCAGCGCCTTAACCCCGCGTGAGCACACTGTGTTATGTCAACAAGCACAACGTTTCTCCTTGAGATACCGCGTGCACAACAGCTGGCAACAGGCAGCGGAAAGGTACG…	0	1034	1146	573	100	573	0	0	0	100	100
tisB/istR	CP068281.1	4669770	1	573	429459	430031	AAAAAACCCCGCCGGAGCGAGGTTTCGTCAGTCGCCTGCGGCTGGTAACCGCAAAGCACACTGTATTATGTCAACACTGAAAGTATACGTGTTCCGCGCAGAACGCGCAATTTCGGCACGAATTTTGACGTATTTAGTGCATAGTTGAGTATCGATCACAGTTTGCGTTTTGTCCAAATATTACTGTTTATTTATACAGTAAACTTCTATAATATCACTGTACGCAATGTGTTATGCGGGGGCCGCATCGTTACCCGGCGCACTAAGTCCTGGCTGAAACGGGTGGTGCCGTCAGCGCCTTAACCCCGCGTGAGCACACTGTGTTATGTCAACAAGCACAACGTTTCTCCTTGAGATACCGCGTGCACAACAGCTGGCAACAGGCAGCGGAAAGGTACG…	AAAAAACCCCGCCGGAGCGAGGTTTCGTCAGTCGCCTGCGGCTGGTAACCGCAAAGCACACTGTATTATGTCAACACTGAAAGTATACGTGTTCCGCGCAGAACGCGCAATTTCGGCACGAATTTTGACGTATTTAGTGCATAGTTGAGTATCGATCACAGTTTGCGTTTTGTCCAAATATTACTGTTTATTTATACAGTAAACTTCTATAATATCACTGTACGCAATGTGTTATGCGGGGGCCGCATCGTTACCCGGCGCACTAAGTCCTGGCTGAAACGGGTGGTGCCGTCAGCGCCTTAACCCCGCGTGAGCACACTGTGTTATGTCAACAAGCACAACGTTTCTCCTTGAGATACCGCGTGCACAACAGCTGGCAACAGGCAGCGGAAAGGTACG…	0	1034	1146	573	100	573	0	0	0	100	100
tisB/istR	CP068279.1	4625856	1	573	30634	30062	AAAAAACCCCGCCGGAGCGAGGTTTCGTCAGTCGCCTGCGGCTGGTAACCGCAAAGCACACTGTATTATGTCAACACTGAAAGTATACGTGTTCCGCGCAGAACGCGCAATTTCGGCACGAATTTTGACGTATTTAGTGCATAGTTGAGTATCGATCACAGTTTGCGTTTTGTCCAAATATTACTGTTTATTTATACAGTAAACTTCTATAATATCACTGTACGCAATGTGTTATGCGGGGGCCGCATCGTTACCCGGCGCACTAAGTCCTGGCTGAAACGGGTGGTGCCGTCAGCGCCTTAACCCCGCGTGAGCACACTGTGTTATGTCAACAAGCACAACGTTTCTCCTTGAGATACCGCGTGCACAACAGCTGGCAACAGGCAGCGGAAAGGTACG…	AAAAAACCCCGCCGGAGCGAGGTTTCGTCAGTCGCCTGCGGCTGGTAACCGCAAAGCACACTGTATTATGTCAACACTGAAAGTATACGTGTTCCGCGCAGAACGCGCAATTTCGGCACGAATTTTGACGTATTTAGTGCATAGTTGAGTATCGATCACAGTTTGCGTTTTGTCCAAATATTACTGTTTATTTATACAGTAAACTTCTATAATATCACTGTACGCAATGTGTTATGCGGGGGCCGCATCGTTACCCGGCGCACTAAGTCCTGGCTGAAACGGGTGGTGCCGTCAGCGCCTTAACCCCGCGTGAGCACACTGTGTTATGTCAACAAGCACAACGTTTCTCCTTGAGATACCGCGTGCACAACAGCTGGCAACAGGCAGCGGAAAGGTACG…	0	1034	1146	573	100	573	0	0	0	100	100
tisB/istR	CP080223.1	4963420	1	573	16770	16198	AAAAAACCCCGCCGGAGCGAGGTTTCGTCAGTCGCCTGCGGCTGGTAACCGCAAAGCACACTGTATTATGTCAACACTGAAAGTATACGTGTTCCGCGCAGAACGCGCAATTTCGGCACGAATTTTGACGTATTTAGTGCATAGTTGAGTATCGATCACAGTTTGCGTTTTGTCCAAATATTACTGTTTATTTATACAGTAAACTTCTATAATATCACTGTACGCAATGTGTTATGCGGGGGCCGCATCGTTACCCGGCGCACTAAGTCCTGGCTGAAACGGGTGGTGCCGTCAGCGCCTTAACCCCGCGTGAGCACACTGTGTTATGTCAACAAGCACAACGTTTCTCCTTGAGATACCGCGTGCACAACAGCTGGCAACAGGCAGCGGAAAGGTACG…	AAAAAACCCCGCCGGAGCGAGGTTTCGTCAGTCGCCTGCGGCTGGTAACCGCAAAGCACACTGTATTATGTCAACACTGAAAGTATACGTGTTCCGCGCAGAACGCGCAATTTCGGCACGAATTTTGACGTATTTAGTGCATAGTTGAGTATCGATCACAGTTTGCGTTTTGTCCAAATATTACTGTTTATTTATACAGTAAACTTCTATAATATCACTGTACGCAATGTGTTATGCGGGGGCCGCATCGTTACCCGGCGCACTAAGTCCTGGCTGAAACGGGTGGTGCCGTCAGCGCCTTAACCCCGCGTGAGCACACTGTGTTATGTCAACAAGCACAACGTTTCTCCTTGAGATACCGCGTGCACAACAGCTGGCAACAGGCAGCGGAAAGGTACG…	0	1034	1146	573	100	573	0	0	0	100	100
tisB/istR	CP080253.1	4828523	1	573	30612	30040	AAAAAACCCCGCCGGAGCGAGGTTTCGTCAGTCGCCTGCGGCTGGTAACCGCAAAGCACACTGTATTATGTCAACACTGAAAGTATACGTGTTCCGCGCAGAACGCGCAATTTCGGCACGAATTTTGACGTATTTAGTGCATAGTTGAGTATCGATCACAGTTTGCGTTTTGTCCAAATATTACTGTTTATTTATACAGTAAACTTCTATAATATCACTGTACGCAATGTGTTATGCGGGGGCCGCATCGTTACCCGGCGCACTAAGTCCTGGCTGAAACGGGTGGTGCCGTCAGCGCCTTAACCCCGCGTGAGCACACTGTGTTATGTCAACAAGCACAACGTTTCTCCTTGAGATACCGCGTGCACAACAGCTGGCAACAGGCAGCGGAAAGGTACG…	AAAAAACCCCGCCGGAGCGAGGTTTCGTCAGTCGCCTGCGGCTGGTAACCGCAAAGCACACTGTATTATGTCAACACTGAAAGTATACGTGTTCCGCGCAGAACGCGCAATTTCGGCACGAATTTTGACGTATTTAGTGCATAGTTGAGTATCGATCACAGTTTGCGTTTTGTCCAAATATTACTGTTTATTTATACAGTAAACTTCTATAATATCACTGTACGCAATGTGTTATGCGGGGGCCGCATCGTTACCCGGCGCACTAAGTCCTGGCTGAAACGGGTGGTGCCGTCAGCGCCTTAACCCCGCGTGAGCACACTGTGTTATGTCAACAAGCACAACGTTTCTCCTTGAGATACCGCGTGCACAACAGCTGGCAACAGGCAGCGGAAAGGTACG…	0	1034	1146	573	100	573	0	0	0	100	100
tisB/istR	CP080133.1	4621390	1	573	30612	30040	AAAAAACCCCGCCGGAGCGAGGTTTCGTCAGTCGCCTGCGGCTGGTAACCGCAAAGCACACTGTATTATGTCAACACTGAAAGTATACGTGTTCCGCGCAGAACGCGCAATTTCGGCACGAATTTTGACGTATTTAGTGCATAGTTGAGTATCGATCACAGTTTGCGTTTTGTCCAAATATTACTGTTTATTTATACAGTAAACTTCTATAATATCACTGTACGCAATGTGTTATGCGGGGGCCGCATCGTTACCCGGCGCACTAAGTCCTGGCTGAAACGGGTGGTGCCGTCAGCGCCTTAACCCCGCGTGAGCACACTGTGTTATGTCAACAAGCACAACGTTTCTCCTTGAGATACCGCGTGCACAACAGCTGGCAACAGGCAGCGGAAAGGTACG…	AAAAAACCCCGCCGGAGCGAGGTTTCGTCAGTCGCCTGCGGCTGGTAACCGCAAAGCACACTGTATTATGTCAACACTGAAAGTATACGTGTTCCGCGCAGAACGCGCAATTTCGGCACGAATTTTGACGTATTTAGTGCATAGTTGAGTATCGATCACAGTTTGCGTTTTGTCCAAATATTACTGTTTATTTATACAGTAAACTTCTATAATATCACTGTACGCAATGTGTTATGCGGGGGCCGCATCGTTACCCGGCGCACTAAGTCCTGGCTGAAACGGGTGGTGCCGTCAGCGCCTTAACCCCGCGTGAGCACACTGTGTTATGTCAACAAGCACAACGTTTCTCCTTGAGATACCGCGTGCACAACAGCTGGCAACAGGCAGCGGAAAGGTACG…	0	1034	1146	573	100	573	0	0	0	100	100
tisB/istR	CP080121.1	4521760	1	573	30612	30040	AAAAAACCCCGCCGGAGCGAGGTTTCGTCAGTCGCCTGCGGCTGGTAACCGCAAAGCACACTGTATTATGTCAACACTGAAAGTATACGTGTTCCGCGCAGAACGCGCAATTTCGGCACGAATTTTGACGTATTTAGTGCATAGTTGAGTATCGATCACAGTTTGCGTTTTGTCCAAATATTACTGTTTATTTATACAGTAAACTTCTATAATATCACTGTACGCAATGTGTTATGCGGGGGCCGCATCGTTACCCGGCGCACTAAGTCCTGGCTGAAACGGGTGGTGCCGTCAGCGCCTTAACCCCGCGTGAGCACACTGTGTTATGTCAACAAGCACAACGTTTCTCCTTGAGATACCGCGTGCACAACAGCTGGCAACAGGCAGCGGAAAGGTACG…	AAAAAACCCCGCCGGAGCGAGGTTTCGTCAGTCGCCTGCGGCTGGTAACCGCAAAGCACACTGTATTATGTCAACACTGAAAGTATACGTGTTCCGCGCAGAACGCGCAATTTCGGCACGAATTTTGACGTATTTAGTGCATAGTTGAGTATCGATCACAGTTTGCGTTTTGTCCAAATATTACTGTTTATTTATACAGTAAACTTCTATAATATCACTGTACGCAATGTGTTATGCGGGGGCCGCATCGTTACCCGGCGCACTAAGTCCTGGCTGAAACGGGTGGTGCCGTCAGCGCCTTAACCCCGCGTGAGCACACTGTGTTATGTCAACAAGCACAACGTTTCTCCTTGAGATACCGCGTGCACAACAGCTGGCAACAGGCAGCGGAAAGGTACG…	0	1034	1146	573	100	573	0	0	0	100	100
tisB/istR	CP079736.1	4553952	1	573	30612	30040	AAAAAACCCCGCCGGAGCGAGGTTTCGTCAGTCGCCTGCGGCTGGTAACCGCAAAGCACACTGTATTATGTCAACACTGAAAGTATACGTGTTCCGCGCAGAACGCGCAATTTCGGCACGAATTTTGACGTATTTAGTGCATAGTTGAGTATCGATCACAGTTTGCGTTTTGTCCAAATATTACTGTTTATTTATACAGTAAACTTCTATAATATCACTGTACGCAATGTGTTATGCGGGGGCCGCATCGTTACCCGGCGCACTAAGTCCTGGCTGAAACGGGTGGTGCCGTCAGCGCCTTAACCCCGCGTGAGCACACTGTGTTATGTCAACAAGCACAACGTTTCTCCTTGAGATACCGCGTGCACAACAGCTGGCAACAGGCAGCGGAAAGGTACG…	AAAAAACCCCGCCGGAGCGAGGTTTCGTCAGTCGCCTGCGGCTGGTAACCGCAAAGCACACTGTATTATGTCAACACTGAAAGTATACGTGTTCCGCGCAGAACGCGCAATTTCGGCACGAATTTTGACGTATTTAGTGCATAGTTGAGTATCGATCACAGTTTGCGTTTTGTCCAAATATTACTGTTTATTTATACAGTAAACTTCTATAATATCACTGTACGCAATGTGTTATGCGGGGGCCGCATCGTTACCCGGCGCACTAAGTCCTGGCTGAAACGGGTGGTGCCGTCAGCGCCTTAACCCCGCGTGAGCACACTGTGTTATGTCAACAAGCACAACGTTTCTCCTTGAGATACCGCGTGCACAACAGCTGGCAACAGGCAGCGGAAAGGTACG…	0	1034	1146	573	100	573	0	0	0	100	100
tisB/istR	CP079735.1	4552324	1	573	30612	30040	AAAAAACCCCGCCGGAGCGAGGTTTCGTCAGTCGCCTGCGGCTGGTAACCGCAAAGCACACTGTATTATGTCAACACTGAAAGTATACGTGTTCCGCGCAGAACGCGCAATTTCGGCACGAATTTTGACGTATTTAGTGCATAGTTGAGTATCGATCACAGTTTGCGTTTTGTCCAAATATTACTGTTTATTTATACAGTAAACTTCTATAATATCACTGTACGCAATGTGTTATGCGGGGGCCGCATCGTTACCCGGCGCACTAAGTCCTGGCTGAAACGGGTGGTGCCGTCAGCGCCTTAACCCCGCGTGAGCACACTGTGTTATGTCAACAAGCACAACGTTTCTCCTTGAGATACCGCGTGCACAACAGCTGGCAACAGGCAGCGGAAAGGTACG…	AAAAAACCCCGCCGGAGCGAGGTTTCGTCAGTCGCCTGCGGCTGGTAACCGCAAAGCACACTGTATTATGTCAACACTGAAAGTATACGTGTTCCGCGCAGAACGCGCAATTTCGGCACGAATTTTGACGTATTTAGTGCATAGTTGAGTATCGATCACAGTTTGCGTTTTGTCCAAATATTACTGTTTATTTATACAGTAAACTTCTATAATATCACTGTACGCAATGTGTTATGCGGGGGCCGCATCGTTACCCGGCGCACTAAGTCCTGGCTGAAACGGGTGGTGCCGTCAGCGCCTTAACCCCGCGTGAGCACACTGTGTTATGTCAACAAGCACAACGTTTCTCCTTGAGATACCGCGTGCACAACAGCTGGCAACAGGCAGCGGAAAGGTACG…	0	1034	1146	573	100	573	0	0	0	100	100
tisB/istR	CP077969.1	4556667	1	573	3765709	3766281	AAAAAACCCCGCCGGAGCGAGGTTTCGTCAGTCGCCTGCGGCTGGTAACCGCAAAGCACACTGTATTATGTCAACACTGAAAGTATACGTGTTCCGCGCAGAACGCGCAATTTCGGCACGAATTTTGACGTATTTAGTGCATAGTTGAGTATCGATCACAGTTTGCGTTTTGTCCAAATATTACTGTTTATTTATACAGTAAACTTCTATAATATCACTGTACGCAATGTGTTATGCGGGGGCCGCATCGTTACCCGGCGCACTAAGTCCTGGCTGAAACGGGTGGTGCCGTCAGCGCCTTAACCCCGCGTGAGCACACTGTGTTATGTCAACAAGCACAACGTTTCTCCTTGAGATACCGCGTGCACAACAGCTGGCAACAGGCAGCGGAAAGGTACG…	AAAAAACCCCGCCGGAGCGAGGTTTCGTCAGTCGCCTGCGGCTGGTAACCGCAAAGCACACTGTATTATGTCAACACTGAAAGTATACGTGTTCCGCGCAGAACGCGCAATTTCGGCACGAATTTTGACGTATTTAGTGCATAGTTGAGTATCGATCACAGTTTGCGTTTTGTCCAAATATTACTGTTTATTTATACAGTAAACTTCTATAATATCACTGTACGCAATGTGTTATGCGGGGGCCGCATCGTTACCCGGCGCACTAAGTCCTGGCTGAAACGGGTGGTGCCGTCAGCGCCTTAACCCCGCGTGAGCACACTGTGTTATGTCAACAAGCACAACGTTTCTCCTTGAGATACCGCGTGCACAACAGCTGGCAACAGGCAGCGGAAAGGTACG…	0	1034	1146	573	100	573	0	0	0	100	100
tisB/istR	CP077379.1	5052411	1	573	1585536	1584964	AAAAAACCCCGCCGGAGCGAGGTTTCGTCAGTCGCCTGCGGCTGGTAACCGCAAAGCACACTGTATTATGTCAACACTGAAAGTATACGTGTTCCGCGCAGAACGCGCAATTTCGGCACGAATTTTGACGTATTTAGTGCATAGTTGAGTATCGATCACAGTTTGCGTTTTGTCCAAATATTACTGTTTATTTATACAGTAAACTTCTATAATATCACTGTACGCAATGTGTTATGCGGGGGCCGCATCGTTACCCGGCGCACTAAGTCCTGGCTGAAACGGGTGGTGCCGTCAGCGCCTTAACCCCGCGTGAGCACACTGTGTTATGTCAACAAGCACAACGTTTCTCCTTGAGATACCGCGTGCACAACAGCTGGCAACAGGCAGCGGAAAGGTACG…	AAAAAACCCCGCCGGAGCGAGGTTTCGTCAGTCGCCTGCGGCTGGTAACCGCAAAGCACACTGTATTATGTCAACACTGAAAGTATACGTGTTCCGCGCAGAACGCGCAATTTCGGCACGAATTTTGACGTATTTAGTGCATAGTTGAGTATCGATCACAGTTTGCGTTTTGTCCAAATATTACTGTTTATTTATACAGTAAACTTCTATAATATCACTGTACGCAATGTGTTATGCGGGGGCCGCATCGTTACCCGGCGCACTAAGTCCTGGCTGAAACGGGTGGTGCCGTCAGCGCCTTAACCCCGCGTGAGCACACTGTGTTATGTCAACAAGCACAACGTTTCTCCTTGAGATACCGCGTGCACAACAGCTGGCAACAGGCAGCGGAAAGGTACG…	0	1034	1146	573	100	573	0	0	0	100	100
tisB/istR	CP077325.1	5095316	1	573	2765485	2764913	AAAAAACCCCGCCGGAGCGAGGTTTCGTCAGTCGCCTGCGGCTGGTAACCGCAAAGCACACTGTATTATGTCAACACTGAAAGTATACGTGTTCCGCGCAGAACGCGCAATTTCGGCACGAATTTTGACGTATTTAGTGCATAGTTGAGTATCGATCACAGTTTGCGTTTTGTCCAAATATTACTGTTTATTTATACAGTAAACTTCTATAATATCACTGTACGCAATGTGTTATGCGGGGGCCGCATCGTTACCCGGCGCACTAAGTCCTGGCTGAAACGGGTGGTGCCGTCAGCGCCTTAACCCCGCGTGAGCACACTGTGTTATGTCAACAAGCACAACGTTTCTCCTTGAGATACCGCGTGCACAACAGCTGGCAACAGGCAGCGGAAAGGTACG…	AAAAAACCCCGCCGGAGCGAGGTTTCGTCAGTCGCCTGCGGCTGGTAACCGCAAAGCACACTGTATTATGTCAACACTGAAAGTATACGTGTTCCGCGCAGAACGCGCAATTTCGGCACGAATTTTGACGTATTTAGTGCATAGTTGAGTATCGATCACAGTTTGCGTTTTGTCCAAATATTACTGTTTATTTATACAGTAAACTTCTATAATATCACTGTACGCAATGTGTTATGCGGGGGCCGCATCGTTACCCGGCGCACTAAGTCCTGGCTGAAACGGGTGGTGCCGTCAGCGCCTTAACCCCGCGTGAGCACACTGTGTTATGTCAACAAGCACAACGTTTCTCCTTGAGATACCGCGTGCACAACAGCTGGCAACAGGCAGCGGAAAGGTACG…	0	1034	1146	573	100	573	0	0	0	100	100
tisB/istR	CP077342.1	5041728	1	573	3853691	3854263	AAAAAACCCCGCCGGAGCGAGGTTTCGTCAGTCGCCTGCGGCTGGTAACCGCAAAGCACACTGTATTATGTCAACACTGAAAGTATACGTGTTCCGCGCAGAACGCGCAATTTCGGCACGAATTTTGACGTATTTAGTGCATAGTTGAGTATCGATCACAGTTTGCGTTTTGTCCAAATATTACTGTTTATTTATACAGTAAACTTCTATAATATCACTGTACGCAATGTGTTATGCGGGGGCCGCATCGTTACCCGGCGCACTAAGTCCTGGCTGAAACGGGTGGTGCCGTCAGCGCCTTAACCCCGCGTGAGCACACTGTGTTATGTCAACAAGCACAACGTTTCTCCTTGAGATACCGCGTGCACAACAGCTGGCAACAGGCAGCGGAAAGGTACG…	AAAAAACCCCGCCGGAGCGAGGTTTCGTCAGTCGCCTGCGGCTGGTAACCGCAAAGCACACTGTATTATGTCAACACTGAAAGTATACGTGTTCCGCGCAGAACGCGCAATTTCGGCACGAATTTTGACGTATTTAGTGCATAGTTGAGTATCGATCACAGTTTGCGTTTTGTCCAAATATTACTGTTTATTTATACAGTAAACTTCTATAATATCACTGTACGCAATGTGTTATGCGGGGGCCGCATCGTTACCCGGCGCACTAAGTCCTGGCTGAAACGGGTGGTGCCGTCAGCGCCTTAACCCCGCGTGAGCACACTGTGTTATGTCAACAAGCACAACGTTTCTCCTTGAGATACCGCGTGCACAACAGCTGGCAACAGGCAGCGGAAAGGTACG…	0	1034	1146	573	100	573	0	0	0	100	100
tisB/istR	CP077273.1	5115842	1	573	4231549	4230977	AAAAAACCCCGCCGGAGCGAGGTTTCGTCAGTCGCCTGCGGCTGGTAACCGCAAAGCACACTGTATTATGTCAACACTGAAAGTATACGTGTTCCGCGCAGAACGCGCAATTTCGGCACGAATTTTGACGTATTTAGTGCATAGTTGAGTATCGATCACAGTTTGCGTTTTGTCCAAATATTACTGTTTATTTATACAGTAAACTTCTATAATATCACTGTACGCAATGTGTTATGCGGGGGCCGCATCGTTACCCGGCGCACTAAGTCCTGGCTGAAACGGGTGGTGCCGTCAGCGCCTTAACCCCGCGTGAGCACACTGTGTTATGTCAACAAGCACAACGTTTCTCCTTGAGATACCGCGTGCACAACAGCTGGCAACAGGCAGCGGAAAGGTACG…	AAAAAACCCCGCCGGAGCGAGGTTTCGTCAGTCGCCTGCGGCTGGTAACCGCAAAGCACACTGTATTATGTCAACACTGAAAGTATACGTGTTCCGCGCAGAACGCGCAATTTCGGCACGAATTTTGACGTATTTAGTGCATAGTTGAGTATCGATCACAGTTTGCGTTTTGTCCAAATATTACTGTTTATTTATACAGTAAACTTCTATAATATCACTGTACGCAATGTGTTATGCGGGGGCCGCATCGTTACCCGGCGCACTAAGTCCTGGCTGAAACGGGTGGTGCCGTCAGCGCCTTAACCCCGCGTGAGCACACTGTGTTATGTCAACAAGCACAACGTTTCTCCTTGAGATACCGCGTGCACAACAGCTGGCAACAGGCAGCGGAAAGGTACG…	0	1034	1146	573	100	573	0	0	0	100	100
tisB/istR	CP077281.1	5041753	1	573	3604412	3604984	AAAAAACCCCGCCGGAGCGAGGTTTCGTCAGTCGCCTGCGGCTGGTAACCGCAAAGCACACTGTATTATGTCAACACTGAAAGTATACGTGTTCCGCGCAGAACGCGCAATTTCGGCACGAATTTTGACGTATTTAGTGCATAGTTGAGTATCGATCACAGTTTGCGTTTTGTCCAAATATTACTGTTTATTTATACAGTAAACTTCTATAATATCACTGTACGCAATGTGTTATGCGGGGGCCGCATCGTTACCCGGCGCACTAAGTCCTGGCTGAAACGGGTGGTGCCGTCAGCGCCTTAACCCCGCGTGAGCACACTGTGTTATGTCAACAAGCACAACGTTTCTCCTTGAGATACCGCGTGCACAACAGCTGGCAACAGGCAGCGGAAAGGTACG…	AAAAAACCCCGCCGGAGCGAGGTTTCGTCAGTCGCCTGCGGCTGGTAACCGCAAAGCACACTGTATTATGTCAACACTGAAAGTATACGTGTTCCGCGCAGAACGCGCAATTTCGGCACGAATTTTGACGTATTTAGTGCATAGTTGAGTATCGATCACAGTTTGCGTTTTGTCCAAATATTACTGTTTATTTATACAGTAAACTTCTATAATATCACTGTACGCAATGTGTTATGCGGGGGCCGCATCGTTACCCGGCGCACTAAGTCCTGGCTGAAACGGGTGGTGCCGTCAGCGCCTTAACCCCGCGTGAGCACACTGTGTTATGTCAACAAGCACAACGTTTCTCCTTGAGATACCGCGTGCACAACAGCTGGCAACAGGCAGCGGAAAGGTACG…	0	1034	1146	573	100	573	0	0	0	100	100
tisB/istR	CP077243.1	5095340	1	573	1741165	1740593	AAAAAACCCCGCCGGAGCGAGGTTTCGTCAGTCGCCTGCGGCTGGTAACCGCAAAGCACACTGTATTATGTCAACACTGAAAGTATACGTGTTCCGCGCAGAACGCGCAATTTCGGCACGAATTTTGACGTATTTAGTGCATAGTTGAGTATCGATCACAGTTTGCGTTTTGTCCAAATATTACTGTTTATTTATACAGTAAACTTCTATAATATCACTGTACGCAATGTGTTATGCGGGGGCCGCATCGTTACCCGGCGCACTAAGTCCTGGCTGAAACGGGTGGTGCCGTCAGCGCCTTAACCCCGCGTGAGCACACTGTGTTATGTCAACAAGCACAACGTTTCTCCTTGAGATACCGCGTGCACAACAGCTGGCAACAGGCAGCGGAAAGGTACG…	AAAAAACCCCGCCGGAGCGAGGTTTCGTCAGTCGCCTGCGGCTGGTAACCGCAAAGCACACTGTATTATGTCAACACTGAAAGTATACGTGTTCCGCGCAGAACGCGCAATTTCGGCACGAATTTTGACGTATTTAGTGCATAGTTGAGTATCGATCACAGTTTGCGTTTTGTCCAAATATTACTGTTTATTTATACAGTAAACTTCTATAATATCACTGTACGCAATGTGTTATGCGGGGGCCGCATCGTTACCCGGCGCACTAAGTCCTGGCTGAAACGGGTGGTGCCGTCAGCGCCTTAACCCCGCGTGAGCACACTGTGTTATGTCAACAAGCACAACGTTTCTCCTTGAGATACCGCGTGCACAACAGCTGGCAACAGGCAGCGGAAAGGTACG…	0	1034	1146	573	100	573	0	0	0	100	100
tisB/istR	CP077225.1	5115842	1	573	3423979	3423407	AAAAAACCCCGCCGGAGCGAGGTTTCGTCAGTCGCCTGCGGCTGGTAACCGCAAAGCACACTGTATTATGTCAACACTGAAAGTATACGTGTTCCGCGCAGAACGCGCAATTTCGGCACGAATTTTGACGTATTTAGTGCATAGTTGAGTATCGATCACAGTTTGCGTTTTGTCCAAATATTACTGTTTATTTATACAGTAAACTTCTATAATATCACTGTACGCAATGTGTTATGCGGGGGCCGCATCGTTACCCGGCGCACTAAGTCCTGGCTGAAACGGGTGGTGCCGTCAGCGCCTTAACCCCGCGTGAGCACACTGTGTTATGTCAACAAGCACAACGTTTCTCCTTGAGATACCGCGTGCACAACAGCTGGCAACAGGCAGCGGAAAGGTACG…	AAAAAACCCCGCCGGAGCGAGGTTTCGTCAGTCGCCTGCGGCTGGTAACCGCAAAGCACACTGTATTATGTCAACACTGAAAGTATACGTGTTCCGCGCAGAACGCGCAATTTCGGCACGAATTTTGACGTATTTAGTGCATAGTTGAGTATCGATCACAGTTTGCGTTTTGTCCAAATATTACTGTTTATTTATACAGTAAACTTCTATAATATCACTGTACGCAATGTGTTATGCGGGGGCCGCATCGTTACCCGGCGCACTAAGTCCTGGCTGAAACGGGTGGTGCCGTCAGCGCCTTAACCCCGCGTGAGCACACTGTGTTATGTCAACAAGCACAACGTTTCTCCTTGAGATACCGCGTGCACAACAGCTGGCAACAGGCAGCGGAAAGGTACG…	0	1034	1146	573	100	573	0	0	0	100	100
tisB/istR	CP067399.1	4816940	1	573	30612	30040	AAAAAACCCCGCCGGAGCGAGGTTTCGTCAGTCGCCTGCGGCTGGTAACCGCAAAGCACACTGTATTATGTCAACACTGAAAGTATACGTGTTCCGCGCAGAACGCGCAATTTCGGCACGAATTTTGACGTATTTAGTGCATAGTTGAGTATCGATCACAGTTTGCGTTTTGTCCAAATATTACTGTTTATTTATACAGTAAACTTCTATAATATCACTGTACGCAATGTGTTATGCGGGGGCCGCATCGTTACCCGGCGCACTAAGTCCTGGCTGAAACGGGTGGTGCCGTCAGCGCCTTAACCCCGCGTGAGCACACTGTGTTATGTCAACAAGCACAACGTTTCTCCTTGAGATACCGCGTGCACAACAGCTGGCAACAGGCAGCGGAAAGGTACG…	AAAAAACCCCGCCGGAGCGAGGTTTCGTCAGTCGCCTGCGGCTGGTAACCGCAAAGCACACTGTATTATGTCAACACTGAAAGTATACGTGTTCCGCGCAGAACGCGCAATTTCGGCACGAATTTTGACGTATTTAGTGCATAGTTGAGTATCGATCACAGTTTGCGTTTTGTCCAAATATTACTGTTTATTTATACAGTAAACTTCTATAATATCACTGTACGCAATGTGTTATGCGGGGGCCGCATCGTTACCCGGCGCACTAAGTCCTGGCTGAAACGGGTGGTGCCGTCAGCGCCTTAACCCCGCGTGAGCACACTGTGTTATGTCAACAAGCACAACGTTTCTCCTTGAGATACCGCGTGCACAACAGCTGGCAACAGGCAGCGGAAAGGTACG…	0	1034	1146	573	100	573	0	0	0	100	100
tisB/istR	CP069386.1	4755981	1	573	2479927	2480499	AAAAAACCCCGCCGGAGCGAGGTTTCGTCAGTCGCCTGCGGCTGGTAACCGCAAAGCACACTGTATTATGTCAACACTGAAAGTATACGTGTTCCGCGCAGAACGCGCAATTTCGGCACGAATTTTGACGTATTTAGTGCATAGTTGAGTATCGATCACAGTTTGCGTTTTGTCCAAATATTACTGTTTATTTATACAGTAAACTTCTATAATATCACTGTACGCAATGTGTTATGCGGGGGCCGCATCGTTACCCGGCGCACTAAGTCCTGGCTGAAACGGGTGGTGCCGTCAGCGCCTTAACCCCGCGTGAGCACACTGTGTTATGTCAACAAGCACAACGTTTCTCCTTGAGATACCGCGTGCACAACAGCTGGCAACAGGCAGCGGAAAGGTACG…	AAAAAACCCCGCCGGAGCGAGGTTTCGTCAGTCGCCTGCGGCTGGTAACCGCAAAGCACACTGTATTATGTCAACACTGAAAGTATACGTGTTCCGCGCAGAACGCGCAATTTCGGCACGAATTTTGACGTATTTAGTGCATAGTTGAGTATCGATCACAGTTTGCGTTTTGTCCAAATATTACTGTTTATTTATACAGTAAACTTCTATAATATCACTGTACGCAATGTGTTATGCGGGGGCCGCATCGTTACCCGGCGCACTAAGTCCTGGCTGAAACGGGTGGTGCCGTCAGCGCCTTAACCCCGCGTGAGCACACTGTGTTATGTCAACAAGCACAACGTTTCTCCTTGAGATACCGCGTGCACAACAGCTGGCAACAGGCAGCGGAAAGGTACG…	0	1034	1146	573	100	573	0	0	0	100	100
tisB/istR	CP076645.1	5013406	1	573	31812	31240	AAAAAACCCCGCCGGAGCGAGGTTTCGTCAGTCGCCTGCGGCTGGTAACCGCAAAGCACACTGTATTATGTCAACACTGAAAGTATACGTGTTCCGCGCAGAACGCGCAATTTCGGCACGAATTTTGACGTATTTAGTGCATAGTTGAGTATCGATCACAGTTTGCGTTTTGTCCAAATATTACTGTTTATTTATACAGTAAACTTCTATAATATCACTGTACGCAATGTGTTATGCGGGGGCCGCATCGTTACCCGGCGCACTAAGTCCTGGCTGAAACGGGTGGTGCCGTCAGCGCCTTAACCCCGCGTGAGCACACTGTGTTATGTCAACAAGCACAACGTTTCTCCTTGAGATACCGCGTGCACAACAGCTGGCAACAGGCAGCGGAAAGGTACG…	AAAAAACCCCGCCGGAGCGAGGTTTCGTCAGTCGCCTGCGGCTGGTAACCGCAAAGCACACTGTATTATGTCAACACTGAAAGTATACGTGTTCCGCGCAGAACGCGCAATTTCGGCACGAATTTTGACGTATTTAGTGCATAGTTGAGTATCGATCACAGTTTGCGTTTTGTCCAAATATTACTGTTTATTTATACAGTAAACTTCTATAATATCACTGTACGCAATGTGTTATGCGGGGGCCGCATCGTTACCCGGCGCACTAAGTCCTGGCTGAAACGGGTGGTGCCGTCAGCGCCTTAACCCCGCGTGAGCACACTGTGTTATGTCAACAAGCACAACGTTTCTCCTTGAGATACCGCGTGCACAACAGCTGGCAACAGGCAGCGGAAAGGTACG…	0	1034	1146	573	100	573	0	0	0	100	100
tisB/istR	CP035822.1	4838494	1	573	3429570	3430142	AAAAAACCCCGCCGGAGCGAGGTTTCGTCAGTCGCCTGCGGCTGGTAACCGCAAAGCACACTGTATTATGTCAACACTGAAAGTATACGTGTTCCGCGCAGAACGCGCAATTTCGGCACGAATTTTGACGTATTTAGTGCATAGTTGAGTATCGATCACAGTTTGCGTTTTGTCCAAATATTACTGTTTATTTATACAGTAAACTTCTATAATATCACTGTACGCAATGTGTTATGCGGGGGCCGCATCGTTACCCGGCGCACTAAGTCCTGGCTGAAACGGGTGGTGCCGTCAGCGCCTTAACCCCGCGTGAGCACACTGTGTTATGTCAACAAGCACAACGTTTCTCCTTGAGATACCGCGTGCACAACAGCTGGCAACAGGCAGCGGAAAGGTACG…	AAAAAACCCCGCCGGAGCGAGGTTTCGTCAGTCGCCTGCGGCTGGTAACCGCAAAGCACACTGTATTATGTCAACACTGAAAGTATACGTGTTCCGCGCAGAACGCGCAATTTCGGCACGAATTTTGACGTATTTAGTGCATAGTTGAGTATCGATCACAGTTTGCGTTTTGTCCAAATATTACTGTTTATTTATACAGTAAACTTCTATAATATCACTGTACGCAATGTGTTATGCGGGGGCCGCATCGTTACCCGGCGCACTAAGTCCTGGCTGAAACGGGTGGTGCCGTCAGCGCCTTAACCCCGCGTGAGCACACTGTGTTATGTCAACAAGCACAACGTTTCTCCTTGAGATACCGCGTGCACAACAGCTGGCAACAGGCAGCGGAAAGGTACG…	0	1034	1146	573	100	573	0	0	0	100	100
tisB/istR	CP076293.1	4863244	1	573	4785418	4784846	AAAAAACCCCGCCGGAGCGAGGTTTCGTCAGTCGCCTGCGGCTGGTAACCGCAAAGCACACTGTATTATGTCAACACTGAAAGTATACGTGTTCCGCGCAGAACGCGCAATTTCGGCACGAATTTTGACGTATTTAGTGCATAGTTGAGTATCGATCACAGTTTGCGTTTTGTCCAAATATTACTGTTTATTTATACAGTAAACTTCTATAATATCACTGTACGCAATGTGTTATGCGGGGGCCGCATCGTTACCCGGCGCACTAAGTCCTGGCTGAAACGGGTGGTGCCGTCAGCGCCTTAACCCCGCGTGAGCACACTGTGTTATGTCAACAAGCACAACGTTTCTCCTTGAGATACCGCGTGCACAACAGCTGGCAACAGGCAGCGGAAAGGTACG…	AAAAAACCCCGCCGGAGCGAGGTTTCGTCAGTCGCCTGCGGCTGGTAACCGCAAAGCACACTGTATTATGTCAACACTGAAAGTATACGTGTTCCGCGCAGAACGCGCAATTTCGGCACGAATTTTGACGTATTTAGTGCATAGTTGAGTATCGATCACAGTTTGCGTTTTGTCCAAATATTACTGTTTATTTATACAGTAAACTTCTATAATATCACTGTACGCAATGTGTTATGCGGGGGCCGCATCGTTACCCGGCGCACTAAGTCCTGGCTGAAACGGGTGGTGCCGTCAGCGCCTTAACCCCGCGTGAGCACACTGTGTTATGTCAACAAGCACAACGTTTCTCCTTGAGATACCGCGTGCACAACAGCTGGCAACAGGCAGCGGAAAGGTACG…	0	1034	1146	573	100	573	0	0	0	100	100
tisB/istR	CP076043.1	4404514	1	573	3450600	3450028	AAAAAACCCCGCCGGAGCGAGGTTTCGTCAGTCGCCTGCGGCTGGTAACCGCAAAGCACACTGTATTATGTCAACACTGAAAGTATACGTGTTCCGCGCAGAACGCGCAATTTCGGCACGAATTTTGACGTATTTAGTGCATAGTTGAGTATCGATCACAGTTTGCGTTTTGTCCAAATATTACTGTTTATTTATACAGTAAACTTCTATAATATCACTGTACGCAATGTGTTATGCGGGGGCCGCATCGTTACCCGGCGCACTAAGTCCTGGCTGAAACGGGTGGTGCCGTCAGCGCCTTAACCCCGCGTGAGCACACTGTGTTATGTCAACAAGCACAACGTTTCTCCTTGAGATACCGCGTGCACAACAGCTGGCAACAGGCAGCGGAAAGGTACG…	AAAAAACCCCGCCGGAGCGAGGTTTCGTCAGTCGCCTGCGGCTGGTAACCGCAAAGCACACTGTATTATGTCAACACTGAAAGTATACGTGTTCCGCGCAGAACGCGCAATTTCGGCACGAATTTTGACGTATTTAGTGCATAGTTGAGTATCGATCACAGTTTGCGTTTTGTCCAAATATTACTGTTTATTTATACAGTAAACTTCTATAATATCACTGTACGCAATGTGTTATGCGGGGGCCGCATCGTTACCCGGCGCACTAAGTCCTGGCTGAAACGGGTGGTGCCGTCAGCGCCTTAACCCCGCGTGAGCACACTGTGTTATGTCAACAAGCACAACGTTTCTCCTTGAGATACCGCGTGCACAACAGCTGGCAACAGGCAGCGGAAAGGTACG…	0	1034	1146	573	100	573	0	0	0	100	100
tisB/istR	CP070962.1	4634108	1	573	4330968	4330396	AAAAAACCCCGCCGGAGCGAGGTTTCGTCAGTCGCCTGCGGCTGGTAACCGCAAAGCACACTGTATTATGTCAACACTGAAAGTATACGTGTTCCGCGCAGAACGCGCAATTTCGGCACGAATTTTGACGTATTTAGTGCATAGTTGAGTATCGATCACAGTTTGCGTTTTGTCCAAATATTACTGTTTATTTATACAGTAAACTTCTATAATATCACTGTACGCAATGTGTTATGCGGGGGCCGCATCGTTACCCGGCGCACTAAGTCCTGGCTGAAACGGGTGGTGCCGTCAGCGCCTTAACCCCGCGTGAGCACACTGTGTTATGTCAACAAGCACAACGTTTCTCCTTGAGATACCGCGTGCACAACAGCTGGCAACAGGCAGCGGAAAGGTACG…	AAAAAACCCCGCCGGAGCGAGGTTTCGTCAGTCGCCTGCGGCTGGTAACCGCAAAGCACACTGTATTATGTCAACACTGAAAGTATACGTGTTCCGCGCAGAACGCGCAATTTCGGCACGAATTTTGACGTATTTAGTGCATAGTTGAGTATCGATCACAGTTTGCGTTTTGTCCAAATATTACTGTTTATTTATACAGTAAACTTCTATAATATCACTGTACGCAATGTGTTATGCGGGGGCCGCATCGTTACCCGGCGCACTAAGTCCTGGCTGAAACGGGTGGTGCCGTCAGCGCCTTAACCCCGCGTGAGCACACTGTGTTATGTCAACAAGCACAACGTTTCTCCTTGAGATACCGCGTGCACAACAGCTGGCAACAGGCAGCGGAAAGGTACG…	0	1034	1146	573	100	573	0	0	0	100	100
tisB/istR	CP034658.1	4613541	1	573	3823146	3823718	AAAAAACCCCGCCGGAGCGAGGTTTCGTCAGTCGCCTGCGGCTGGTAACCGCAAAGCACACTGTATTATGTCAACACTGAAAGTATACGTGTTCCGCGCAGAACGCGCAATTTCGGCACGAATTTTGACGTATTTAGTGCATAGTTGAGTATCGATCACAGTTTGCGTTTTGTCCAAATATTACTGTTTATTTATACAGTAAACTTCTATAATATCACTGTACGCAATGTGTTATGCGGGGGCCGCATCGTTACCCGGCGCACTAAGTCCTGGCTGAAACGGGTGGTGCCGTCAGCGCCTTAACCCCGCGTGAGCACACTGTGTTATGTCAACAAGCACAACGTTTCTCCTTGAGATACCGCGTGCACAACAGCTGGCAACAGGCAGCGGAAAGGTACG…	AAAAAACCCCGCCGGAGCGAGGTTTCGTCAGTCGCCTGCGGCTGGTAACCGCAAAGCACACTGTATTATGTCAACACTGAAAGTATACGTGTTCCGCGCAGAACGCGCAATTTCGGCACGAATTTTGACGTATTTAGTGCATAGTTGAGTATCGATCACAGTTTGCGTTTTGTCCAAATATTACTGTTTATTTATACAGTAAACTTCTATAATATCACTGTACGCAATGTGTTATGCGGGGGCCGCATCGTTACCCGGCGCACTAAGTCCTGGCTGAAACGGGTGGTGCCGTCAGCGCCTTAACCCCGCGTGAGCACACTGTGTTATGTCAACAAGCACAACGTTTCTCCTTGAGATACCGCGTGCACAACAGCTGGCAACAGGCAGCGGAAAGGTACG…	0	1034	1146	573	100	573	0	0	0	100	100
tisB/istR	CP056073.1	4712822	1	573	30610	30038	AAAAAACCCCGCCGGAGCGAGGTTTCGTCAGTCGCCTGCGGCTGGTAACCGCAAAGCACACTGTATTATGTCAACACTGAAAGTATACGTGTTCCGCGCAGAACGCGCAATTTCGGCACGAATTTTGACGTATTTAGTGCATAGTTGAGTATCGATCACAGTTTGCGTTTTGTCCAAATATTACTGTTTATTTATACAGTAAACTTCTATAATATCACTGTACGCAATGTGTTATGCGGGGGCCGCATCGTTACCCGGCGCACTAAGTCCTGGCTGAAACGGGTGGTGCCGTCAGCGCCTTAACCCCGCGTGAGCACACTGTGTTATGTCAACAAGCACAACGTTTCTCCTTGAGATACCGCGTGCACAACAGCTGGCAACAGGCAGCGGAAAGGTACG…	AAAAAACCCCGCCGGAGCGAGGTTTCGTCAGTCGCCTGCGGCTGGTAACCGCAAAGCACACTGTATTATGTCAACACTGAAAGTATACGTGTTCCGCGCAGAACGCGCAATTTCGGCACGAATTTTGACGTATTTAGTGCATAGTTGAGTATCGATCACAGTTTGCGTTTTGTCCAAATATTACTGTTTATTTATACAGTAAACTTCTATAATATCACTGTACGCAATGTGTTATGCGGGGGCCGCATCGTTACCCGGCGCACTAAGTCCTGGCTGAAACGGGTGGTGCCGTCAGCGCCTTAACCCCGCGTGAGCACACTGTGTTATGTCAACAAGCACAACGTTTCTCCTTGAGATACCGCGTGCACAACAGCTGGCAACAGGCAGCGGAAAGGTACG…	0	1034	1146	573	100	573	0	0	0	100	100
tisB/istR	CP072986.1	4657782	1	573	30612	30040	AAAAAACCCCGCCGGAGCGAGGTTTCGTCAGTCGCCTGCGGCTGGTAACCGCAAAGCACACTGTATTATGTCAACACTGAAAGTATACGTGTTCCGCGCAGAACGCGCAATTTCGGCACGAATTTTGACGTATTTAGTGCATAGTTGAGTATCGATCACAGTTTGCGTTTTGTCCAAATATTACTGTTTATTTATACAGTAAACTTCTATAATATCACTGTACGCAATGTGTTATGCGGGGGCCGCATCGTTACCCGGCGCACTAAGTCCTGGCTGAAACGGGTGGTGCCGTCAGCGCCTTAACCCCGCGTGAGCACACTGTGTTATGTCAACAAGCACAACGTTTCTCCTTGAGATACCGCGTGCACAACAGCTGGCAACAGGCAGCGGAAAGGTACG…	AAAAAACCCCGCCGGAGCGAGGTTTCGTCAGTCGCCTGCGGCTGGTAACCGCAAAGCACACTGTATTATGTCAACACTGAAAGTATACGTGTTCCGCGCAGAACGCGCAATTTCGGCACGAATTTTGACGTATTTAGTGCATAGTTGAGTATCGATCACAGTTTGCGTTTTGTCCAAATATTACTGTTTATTTATACAGTAAACTTCTATAATATCACTGTACGCAATGTGTTATGCGGGGGCCGCATCGTTACCCGGCGCACTAAGTCCTGGCTGAAACGGGTGGTGCCGTCAGCGCCTTAACCCCGCGTGAGCACACTGTGTTATGTCAACAAGCACAACGTTTCTCCTTGAGATACCGCGTGCACAACAGCTGGCAACAGGCAGCGGAAAGGTACG…	0	1034	1146	573	100	573	0	0	0	100	100
tisB/istR	CP067311.1	4631526	1	573	2973560	2972988	AAAAAACCCCGCCGGAGCGAGGTTTCGTCAGTCGCCTGCGGCTGGTAACCGCAAAGCACACTGTATTATGTCAACACTGAAAGTATACGTGTTCCGCGCAGAACGCGCAATTTCGGCACGAATTTTGACGTATTTAGTGCATAGTTGAGTATCGATCACAGTTTGCGTTTTGTCCAAATATTACTGTTTATTTATACAGTAAACTTCTATAATATCACTGTACGCAATGTGTTATGCGGGGGCCGCATCGTTACCCGGCGCACTAAGTCCTGGCTGAAACGGGTGGTGCCGTCAGCGCCTTAACCCCGCGTGAGCACACTGTGTTATGTCAACAAGCACAACGTTTCTCCTTGAGATACCGCGTGCACAACAGCTGGCAACAGGCAGCGGAAAGGTACG…	AAAAAACCCCGCCGGAGCGAGGTTTCGTCAGTCGCCTGCGGCTGGTAACCGCAAAGCACACTGTATTATGTCAACACTGAAAGTATACGTGTTCCGCGCAGAACGCGCAATTTCGGCACGAATTTTGACGTATTTAGTGCATAGTTGAGTATCGATCACAGTTTGCGTTTTGTCCAAATATTACTGTTTATTTATACAGTAAACTTCTATAATATCACTGTACGCAATGTGTTATGCGGGGGCCGCATCGTTACCCGGCGCACTAAGTCCTGGCTGAAACGGGTGGTGCCGTCAGCGCCTTAACCCCGCGTGAGCACACTGTGTTATGTCAACAAGCACAACGTTTCTCCTTGAGATACCGCGTGCACAACAGCTGGCAACAGGCAGCGGAAAGGTACG…	0	1034	1146	573	100	573	0	0	0	100	100
tisB/istR	CP067303.1	4602727	1	573	4341814	4342386	AAAAAACCCCGCCGGAGCGAGGTTTCGTCAGTCGCCTGCGGCTGGTAACCGCAAAGCACACTGTATTATGTCAACACTGAAAGTATACGTGTTCCGCGCAGAACGCGCAATTTCGGCACGAATTTTGACGTATTTAGTGCATAGTTGAGTATCGATCACAGTTTGCGTTTTGTCCAAATATTACTGTTTATTTATACAGTAAACTTCTATAATATCACTGTACGCAATGTGTTATGCGGGGGCCGCATCGTTACCCGGCGCACTAAGTCCTGGCTGAAACGGGTGGTGCCGTCAGCGCCTTAACCCCGCGTGAGCACACTGTGTTATGTCAACAAGCACAACGTTTCTCCTTGAGATACCGCGTGCACAACAGCTGGCAACAGGCAGCGGAAAGGTACG…	AAAAAACCCCGCCGGAGCGAGGTTTCGTCAGTCGCCTGCGGCTGGTAACCGCAAAGCACACTGTATTATGTCAACACTGAAAGTATACGTGTTCCGCGCAGAACGCGCAATTTCGGCACGAATTTTGACGTATTTAGTGCATAGTTGAGTATCGATCACAGTTTGCGTTTTGTCCAAATATTACTGTTTATTTATACAGTAAACTTCTATAATATCACTGTACGCAATGTGTTATGCGGGGGCCGCATCGTTACCCGGCGCACTAAGTCCTGGCTGAAACGGGTGGTGCCGTCAGCGCCTTAACCCCGCGTGAGCACACTGTGTTATGTCAACAAGCACAACGTTTCTCCTTGAGATACCGCGTGCACAACAGCTGGCAACAGGCAGCGGAAAGGTACG…	0	1034	1146	573	100	573	0	0	0	100	100
tisB/istR	CP067299.1	4625685	1	573	4364772	4365344	AAAAAACCCCGCCGGAGCGAGGTTTCGTCAGTCGCCTGCGGCTGGTAACCGCAAAGCACACTGTATTATGTCAACACTGAAAGTATACGTGTTCCGCGCAGAACGCGCAATTTCGGCACGAATTTTGACGTATTTAGTGCATAGTTGAGTATCGATCACAGTTTGCGTTTTGTCCAAATATTACTGTTTATTTATACAGTAAACTTCTATAATATCACTGTACGCAATGTGTTATGCGGGGGCCGCATCGTTACCCGGCGCACTAAGTCCTGGCTGAAACGGGTGGTGCCGTCAGCGCCTTAACCCCGCGTGAGCACACTGTGTTATGTCAACAAGCACAACGTTTCTCCTTGAGATACCGCGTGCACAACAGCTGGCAACAGGCAGCGGAAAGGTACG…	AAAAAACCCCGCCGGAGCGAGGTTTCGTCAGTCGCCTGCGGCTGGTAACCGCAAAGCACACTGTATTATGTCAACACTGAAAGTATACGTGTTCCGCGCAGAACGCGCAATTTCGGCACGAATTTTGACGTATTTAGTGCATAGTTGAGTATCGATCACAGTTTGCGTTTTGTCCAAATATTACTGTTTATTTATACAGTAAACTTCTATAATATCACTGTACGCAATGTGTTATGCGGGGGCCGCATCGTTACCCGGCGCACTAAGTCCTGGCTGAAACGGGTGGTGCCGTCAGCGCCTTAACCCCGCGTGAGCACACTGTGTTATGTCAACAAGCACAACGTTTCTCCTTGAGATACCGCGTGCACAACAGCTGGCAACAGGCAGCGGAAAGGTACG…	0	1034	1146	573	100	573	0	0	0	100	100
tisB/istR	CP067265.1	4648008	1	573	2973658	2973086	AAAAAACCCCGCCGGAGCGAGGTTTCGTCAGTCGCCTGCGGCTGGTAACCGCAAAGCACACTGTATTATGTCAACACTGAAAGTATACGTGTTCCGCGCAGAACGCGCAATTTCGGCACGAATTTTGACGTATTTAGTGCATAGTTGAGTATCGATCACAGTTTGCGTTTTGTCCAAATATTACTGTTTATTTATACAGTAAACTTCTATAATATCACTGTACGCAATGTGTTATGCGGGGGCCGCATCGTTACCCGGCGCACTAAGTCCTGGCTGAAACGGGTGGTGCCGTCAGCGCCTTAACCCCGCGTGAGCACACTGTGTTATGTCAACAAGCACAACGTTTCTCCTTGAGATACCGCGTGCACAACAGCTGGCAACAGGCAGCGGAAAGGTACG…	AAAAAACCCCGCCGGAGCGAGGTTTCGTCAGTCGCCTGCGGCTGGTAACCGCAAAGCACACTGTATTATGTCAACACTGAAAGTATACGTGTTCCGCGCAGAACGCGCAATTTCGGCACGAATTTTGACGTATTTAGTGCATAGTTGAGTATCGATCACAGTTTGCGTTTTGTCCAAATATTACTGTTTATTTATACAGTAAACTTCTATAATATCACTGTACGCAATGTGTTATGCGGGGGCCGCATCGTTACCCGGCGCACTAAGTCCTGGCTGAAACGGGTGGTGCCGTCAGCGCCTTAACCCCGCGTGAGCACACTGTGTTATGTCAACAAGCACAACGTTTCTCCTTGAGATACCGCGTGCACAACAGCTGGCAACAGGCAGCGGAAAGGTACG…	0	1034	1146	573	100	573	0	0	0	100	100
tisB/istR	CP072054.1	4526746	1	573	2928316	2927744	AAAAAACCCCGCCGGAGCGAGGTTTCGTCAGTCGCCTGCGGCTGGTAACCGCAAAGCACACTGTATTATGTCAACACTGAAAGTATACGTGTTCCGCGCAGAACGCGCAATTTCGGCACGAATTTTGACGTATTTAGTGCATAGTTGAGTATCGATCACAGTTTGCGTTTTGTCCAAATATTACTGTTTATTTATACAGTAAACTTCTATAATATCACTGTACGCAATGTGTTATGCGGGGGCCGCATCGTTACCCGGCGCACTAAGTCCTGGCTGAAACGGGTGGTGCCGTCAGCGCCTTAACCCCGCGTGAGCACACTGTGTTATGTCAACAAGCACAACGTTTCTCCTTGAGATACCGCGTGCACAACAGCTGGCAACAGGCAGCGGAAAGGTACG…	AAAAAACCCCGCCGGAGCGAGGTTTCGTCAGTCGCCTGCGGCTGGTAACCGCAAAGCACACTGTATTATGTCAACACTGAAAGTATACGTGTTCCGCGCAGAACGCGCAATTTCGGCACGAATTTTGACGTATTTAGTGCATAGTTGAGTATCGATCACAGTTTGCGTTTTGTCCAAATATTACTGTTTATTTATACAGTAAACTTCTATAATATCACTGTACGCAATGTGTTATGCGGGGGCCGCATCGTTACCCGGCGCACTAAGTCCTGGCTGAAACGGGTGGTGCCGTCAGCGCCTTAACCCCGCGTGAGCACACTGTGTTATGTCAACAAGCACAACGTTTCTCCTTGAGATACCGCGTGCACAACAGCTGGCAACAGGCAGCGGAAAGGTACG…	0	1034	1146	573	100	573	0	0	0	100	100
tisB/istR	CP066366.1	4718281	1	573	30631	30059	AAAAAACCCCGCCGGAGCGAGGTTTCGTCAGTCGCCTGCGGCTGGTAACCGCAAAGCACACTGTATTATGTCAACACTGAAAGTATACGTGTTCCGCGCAGAACGCGCAATTTCGGCACGAATTTTGACGTATTTAGTGCATAGTTGAGTATCGATCACAGTTTGCGTTTTGTCCAAATATTACTGTTTATTTATACAGTAAACTTCTATAATATCACTGTACGCAATGTGTTATGCGGGGGCCGCATCGTTACCCGGCGCACTAAGTCCTGGCTGAAACGGGTGGTGCCGTCAGCGCCTTAACCCCGCGTGAGCACACTGTGTTATGTCAACAAGCACAACGTTTCTCCTTGAGATACCGCGTGCACAACAGCTGGCAACAGGCAGCGGAAAGGTACG…	AAAAAACCCCGCCGGAGCGAGGTTTCGTCAGTCGCCTGCGGCTGGTAACCGCAAAGCACACTGTATTATGTCAACACTGAAAGTATACGTGTTCCGCGCAGAACGCGCAATTTCGGCACGAATTTTGACGTATTTAGTGCATAGTTGAGTATCGATCACAGTTTGCGTTTTGTCCAAATATTACTGTTTATTTATACAGTAAACTTCTATAATATCACTGTACGCAATGTGTTATGCGGGGGCCGCATCGTTACCCGGCGCACTAAGTCCTGGCTGAAACGGGTGGTGCCGTCAGCGCCTTAACCCCGCGTGAGCACACTGTGTTATGTCAACAAGCACAACGTTTCTCCTTGAGATACCGCGTGCACAACAGCTGGCAACAGGCAGCGGAAAGGTACG…	0	1034	1146	573	100	573	0	0	0	100	100
tisB/istR	CP069666.1	4768306	1	573	30611	30039	AAAAAACCCCGCCGGAGCGAGGTTTCGTCAGTCGCCTGCGGCTGGTAACCGCAAAGCACACTGTATTATGTCAACACTGAAAGTATACGTGTTCCGCGCAGAACGCGCAATTTCGGCACGAATTTTGACGTATTTAGTGCATAGTTGAGTATCGATCACAGTTTGCGTTTTGTCCAAATATTACTGTTTATTTATACAGTAAACTTCTATAATATCACTGTACGCAATGTGTTATGCGGGGGCCGCATCGTTACCCGGCGCACTAAGTCCTGGCTGAAACGGGTGGTGCCGTCAGCGCCTTAACCCCGCGTGAGCACACTGTGTTATGTCAACAAGCACAACGTTTCTCCTTGAGATACCGCGTGCACAACAGCTGGCAACAGGCAGCGGAAAGGTACG…	AAAAAACCCCGCCGGAGCGAGGTTTCGTCAGTCGCCTGCGGCTGGTAACCGCAAAGCACACTGTATTATGTCAACACTGAAAGTATACGTGTTCCGCGCAGAACGCGCAATTTCGGCACGAATTTTGACGTATTTAGTGCATAGTTGAGTATCGATCACAGTTTGCGTTTTGTCCAAATATTACTGTTTATTTATACAGTAAACTTCTATAATATCACTGTACGCAATGTGTTATGCGGGGGCCGCATCGTTACCCGGCGCACTAAGTCCTGGCTGAAACGGGTGGTGCCGTCAGCGCCTTAACCCCGCGTGAGCACACTGTGTTATGTCAACAAGCACAACGTTTCTCCTTGAGATACCGCGTGCACAACAGCTGGCAACAGGCAGCGGAAAGGTACG…	0	1034	1146	573	100	573	0	0	0	100	100
tisB/istR	CP069657.1	4896568	1	573	30612	30040	AAAAAACCCCGCCGGAGCGAGGTTTCGTCAGTCGCCTGCGGCTGGTAACCGCAAAGCACACTGTATTATGTCAACACTGAAAGTATACGTGTTCCGCGCAGAACGCGCAATTTCGGCACGAATTTTGACGTATTTAGTGCATAGTTGAGTATCGATCACAGTTTGCGTTTTGTCCAAATATTACTGTTTATTTATACAGTAAACTTCTATAATATCACTGTACGCAATGTGTTATGCGGGGGCCGCATCGTTACCCGGCGCACTAAGTCCTGGCTGAAACGGGTGGTGCCGTCAGCGCCTTAACCCCGCGTGAGCACACTGTGTTATGTCAACAAGCACAACGTTTCTCCTTGAGATACCGCGTGCACAACAGCTGGCAACAGGCAGCGGAAAGGTACG…	AAAAAACCCCGCCGGAGCGAGGTTTCGTCAGTCGCCTGCGGCTGGTAACCGCAAAGCACACTGTATTATGTCAACACTGAAAGTATACGTGTTCCGCGCAGAACGCGCAATTTCGGCACGAATTTTGACGTATTTAGTGCATAGTTGAGTATCGATCACAGTTTGCGTTTTGTCCAAATATTACTGTTTATTTATACAGTAAACTTCTATAATATCACTGTACGCAATGTGTTATGCGGGGGCCGCATCGTTACCCGGCGCACTAAGTCCTGGCTGAAACGGGTGGTGCCGTCAGCGCCTTAACCCCGCGTGAGCACACTGTGTTATGTCAACAAGCACAACGTTTCTCCTTGAGATACCGCGTGCACAACAGCTGGCAACAGGCAGCGGAAAGGTACG…	0	1034	1146	573	100	573	0	0	0	100	100
tisB/istR	CP071521.1	4690878	1	573	30612	30040	AAAAAACCCCGCCGGAGCGAGGTTTCGTCAGTCGCCTGCGGCTGGTAACCGCAAAGCACACTGTATTATGTCAACACTGAAAGTATACGTGTTCCGCGCAGAACGCGCAATTTCGGCACGAATTTTGACGTATTTAGTGCATAGTTGAGTATCGATCACAGTTTGCGTTTTGTCCAAATATTACTGTTTATTTATACAGTAAACTTCTATAATATCACTGTACGCAATGTGTTATGCGGGGGCCGCATCGTTACCCGGCGCACTAAGTCCTGGCTGAAACGGGTGGTGCCGTCAGCGCCTTAACCCCGCGTGAGCACACTGTGTTATGTCAACAAGCACAACGTTTCTCCTTGAGATACCGCGTGCACAACAGCTGGCAACAGGCAGCGGAAAGGTACG…	AAAAAACCCCGCCGGAGCGAGGTTTCGTCAGTCGCCTGCGGCTGGTAACCGCAAAGCACACTGTATTATGTCAACACTGAAAGTATACGTGTTCCGCGCAGAACGCGCAATTTCGGCACGAATTTTGACGTATTTAGTGCATAGTTGAGTATCGATCACAGTTTGCGTTTTGTCCAAATATTACTGTTTATTTATACAGTAAACTTCTATAATATCACTGTACGCAATGTGTTATGCGGGGGCCGCATCGTTACCCGGCGCACTAAGTCCTGGCTGAAACGGGTGGTGCCGTCAGCGCCTTAACCCCGCGTGAGCACACTGTGTTATGTCAACAAGCACAACGTTTCTCCTTGAGATACCGCGTGCACAACAGCTGGCAACAGGCAGCGGAAAGGTACG…	0	1034	1146	573	100	573	0	0	0	100	100
tisB/istR	CP046416.1	4734316	1	573	30612	30040	AAAAAACCCCGCCGGAGCGAGGTTTCGTCAGTCGCCTGCGGCTGGTAACCGCAAAGCACACTGTATTATGTCAACACTGAAAGTATACGTGTTCCGCGCAGAACGCGCAATTTCGGCACGAATTTTGACGTATTTAGTGCATAGTTGAGTATCGATCACAGTTTGCGTTTTGTCCAAATATTACTGTTTATTTATACAGTAAACTTCTATAATATCACTGTACGCAATGTGTTATGCGGGGGCCGCATCGTTACCCGGCGCACTAAGTCCTGGCTGAAACGGGTGGTGCCGTCAGCGCCTTAACCCCGCGTGAGCACACTGTGTTATGTCAACAAGCACAACGTTTCTCCTTGAGATACCGCGTGCACAACAGCTGGCAACAGGCAGCGGAAAGGTACG…	AAAAAACCCCGCCGGAGCGAGGTTTCGTCAGTCGCCTGCGGCTGGTAACCGCAAAGCACACTGTATTATGTCAACACTGAAAGTATACGTGTTCCGCGCAGAACGCGCAATTTCGGCACGAATTTTGACGTATTTAGTGCATAGTTGAGTATCGATCACAGTTTGCGTTTTGTCCAAATATTACTGTTTATTTATACAGTAAACTTCTATAATATCACTGTACGCAATGTGTTATGCGGGGGCCGCATCGTTACCCGGCGCACTAAGTCCTGGCTGAAACGGGTGGTGCCGTCAGCGCCTTAACCCCGCGTGAGCACACTGTGTTATGTCAACAAGCACAACGTTTCTCCTTGAGATACCGCGTGCACAACAGCTGGCAACAGGCAGCGGAAAGGTACG…	0	1034	1146	573	100	573	0	0	0	100	100
tisB/istR	CP034106.1	4679465	1	573	444012	443440	AAAAAACCCCGCCGGAGCGAGGTTTCGTCAGTCGCCTGCGGCTGGTAACCGCAAAGCACACTGTATTATGTCAACACTGAAAGTATACGTGTTCCGCGCAGAACGCGCAATTTCGGCACGAATTTTGACGTATTTAGTGCATAGTTGAGTATCGATCACAGTTTGCGTTTTGTCCAAATATTACTGTTTATTTATACAGTAAACTTCTATAATATCACTGTACGCAATGTGTTATGCGGGGGCCGCATCGTTACCCGGCGCACTAAGTCCTGGCTGAAACGGGTGGTGCCGTCAGCGCCTTAACCCCGCGTGAGCACACTGTGTTATGTCAACAAGCACAACGTTTCTCCTTGAGATACCGCGTGCACAACAGCTGGCAACAGGCAGCGGAAAGGTACG…	AAAAAACCCCGCCGGAGCGAGGTTTCGTCAGTCGCCTGCGGCTGGTAACCGCAAAGCACACTGTATTATGTCAACACTGAAAGTATACGTGTTCCGCGCAGAACGCGCAATTTCGGCACGAATTTTGACGTATTTAGTGCATAGTTGAGTATCGATCACAGTTTGCGTTTTGTCCAAATATTACTGTTTATTTATACAGTAAACTTCTATAATATCACTGTACGCAATGTGTTATGCGGGGGCCGCATCGTTACCCGGCGCACTAAGTCCTGGCTGAAACGGGTGGTGCCGTCAGCGCCTTAACCCCGCGTGAGCACACTGTGTTATGTCAACAAGCACAACGTTTCTCCTTGAGATACCGCGTGCACAACAGCTGGCAACAGGCAGCGGAAAGGTACG…	0	1034	1146	573	100	573	0	0	0	100	100
tisB/istR	CP046025.1	4657966	1	573	30612	30040	AAAAAACCCCGCCGGAGCGAGGTTTCGTCAGTCGCCTGCGGCTGGTAACCGCAAAGCACACTGTATTATGTCAACACTGAAAGTATACGTGTTCCGCGCAGAACGCGCAATTTCGGCACGAATTTTGACGTATTTAGTGCATAGTTGAGTATCGATCACAGTTTGCGTTTTGTCCAAATATTACTGTTTATTTATACAGTAAACTTCTATAATATCACTGTACGCAATGTGTTATGCGGGGGCCGCATCGTTACCCGGCGCACTAAGTCCTGGCTGAAACGGGTGGTGCCGTCAGCGCCTTAACCCCGCGTGAGCACACTGTGTTATGTCAACAAGCACAACGTTTCTCCTTGAGATACCGCGTGCACAACAGCTGGCAACAGGCAGCGGAAAGGTACG…	AAAAAACCCCGCCGGAGCGAGGTTTCGTCAGTCGCCTGCGGCTGGTAACCGCAAAGCACACTGTATTATGTCAACACTGAAAGTATACGTGTTCCGCGCAGAACGCGCAATTTCGGCACGAATTTTGACGTATTTAGTGCATAGTTGAGTATCGATCACAGTTTGCGTTTTGTCCAAATATTACTGTTTATTTATACAGTAAACTTCTATAATATCACTGTACGCAATGTGTTATGCGGGGGCCGCATCGTTACCCGGCGCACTAAGTCCTGGCTGAAACGGGTGGTGCCGTCAGCGCCTTAACCCCGCGTGAGCACACTGTGTTATGTCAACAAGCACAACGTTTCTCCTTGAGATACCGCGTGCACAACAGCTGGCAACAGGCAGCGGAAAGGTACG…	0	1034	1146	573	100	573	0	0	0	100	100
tisB/istR	CP070914.1	4722363	1	573	30612	30040	AAAAAACCCCGCCGGAGCGAGGTTTCGTCAGTCGCCTGCGGCTGGTAACCGCAAAGCACACTGTATTATGTCAACACTGAAAGTATACGTGTTCCGCGCAGAACGCGCAATTTCGGCACGAATTTTGACGTATTTAGTGCATAGTTGAGTATCGATCACAGTTTGCGTTTTGTCCAAATATTACTGTTTATTTATACAGTAAACTTCTATAATATCACTGTACGCAATGTGTTATGCGGGGGCCGCATCGTTACCCGGCGCACTAAGTCCTGGCTGAAACGGGTGGTGCCGTCAGCGCCTTAACCCCGCGTGAGCACACTGTGTTATGTCAACAAGCACAACGTTTCTCCTTGAGATACCGCGTGCACAACAGCTGGCAACAGGCAGCGGAAAGGTACG…	AAAAAACCCCGCCGGAGCGAGGTTTCGTCAGTCGCCTGCGGCTGGTAACCGCAAAGCACACTGTATTATGTCAACACTGAAAGTATACGTGTTCCGCGCAGAACGCGCAATTTCGGCACGAATTTTGACGTATTTAGTGCATAGTTGAGTATCGATCACAGTTTGCGTTTTGTCCAAATATTACTGTTTATTTATACAGTAAACTTCTATAATATCACTGTACGCAATGTGTTATGCGGGGGCCGCATCGTTACCCGGCGCACTAAGTCCTGGCTGAAACGGGTGGTGCCGTCAGCGCCTTAACCCCGCGTGAGCACACTGTGTTATGTCAACAAGCACAACGTTTCTCCTTGAGATACCGCGTGCACAACAGCTGGCAACAGGCAGCGGAAAGGTACG…	0	1034	1146	573	100	573	0	0	0	100	100
tisB/istR	CP063511.1	4700986	1	573	1118078	1117506	AAAAAACCCCGCCGGAGCGAGGTTTCGTCAGTCGCCTGCGGCTGGTAACCGCAAAGCACACTGTATTATGTCAACACTGAAAGTATACGTGTTCCGCGCAGAACGCGCAATTTCGGCACGAATTTTGACGTATTTAGTGCATAGTTGAGTATCGATCACAGTTTGCGTTTTGTCCAAATATTACTGTTTATTTATACAGTAAACTTCTATAATATCACTGTACGCAATGTGTTATGCGGGGGCCGCATCGTTACCCGGCGCACTAAGTCCTGGCTGAAACGGGTGGTGCCGTCAGCGCCTTAACCCCGCGTGAGCACACTGTGTTATGTCAACAAGCACAACGTTTCTCCTTGAGATACCGCGTGCACAACAGCTGGCAACAGGCAGCGGAAAGGTACG…	AAAAAACCCCGCCGGAGCGAGGTTTCGTCAGTCGCCTGCGGCTGGTAACCGCAAAGCACACTGTATTATGTCAACACTGAAAGTATACGTGTTCCGCGCAGAACGCGCAATTTCGGCACGAATTTTGACGTATTTAGTGCATAGTTGAGTATCGATCACAGTTTGCGTTTTGTCCAAATATTACTGTTTATTTATACAGTAAACTTCTATAATATCACTGTACGCAATGTGTTATGCGGGGGCCGCATCGTTACCCGGCGCACTAAGTCCTGGCTGAAACGGGTGGTGCCGTCAGCGCCTTAACCCCGCGTGAGCACACTGTGTTATGTCAACAAGCACAACGTTTCTCCTTGAGATACCGCGTGCACAACAGCTGGCAACAGGCAGCGGAAAGGTACG…	0	1034	1146	573	100	573	0	0	0	100	100
tisB/istR	CP063503.1	4821224	1	573	88385	88957	AAAAAACCCCGCCGGAGCGAGGTTTCGTCAGTCGCCTGCGGCTGGTAACCGCAAAGCACACTGTATTATGTCAACACTGAAAGTATACGTGTTCCGCGCAGAACGCGCAATTTCGGCACGAATTTTGACGTATTTAGTGCATAGTTGAGTATCGATCACAGTTTGCGTTTTGTCCAAATATTACTGTTTATTTATACAGTAAACTTCTATAATATCACTGTACGCAATGTGTTATGCGGGGGCCGCATCGTTACCCGGCGCACTAAGTCCTGGCTGAAACGGGTGGTGCCGTCAGCGCCTTAACCCCGCGTGAGCACACTGTGTTATGTCAACAAGCACAACGTTTCTCCTTGAGATACCGCGTGCACAACAGCTGGCAACAGGCAGCGGAAAGGTACG…	AAAAAACCCCGCCGGAGCGAGGTTTCGTCAGTCGCCTGCGGCTGGTAACCGCAAAGCACACTGTATTATGTCAACACTGAAAGTATACGTGTTCCGCGCAGAACGCGCAATTTCGGCACGAATTTTGACGTATTTAGTGCATAGTTGAGTATCGATCACAGTTTGCGTTTTGTCCAAATATTACTGTTTATTTATACAGTAAACTTCTATAATATCACTGTACGCAATGTGTTATGCGGGGGCCGCATCGTTACCCGGCGCACTAAGTCCTGGCTGAAACGGGTGGTGCCGTCAGCGCCTTAACCCCGCGTGAGCACACTGTGTTATGTCAACAAGCACAACGTTTCTCCTTGAGATACCGCGTGCACAACAGCTGGCAACAGGCAGCGGAAAGGTACG…	0	1034	1146	573	100	573	0	0	0	100	100
tisB/istR	CP063483.1	4766198	1	573	702694	702122	AAAAAACCCCGCCGGAGCGAGGTTTCGTCAGTCGCCTGCGGCTGGTAACCGCAAAGCACACTGTATTATGTCAACACTGAAAGTATACGTGTTCCGCGCAGAACGCGCAATTTCGGCACGAATTTTGACGTATTTAGTGCATAGTTGAGTATCGATCACAGTTTGCGTTTTGTCCAAATATTACTGTTTATTTATACAGTAAACTTCTATAATATCACTGTACGCAATGTGTTATGCGGGGGCCGCATCGTTACCCGGCGCACTAAGTCCTGGCTGAAACGGGTGGTGCCGTCAGCGCCTTAACCCCGCGTGAGCACACTGTGTTATGTCAACAAGCACAACGTTTCTCCTTGAGATACCGCGTGCACAACAGCTGGCAACAGGCAGCGGAAAGGTACG…	AAAAAACCCCGCCGGAGCGAGGTTTCGTCAGTCGCCTGCGGCTGGTAACCGCAAAGCACACTGTATTATGTCAACACTGAAAGTATACGTGTTCCGCGCAGAACGCGCAATTTCGGCACGAATTTTGACGTATTTAGTGCATAGTTGAGTATCGATCACAGTTTGCGTTTTGTCCAAATATTACTGTTTATTTATACAGTAAACTTCTATAATATCACTGTACGCAATGTGTTATGCGGGGGCCGCATCGTTACCCGGCGCACTAAGTCCTGGCTGAAACGGGTGGTGCCGTCAGCGCCTTAACCCCGCGTGAGCACACTGTGTTATGTCAACAAGCACAACGTTTCTCCTTGAGATACCGCGTGCACAACAGCTGGCAACAGGCAGCGGAAAGGTACG…	0	1034	1146	573	100	573	0	0	0	100	100
tisB/istR	CP063332.1	4855951	1	573	2888424	2888996	AAAAAACCCCGCCGGAGCGAGGTTTCGTCAGTCGCCTGCGGCTGGTAACCGCAAAGCACACTGTATTATGTCAACACTGAAAGTATACGTGTTCCGCGCAGAACGCGCAATTTCGGCACGAATTTTGACGTATTTAGTGCATAGTTGAGTATCGATCACAGTTTGCGTTTTGTCCAAATATTACTGTTTATTTATACAGTAAACTTCTATAATATCACTGTACGCAATGTGTTATGCGGGGGCCGCATCGTTACCCGGCGCACTAAGTCCTGGCTGAAACGGGTGGTGCCGTCAGCGCCTTAACCCCGCGTGAGCACACTGTGTTATGTCAACAAGCACAACGTTTCTCCTTGAGATACCGCGTGCACAACAGCTGGCAACAGGCAGCGGAAAGGTACG…	AAAAAACCCCGCCGGAGCGAGGTTTCGTCAGTCGCCTGCGGCTGGTAACCGCAAAGCACACTGTATTATGTCAACACTGAAAGTATACGTGTTCCGCGCAGAACGCGCAATTTCGGCACGAATTTTGACGTATTTAGTGCATAGTTGAGTATCGATCACAGTTTGCGTTTTGTCCAAATATTACTGTTTATTTATACAGTAAACTTCTATAATATCACTGTACGCAATGTGTTATGCGGGGGCCGCATCGTTACCCGGCGCACTAAGTCCTGGCTGAAACGGGTGGTGCCGTCAGCGCCTTAACCCCGCGTGAGCACACTGTGTTATGTCAACAAGCACAACGTTTCTCCTTGAGATACCGCGTGCACAACAGCTGGCAACAGGCAGCGGAAAGGTACG…	0	1034	1146	573	100	573	0	0	0	100	100
tisB/istR	CP070393.1	5586381	1	573	30612	30040	AAAAAACCCCGCCGGAGCGAGGTTTCGTCAGTCGCCTGCGGCTGGTAACCGCAAAGCACACTGTATTATGTCAACACTGAAAGTATACGTGTTCCGCGCAGAACGCGCAATTTCGGCACGAATTTTGACGTATTTAGTGCATAGTTGAGTATCGATCACAGTTTGCGTTTTGTCCAAATATTACTGTTTATTTATACAGTAAACTTCTATAATATCACTGTACGCAATGTGTTATGCGGGGGCCGCATCGTTACCCGGCGCACTAAGTCCTGGCTGAAACGGGTGGTGCCGTCAGCGCCTTAACCCCGCGTGAGCACACTGTGTTATGTCAACAAGCACAACGTTTCTCCTTGAGATACCGCGTGCACAACAGCTGGCAACAGGCAGCGGAAAGGTACG…	AAAAAACCCCGCCGGAGCGAGGTTTCGTCAGTCGCCTGCGGCTGGTAACCGCAAAGCACACTGTATTATGTCAACACTGAAAGTATACGTGTTCCGCGCAGAACGCGCAATTTCGGCACGAATTTTGACGTATTTAGTGCATAGTTGAGTATCGATCACAGTTTGCGTTTTGTCCAAATATTACTGTTTATTTATACAGTAAACTTCTATAATATCACTGTACGCAATGTGTTATGCGGGGGCCGCATCGTTACCCGGCGCACTAAGTCCTGGCTGAAACGGGTGGTGCCGTCAGCGCCTTAACCCCGCGTGAGCACACTGTGTTATGTCAACAAGCACAACGTTTCTCCTTGAGATACCGCGTGCACAACAGCTGGCAACAGGCAGCGGAAAGGTACG…	0	1034	1146	573	100	573	0	0	0	100	100
tisB/istR	CP070232.1	4678626	1	573	30612	30040	AAAAAACCCCGCCGGAGCGAGGTTTCGTCAGTCGCCTGCGGCTGGTAACCGCAAAGCACACTGTATTATGTCAACACTGAAAGTATACGTGTTCCGCGCAGAACGCGCAATTTCGGCACGAATTTTGACGTATTTAGTGCATAGTTGAGTATCGATCACAGTTTGCGTTTTGTCCAAATATTACTGTTTATTTATACAGTAAACTTCTATAATATCACTGTACGCAATGTGTTATGCGGGGGCCGCATCGTTACCCGGCGCACTAAGTCCTGGCTGAAACGGGTGGTGCCGTCAGCGCCTTAACCCCGCGTGAGCACACTGTGTTATGTCAACAAGCACAACGTTTCTCCTTGAGATACCGCGTGCACAACAGCTGGCAACAGGCAGCGGAAAGGTACG…	AAAAAACCCCGCCGGAGCGAGGTTTCGTCAGTCGCCTGCGGCTGGTAACCGCAAAGCACACTGTATTATGTCAACACTGAAAGTATACGTGTTCCGCGCAGAACGCGCAATTTCGGCACGAATTTTGACGTATTTAGTGCATAGTTGAGTATCGATCACAGTTTGCGTTTTGTCCAAATATTACTGTTTATTTATACAGTAAACTTCTATAATATCACTGTACGCAATGTGTTATGCGGGGGCCGCATCGTTACCCGGCGCACTAAGTCCTGGCTGAAACGGGTGGTGCCGTCAGCGCCTTAACCCCGCGTGAGCACACTGTGTTATGTCAACAAGCACAACGTTTCTCCTTGAGATACCGCGTGCACAACAGCTGGCAACAGGCAGCGGAAAGGTACG…	0	1034	1146	573	100	573	0	0	0	100	100
tisB/istR	CP069709.1	4620143	1	573	30113	29541	AAAAAACCCCGCCGGAGCGAGGTTTCGTCAGTCGCCTGCGGCTGGTAACCGCAAAGCACACTGTATTATGTCAACACTGAAAGTATACGTGTTCCGCGCAGAACGCGCAATTTCGGCACGAATTTTGACGTATTTAGTGCATAGTTGAGTATCGATCACAGTTTGCGTTTTGTCCAAATATTACTGTTTATTTATACAGTAAACTTCTATAATATCACTGTACGCAATGTGTTATGCGGGGGCCGCATCGTTACCCGGCGCACTAAGTCCTGGCTGAAACGGGTGGTGCCGTCAGCGCCTTAACCCCGCGTGAGCACACTGTGTTATGTCAACAAGCACAACGTTTCTCCTTGAGATACCGCGTGCACAACAGCTGGCAACAGGCAGCGGAAAGGTACG…	AAAAAACCCCGCCGGAGCGAGGTTTCGTCAGTCGCCTGCGGCTGGTAACCGCAAAGCACACTGTATTATGTCAACACTGAAAGTATACGTGTTCCGCGCAGAACGCGCAATTTCGGCACGAATTTTGACGTATTTAGTGCATAGTTGAGTATCGATCACAGTTTGCGTTTTGTCCAAATATTACTGTTTATTTATACAGTAAACTTCTATAATATCACTGTACGCAATGTGTTATGCGGGGGCCGCATCGTTACCCGGCGCACTAAGTCCTGGCTGAAACGGGTGGTGCCGTCAGCGCCTTAACCCCGCGTGAGCACACTGTGTTATGTCAACAAGCACAACGTTTCTCCTTGAGATACCGCGTGCACAACAGCTGGCAACAGGCAGCGGAAAGGTACG…	0	1034	1146	573	100	573	0	0	0	100	100
tisB/istR	CP069459.1	5048777	1	573	3413712	3414284	AAAAAACCCCGCCGGAGCGAGGTTTCGTCAGTCGCCTGCGGCTGGTAACCGCAAAGCACACTGTATTATGTCAACACTGAAAGTATACGTGTTCCGCGCAGAACGCGCAATTTCGGCACGAATTTTGACGTATTTAGTGCATAGTTGAGTATCGATCACAGTTTGCGTTTTGTCCAAATATTACTGTTTATTTATACAGTAAACTTCTATAATATCACTGTACGCAATGTGTTATGCGGGGGCCGCATCGTTACCCGGCGCACTAAGTCCTGGCTGAAACGGGTGGTGCCGTCAGCGCCTTAACCCCGCGTGAGCACACTGTGTTATGTCAACAAGCACAACGTTTCTCCTTGAGATACCGCGTGCACAACAGCTGGCAACAGGCAGCGGAAAGGTACG…	AAAAAACCCCGCCGGAGCGAGGTTTCGTCAGTCGCCTGCGGCTGGTAACCGCAAAGCACACTGTATTATGTCAACACTGAAAGTATACGTGTTCCGCGCAGAACGCGCAATTTCGGCACGAATTTTGACGTATTTAGTGCATAGTTGAGTATCGATCACAGTTTGCGTTTTGTCCAAATATTACTGTTTATTTATACAGTAAACTTCTATAATATCACTGTACGCAATGTGTTATGCGGGGGCCGCATCGTTACCCGGCGCACTAAGTCCTGGCTGAAACGGGTGGTGCCGTCAGCGCCTTAACCCCGCGTGAGCACACTGTGTTATGTCAACAAGCACAACGTTTCTCCTTGAGATACCGCGTGCACAACAGCTGGCAACAGGCAGCGGAAAGGTACG…	0	1034	1146	573	100	573	0	0	0	100	100
tisB/istR	CP069133.1	4631469	1	573	3846478	3847050	AAAAAACCCCGCCGGAGCGAGGTTTCGTCAGTCGCCTGCGGCTGGTAACCGCAAAGCACACTGTATTATGTCAACACTGAAAGTATACGTGTTCCGCGCAGAACGCGCAATTTCGGCACGAATTTTGACGTATTTAGTGCATAGTTGAGTATCGATCACAGTTTGCGTTTTGTCCAAATATTACTGTTTATTTATACAGTAAACTTCTATAATATCACTGTACGCAATGTGTTATGCGGGGGCCGCATCGTTACCCGGCGCACTAAGTCCTGGCTGAAACGGGTGGTGCCGTCAGCGCCTTAACCCCGCGTGAGCACACTGTGTTATGTCAACAAGCACAACGTTTCTCCTTGAGATACCGCGTGCACAACAGCTGGCAACAGGCAGCGGAAAGGTACG…	AAAAAACCCCGCCGGAGCGAGGTTTCGTCAGTCGCCTGCGGCTGGTAACCGCAAAGCACACTGTATTATGTCAACACTGAAAGTATACGTGTTCCGCGCAGAACGCGCAATTTCGGCACGAATTTTGACGTATTTAGTGCATAGTTGAGTATCGATCACAGTTTGCGTTTTGTCCAAATATTACTGTTTATTTATACAGTAAACTTCTATAATATCACTGTACGCAATGTGTTATGCGGGGGCCGCATCGTTACCCGGCGCACTAAGTCCTGGCTGAAACGGGTGGTGCCGTCAGCGCCTTAACCCCGCGTGAGCACACTGTGTTATGTCAACAAGCACAACGTTTCTCCTTGAGATACCGCGTGCACAACAGCTGGCAACAGGCAGCGGAAAGGTACG…	0	1034	1146	573	100	573	0	0	0	100	100
tisB/istR	CP069132.1	4631465	1	573	3846474	3847046	AAAAAACCCCGCCGGAGCGAGGTTTCGTCAGTCGCCTGCGGCTGGTAACCGCAAAGCACACTGTATTATGTCAACACTGAAAGTATACGTGTTCCGCGCAGAACGCGCAATTTCGGCACGAATTTTGACGTATTTAGTGCATAGTTGAGTATCGATCACAGTTTGCGTTTTGTCCAAATATTACTGTTTATTTATACAGTAAACTTCTATAATATCACTGTACGCAATGTGTTATGCGGGGGCCGCATCGTTACCCGGCGCACTAAGTCCTGGCTGAAACGGGTGGTGCCGTCAGCGCCTTAACCCCGCGTGAGCACACTGTGTTATGTCAACAAGCACAACGTTTCTCCTTGAGATACCGCGTGCACAACAGCTGGCAACAGGCAGCGGAAAGGTACG…	AAAAAACCCCGCCGGAGCGAGGTTTCGTCAGTCGCCTGCGGCTGGTAACCGCAAAGCACACTGTATTATGTCAACACTGAAAGTATACGTGTTCCGCGCAGAACGCGCAATTTCGGCACGAATTTTGACGTATTTAGTGCATAGTTGAGTATCGATCACAGTTTGCGTTTTGTCCAAATATTACTGTTTATTTATACAGTAAACTTCTATAATATCACTGTACGCAATGTGTTATGCGGGGGCCGCATCGTTACCCGGCGCACTAAGTCCTGGCTGAAACGGGTGGTGCCGTCAGCGCCTTAACCCCGCGTGAGCACACTGTGTTATGTCAACAAGCACAACGTTTCTCCTTGAGATACCGCGTGCACAACAGCTGGCAACAGGCAGCGGAAAGGTACG…	0	1034	1146	573	100	573	0	0	0	100	100
tisB/istR	CP068706.1	4682670	1	573	72894	72322	AAAAAACCCCGCCGGAGCGAGGTTTCGTCAGTCGCCTGCGGCTGGTAACCGCAAAGCACACTGTATTATGTCAACACTGAAAGTATACGTGTTCCGCGCAGAACGCGCAATTTCGGCACGAATTTTGACGTATTTAGTGCATAGTTGAGTATCGATCACAGTTTGCGTTTTGTCCAAATATTACTGTTTATTTATACAGTAAACTTCTATAATATCACTGTACGCAATGTGTTATGCGGGGGCCGCATCGTTACCCGGCGCACTAAGTCCTGGCTGAAACGGGTGGTGCCGTCAGCGCCTTAACCCCGCGTGAGCACACTGTGTTATGTCAACAAGCACAACGTTTCTCCTTGAGATACCGCGTGCACAACAGCTGGCAACAGGCAGCGGAAAGGTACG…	AAAAAACCCCGCCGGAGCGAGGTTTCGTCAGTCGCCTGCGGCTGGTAACCGCAAAGCACACTGTATTATGTCAACACTGAAAGTATACGTGTTCCGCGCAGAACGCGCAATTTCGGCACGAATTTTGACGTATTTAGTGCATAGTTGAGTATCGATCACAGTTTGCGTTTTGTCCAAATATTACTGTTTATTTATACAGTAAACTTCTATAATATCACTGTACGCAATGTGTTATGCGGGGGCCGCATCGTTACCCGGCGCACTAAGTCCTGGCTGAAACGGGTGGTGCCGTCAGCGCCTTAACCCCGCGTGAGCACACTGTGTTATGTCAACAAGCACAACGTTTCTCCTTGAGATACCGCGTGCACAACAGCTGGCAACAGGCAGCGGAAAGGTACG…	0	1034	1146	573	100	573	0	0	0	100	100
tisB/istR	CP067994.1	4657252	1	573	30612	30040	AAAAAACCCCGCCGGAGCGAGGTTTCGTCAGTCGCCTGCGGCTGGTAACCGCAAAGCACACTGTATTATGTCAACACTGAAAGTATACGTGTTCCGCGCAGAACGCGCAATTTCGGCACGAATTTTGACGTATTTAGTGCATAGTTGAGTATCGATCACAGTTTGCGTTTTGTCCAAATATTACTGTTTATTTATACAGTAAACTTCTATAATATCACTGTACGCAATGTGTTATGCGGGGGCCGCATCGTTACCCGGCGCACTAAGTCCTGGCTGAAACGGGTGGTGCCGTCAGCGCCTTAACCCCGCGTGAGCACACTGTGTTATGTCAACAAGCACAACGTTTCTCCTTGAGATACCGCGTGCACAACAGCTGGCAACAGGCAGCGGAAAGGTACG…	AAAAAACCCCGCCGGAGCGAGGTTTCGTCAGTCGCCTGCGGCTGGTAACCGCAAAGCACACTGTATTATGTCAACACTGAAAGTATACGTGTTCCGCGCAGAACGCGCAATTTCGGCACGAATTTTGACGTATTTAGTGCATAGTTGAGTATCGATCACAGTTTGCGTTTTGTCCAAATATTACTGTTTATTTATACAGTAAACTTCTATAATATCACTGTACGCAATGTGTTATGCGGGGGCCGCATCGTTACCCGGCGCACTAAGTCCTGGCTGAAACGGGTGGTGCCGTCAGCGCCTTAACCCCGCGTGAGCACACTGTGTTATGTCAACAAGCACAACGTTTCTCCTTGAGATACCGCGTGCACAACAGCTGGCAACAGGCAGCGGAAAGGTACG…	0	1034	1146	573	100	573	0	0	0	100	100
tisB/istR	AP023286.1	4694979	1	573	30612	30040	AAAAAACCCCGCCGGAGCGAGGTTTCGTCAGTCGCCTGCGGCTGGTAACCGCAAAGCACACTGTATTATGTCAACACTGAAAGTATACGTGTTCCGCGCAGAACGCGCAATTTCGGCACGAATTTTGACGTATTTAGTGCATAGTTGAGTATCGATCACAGTTTGCGTTTTGTCCAAATATTACTGTTTATTTATACAGTAAACTTCTATAATATCACTGTACGCAATGTGTTATGCGGGGGCCGCATCGTTACCCGGCGCACTAAGTCCTGGCTGAAACGGGTGGTGCCGTCAGCGCCTTAACCCCGCGTGAGCACACTGTGTTATGTCAACAAGCACAACGTTTCTCCTTGAGATACCGCGTGCACAACAGCTGGCAACAGGCAGCGGAAAGGTACG…	AAAAAACCCCGCCGGAGCGAGGTTTCGTCAGTCGCCTGCGGCTGGTAACCGCAAAGCACACTGTATTATGTCAACACTGAAAGTATACGTGTTCCGCGCAGAACGCGCAATTTCGGCACGAATTTTGACGTATTTAGTGCATAGTTGAGTATCGATCACAGTTTGCGTTTTGTCCAAATATTACTGTTTATTTATACAGTAAACTTCTATAATATCACTGTACGCAATGTGTTATGCGGGGGCCGCATCGTTACCCGGCGCACTAAGTCCTGGCTGAAACGGGTGGTGCCGTCAGCGCCTTAACCCCGCGTGAGCACACTGTGTTATGTCAACAAGCACAACGTTTCTCCTTGAGATACCGCGTGCACAACAGCTGGCAACAGGCAGCGGAAAGGTACG…	0	1034	1146	573	100	573	0	0	0	100	100
tisB/istR	CP064682.1	4631470	1	573	3846478	3847050	AAAAAACCCCGCCGGAGCGAGGTTTCGTCAGTCGCCTGCGGCTGGTAACCGCAAAGCACACTGTATTATGTCAACACTGAAAGTATACGTGTTCCGCGCAGAACGCGCAATTTCGGCACGAATTTTGACGTATTTAGTGCATAGTTGAGTATCGATCACAGTTTGCGTTTTGTCCAAATATTACTGTTTATTTATACAGTAAACTTCTATAATATCACTGTACGCAATGTGTTATGCGGGGGCCGCATCGTTACCCGGCGCACTAAGTCCTGGCTGAAACGGGTGGTGCCGTCAGCGCCTTAACCCCGCGTGAGCACACTGTGTTATGTCAACAAGCACAACGTTTCTCCTTGAGATACCGCGTGCACAACAGCTGGCAACAGGCAGCGGAAAGGTACG…	AAAAAACCCCGCCGGAGCGAGGTTTCGTCAGTCGCCTGCGGCTGGTAACCGCAAAGCACACTGTATTATGTCAACACTGAAAGTATACGTGTTCCGCGCAGAACGCGCAATTTCGGCACGAATTTTGACGTATTTAGTGCATAGTTGAGTATCGATCACAGTTTGCGTTTTGTCCAAATATTACTGTTTATTTATACAGTAAACTTCTATAATATCACTGTACGCAATGTGTTATGCGGGGGCCGCATCGTTACCCGGCGCACTAAGTCCTGGCTGAAACGGGTGGTGCCGTCAGCGCCTTAACCCCGCGTGAGCACACTGTGTTATGTCAACAAGCACAACGTTTCTCCTTGAGATACCGCGTGCACAACAGCTGGCAACAGGCAGCGGAAAGGTACG…	0	1034	1146	573	100	573	0	0	0	100	100
tisB/istR	CP064681.1	4631476	1	573	3846478	3847050	AAAAAACCCCGCCGGAGCGAGGTTTCGTCAGTCGCCTGCGGCTGGTAACCGCAAAGCACACTGTATTATGTCAACACTGAAAGTATACGTGTTCCGCGCAGAACGCGCAATTTCGGCACGAATTTTGACGTATTTAGTGCATAGTTGAGTATCGATCACAGTTTGCGTTTTGTCCAAATATTACTGTTTATTTATACAGTAAACTTCTATAATATCACTGTACGCAATGTGTTATGCGGGGGCCGCATCGTTACCCGGCGCACTAAGTCCTGGCTGAAACGGGTGGTGCCGTCAGCGCCTTAACCCCGCGTGAGCACACTGTGTTATGTCAACAAGCACAACGTTTCTCCTTGAGATACCGCGTGCACAACAGCTGGCAACAGGCAGCGGAAAGGTACG…	AAAAAACCCCGCCGGAGCGAGGTTTCGTCAGTCGCCTGCGGCTGGTAACCGCAAAGCACACTGTATTATGTCAACACTGAAAGTATACGTGTTCCGCGCAGAACGCGCAATTTCGGCACGAATTTTGACGTATTTAGTGCATAGTTGAGTATCGATCACAGTTTGCGTTTTGTCCAAATATTACTGTTTATTTATACAGTAAACTTCTATAATATCACTGTACGCAATGTGTTATGCGGGGGCCGCATCGTTACCCGGCGCACTAAGTCCTGGCTGAAACGGGTGGTGCCGTCAGCGCCTTAACCCCGCGTGAGCACACTGTGTTATGTCAACAAGCACAACGTTTCTCCTTGAGATACCGCGTGCACAACAGCTGGCAACAGGCAGCGGAAAGGTACG…	0	1034	1146	573	100	573	0	0	0	100	100
tisB/istR	CP064680.1	4631467	1	573	3846476	3847048	AAAAAACCCCGCCGGAGCGAGGTTTCGTCAGTCGCCTGCGGCTGGTAACCGCAAAGCACACTGTATTATGTCAACACTGAAAGTATACGTGTTCCGCGCAGAACGCGCAATTTCGGCACGAATTTTGACGTATTTAGTGCATAGTTGAGTATCGATCACAGTTTGCGTTTTGTCCAAATATTACTGTTTATTTATACAGTAAACTTCTATAATATCACTGTACGCAATGTGTTATGCGGGGGCCGCATCGTTACCCGGCGCACTAAGTCCTGGCTGAAACGGGTGGTGCCGTCAGCGCCTTAACCCCGCGTGAGCACACTGTGTTATGTCAACAAGCACAACGTTTCTCCTTGAGATACCGCGTGCACAACAGCTGGCAACAGGCAGCGGAAAGGTACG…	AAAAAACCCCGCCGGAGCGAGGTTTCGTCAGTCGCCTGCGGCTGGTAACCGCAAAGCACACTGTATTATGTCAACACTGAAAGTATACGTGTTCCGCGCAGAACGCGCAATTTCGGCACGAATTTTGACGTATTTAGTGCATAGTTGAGTATCGATCACAGTTTGCGTTTTGTCCAAATATTACTGTTTATTTATACAGTAAACTTCTATAATATCACTGTACGCAATGTGTTATGCGGGGGCCGCATCGTTACCCGGCGCACTAAGTCCTGGCTGAAACGGGTGGTGCCGTCAGCGCCTTAACCCCGCGTGAGCACACTGTGTTATGTCAACAAGCACAACGTTTCTCCTTGAGATACCGCGTGCACAACAGCTGGCAACAGGCAGCGGAAAGGTACG…	0	1034	1146	573	100	573	0	0	0	100	100
tisB/istR	CP064679.1	4631470	1	573	3846479	3847051	AAAAAACCCCGCCGGAGCGAGGTTTCGTCAGTCGCCTGCGGCTGGTAACCGCAAAGCACACTGTATTATGTCAACACTGAAAGTATACGTGTTCCGCGCAGAACGCGCAATTTCGGCACGAATTTTGACGTATTTAGTGCATAGTTGAGTATCGATCACAGTTTGCGTTTTGTCCAAATATTACTGTTTATTTATACAGTAAACTTCTATAATATCACTGTACGCAATGTGTTATGCGGGGGCCGCATCGTTACCCGGCGCACTAAGTCCTGGCTGAAACGGGTGGTGCCGTCAGCGCCTTAACCCCGCGTGAGCACACTGTGTTATGTCAACAAGCACAACGTTTCTCCTTGAGATACCGCGTGCACAACAGCTGGCAACAGGCAGCGGAAAGGTACG…	AAAAAACCCCGCCGGAGCGAGGTTTCGTCAGTCGCCTGCGGCTGGTAACCGCAAAGCACACTGTATTATGTCAACACTGAAAGTATACGTGTTCCGCGCAGAACGCGCAATTTCGGCACGAATTTTGACGTATTTAGTGCATAGTTGAGTATCGATCACAGTTTGCGTTTTGTCCAAATATTACTGTTTATTTATACAGTAAACTTCTATAATATCACTGTACGCAATGTGTTATGCGGGGGCCGCATCGTTACCCGGCGCACTAAGTCCTGGCTGAAACGGGTGGTGCCGTCAGCGCCTTAACCCCGCGTGAGCACACTGTGTTATGTCAACAAGCACAACGTTTCTCCTTGAGATACCGCGTGCACAACAGCTGGCAACAGGCAGCGGAAAGGTACG…	0	1034	1146	573	100	573	0	0	0	100	100
tisB/istR	CP064678.1	4631470	1	573	3846479	3847051	AAAAAACCCCGCCGGAGCGAGGTTTCGTCAGTCGCCTGCGGCTGGTAACCGCAAAGCACACTGTATTATGTCAACACTGAAAGTATACGTGTTCCGCGCAGAACGCGCAATTTCGGCACGAATTTTGACGTATTTAGTGCATAGTTGAGTATCGATCACAGTTTGCGTTTTGTCCAAATATTACTGTTTATTTATACAGTAAACTTCTATAATATCACTGTACGCAATGTGTTATGCGGGGGCCGCATCGTTACCCGGCGCACTAAGTCCTGGCTGAAACGGGTGGTGCCGTCAGCGCCTTAACCCCGCGTGAGCACACTGTGTTATGTCAACAAGCACAACGTTTCTCCTTGAGATACCGCGTGCACAACAGCTGGCAACAGGCAGCGGAAAGGTACG…	AAAAAACCCCGCCGGAGCGAGGTTTCGTCAGTCGCCTGCGGCTGGTAACCGCAAAGCACACTGTATTATGTCAACACTGAAAGTATACGTGTTCCGCGCAGAACGCGCAATTTCGGCACGAATTTTGACGTATTTAGTGCATAGTTGAGTATCGATCACAGTTTGCGTTTTGTCCAAATATTACTGTTTATTTATACAGTAAACTTCTATAATATCACTGTACGCAATGTGTTATGCGGGGGCCGCATCGTTACCCGGCGCACTAAGTCCTGGCTGAAACGGGTGGTGCCGTCAGCGCCTTAACCCCGCGTGAGCACACTGTGTTATGTCAACAAGCACAACGTTTCTCCTTGAGATACCGCGTGCACAACAGCTGGCAACAGGCAGCGGAAAGGTACG…	0	1034	1146	573	100	573	0	0	0	100	100
tisB/istR	CP032679.1	4631543	1	573	3847613	3848185	AAAAAACCCCGCCGGAGCGAGGTTTCGTCAGTCGCCTGCGGCTGGTAACCGCAAAGCACACTGTATTATGTCAACACTGAAAGTATACGTGTTCCGCGCAGAACGCGCAATTTCGGCACGAATTTTGACGTATTTAGTGCATAGTTGAGTATCGATCACAGTTTGCGTTTTGTCCAAATATTACTGTTTATTTATACAGTAAACTTCTATAATATCACTGTACGCAATGTGTTATGCGGGGGCCGCATCGTTACCCGGCGCACTAAGTCCTGGCTGAAACGGGTGGTGCCGTCAGCGCCTTAACCCCGCGTGAGCACACTGTGTTATGTCAACAAGCACAACGTTTCTCCTTGAGATACCGCGTGCACAACAGCTGGCAACAGGCAGCGGAAAGGTACG…	AAAAAACCCCGCCGGAGCGAGGTTTCGTCAGTCGCCTGCGGCTGGTAACCGCAAAGCACACTGTATTATGTCAACACTGAAAGTATACGTGTTCCGCGCAGAACGCGCAATTTCGGCACGAATTTTGACGTATTTAGTGCATAGTTGAGTATCGATCACAGTTTGCGTTTTGTCCAAATATTACTGTTTATTTATACAGTAAACTTCTATAATATCACTGTACGCAATGTGTTATGCGGGGGCCGCATCGTTACCCGGCGCACTAAGTCCTGGCTGAAACGGGTGGTGCCGTCAGCGCCTTAACCCCGCGTGAGCACACTGTGTTATGTCAACAAGCACAACGTTTCTCCTTGAGATACCGCGTGCACAACAGCTGGCAACAGGCAGCGGAAAGGTACG…	0	1034	1146	573	100	573	0	0	0	100	100
tisB/istR	CP063991.1	4639895	1	573	721737	722309	AAAAAACCCCGCCGGAGCGAGGTTTCGTCAGTCGCCTGCGGCTGGTAACCGCAAAGCACACTGTATTATGTCAACACTGAAAGTATACGTGTTCCGCGCAGAACGCGCAATTTCGGCACGAATTTTGACGTATTTAGTGCATAGTTGAGTATCGATCACAGTTTGCGTTTTGTCCAAATATTACTGTTTATTTATACAGTAAACTTCTATAATATCACTGTACGCAATGTGTTATGCGGGGGCCGCATCGTTACCCGGCGCACTAAGTCCTGGCTGAAACGGGTGGTGCCGTCAGCGCCTTAACCCCGCGTGAGCACACTGTGTTATGTCAACAAGCACAACGTTTCTCCTTGAGATACCGCGTGCACAACAGCTGGCAACAGGCAGCGGAAAGGTACG…	AAAAAACCCCGCCGGAGCGAGGTTTCGTCAGTCGCCTGCGGCTGGTAACCGCAAAGCACACTGTATTATGTCAACACTGAAAGTATACGTGTTCCGCGCAGAACGCGCAATTTCGGCACGAATTTTGACGTATTTAGTGCATAGTTGAGTATCGATCACAGTTTGCGTTTTGTCCAAATATTACTGTTTATTTATACAGTAAACTTCTATAATATCACTGTACGCAATGTGTTATGCGGGGGCCGCATCGTTACCCGGCGCACTAAGTCCTGGCTGAAACGGGTGGTGCCGTCAGCGCCTTAACCCCGCGTGAGCACACTGTGTTATGTCAACAAGCACAACGTTTCTCCTTGAGATACCGCGTGCACAACAGCTGGCAACAGGCAGCGGAAAGGTACG…	0	1034	1146	573	100	573	0	0	0	100	100
tisB/istR	CP063711.1	4690071	1	573	72759	72187	AAAAAACCCCGCCGGAGCGAGGTTTCGTCAGTCGCCTGCGGCTGGTAACCGCAAAGCACACTGTATTATGTCAACACTGAAAGTATACGTGTTCCGCGCAGAACGCGCAATTTCGGCACGAATTTTGACGTATTTAGTGCATAGTTGAGTATCGATCACAGTTTGCGTTTTGTCCAAATATTACTGTTTATTTATACAGTAAACTTCTATAATATCACTGTACGCAATGTGTTATGCGGGGGCCGCATCGTTACCCGGCGCACTAAGTCCTGGCTGAAACGGGTGGTGCCGTCAGCGCCTTAACCCCGCGTGAGCACACTGTGTTATGTCAACAAGCACAACGTTTCTCCTTGAGATACCGCGTGCACAACAGCTGGCAACAGGCAGCGGAAAGGTACG…	AAAAAACCCCGCCGGAGCGAGGTTTCGTCAGTCGCCTGCGGCTGGTAACCGCAAAGCACACTGTATTATGTCAACACTGAAAGTATACGTGTTCCGCGCAGAACGCGCAATTTCGGCACGAATTTTGACGTATTTAGTGCATAGTTGAGTATCGATCACAGTTTGCGTTTTGTCCAAATATTACTGTTTATTTATACAGTAAACTTCTATAATATCACTGTACGCAATGTGTTATGCGGGGGCCGCATCGTTACCCGGCGCACTAAGTCCTGGCTGAAACGGGTGGTGCCGTCAGCGCCTTAACCCCGCGTGAGCACACTGTGTTATGTCAACAAGCACAACGTTTCTCCTTGAGATACCGCGTGCACAACAGCTGGCAACAGGCAGCGGAAAGGTACG…	0	1034	1146	573	100	573	0	0	0	100	100
tisB/istR	CP075487.1	4658215	1	573	30612	30040	AAAAAACCCCGCCGGAGCGAGGTTTCGTCAGTCGCCTGCGGCTGGTAACCGCAAAGCACACTGTATTATGTCAACACTGAAAGTATACGTGTTCCGCGCAGAACGCGCAATTTCGGCACGAATTTTGACGTATTTAGTGCATAGTTGAGTATCGATCACAGTTTGCGTTTTGTCCAAATATTACTGTTTATTTATACAGTAAACTTCTATAATATCACTGTACGCAATGTGTTATGCGGGGGCCGCATCGTTACCCGGCGCACTAAGTCCTGGCTGAAACGGGTGGTGCCGTCAGCGCCTTAACCCCGCGTGAGCACACTGTGTTATGTCAACAAGCACAACGTTTCTCCTTGAGATACCGCGTGCACAACAGCTGGCAACAGGCAGCGGAAAGGTACG…	AAAAAACCCCGCCGGAGCGAGGTTTCGTCAGTCGCCTGCGGCTGGTAACCGCAAAGCACACTGTATTATGTCAACACTGAAAGTATACGTGTTCCGCGCAGAACGCGCAATTTCGGCACGAATTTTGACGTATTTAGTGCATAGTTGAGTATCGATCACAGTTTGCGTTTTGTCCAAATATTACTGTTTATTTATACAGTAAACTTCTATAATATCACTGTACGCAATGTGTTATGCGGGGGCCGCATCGTTACCCGGCGCACTAAGTCCTGGCTGAAACGGGTGGTGCCGTCAGCGCCTTAACCCCGCGTGAGCACACTGTGTTATGTCAACAAGCACAACGTTTCTCCTTGAGATACCGCGTGCACAACAGCTGGCAACAGGCAGCGGAAAGGTACG…	0	1034	1146	573	100	573	0	0	0	100	100
tisB/istR	CP075474.1	4656921	1	573	30612	30040	AAAAAACCCCGCCGGAGCGAGGTTTCGTCAGTCGCCTGCGGCTGGTAACCGCAAAGCACACTGTATTATGTCAACACTGAAAGTATACGTGTTCCGCGCAGAACGCGCAATTTCGGCACGAATTTTGACGTATTTAGTGCATAGTTGAGTATCGATCACAGTTTGCGTTTTGTCCAAATATTACTGTTTATTTATACAGTAAACTTCTATAATATCACTGTACGCAATGTGTTATGCGGGGGCCGCATCGTTACCCGGCGCACTAAGTCCTGGCTGAAACGGGTGGTGCCGTCAGCGCCTTAACCCCGCGTGAGCACACTGTGTTATGTCAACAAGCACAACGTTTCTCCTTGAGATACCGCGTGCACAACAGCTGGCAACAGGCAGCGGAAAGGTACG…	AAAAAACCCCGCCGGAGCGAGGTTTCGTCAGTCGCCTGCGGCTGGTAACCGCAAAGCACACTGTATTATGTCAACACTGAAAGTATACGTGTTCCGCGCAGAACGCGCAATTTCGGCACGAATTTTGACGTATTTAGTGCATAGTTGAGTATCGATCACAGTTTGCGTTTTGTCCAAATATTACTGTTTATTTATACAGTAAACTTCTATAATATCACTGTACGCAATGTGTTATGCGGGGGCCGCATCGTTACCCGGCGCACTAAGTCCTGGCTGAAACGGGTGGTGCCGTCAGCGCCTTAACCCCGCGTGAGCACACTGTGTTATGTCAACAAGCACAACGTTTCTCCTTGAGATACCGCGTGCACAACAGCTGGCAACAGGCAGCGGAAAGGTACG…	0	1034	1146	573	100	573	0	0	0	100	100
tisB/istR	CP062250.1	4631469	1	573	3846478	3847050	AAAAAACCCCGCCGGAGCGAGGTTTCGTCAGTCGCCTGCGGCTGGTAACCGCAAAGCACACTGTATTATGTCAACACTGAAAGTATACGTGTTCCGCGCAGAACGCGCAATTTCGGCACGAATTTTGACGTATTTAGTGCATAGTTGAGTATCGATCACAGTTTGCGTTTTGTCCAAATATTACTGTTTATTTATACAGTAAACTTCTATAATATCACTGTACGCAATGTGTTATGCGGGGGCCGCATCGTTACCCGGCGCACTAAGTCCTGGCTGAAACGGGTGGTGCCGTCAGCGCCTTAACCCCGCGTGAGCACACTGTGTTATGTCAACAAGCACAACGTTTCTCCTTGAGATACCGCGTGCACAACAGCTGGCAACAGGCAGCGGAAAGGTACG…	AAAAAACCCCGCCGGAGCGAGGTTTCGTCAGTCGCCTGCGGCTGGTAACCGCAAAGCACACTGTATTATGTCAACACTGAAAGTATACGTGTTCCGCGCAGAACGCGCAATTTCGGCACGAATTTTGACGTATTTAGTGCATAGTTGAGTATCGATCACAGTTTGCGTTTTGTCCAAATATTACTGTTTATTTATACAGTAAACTTCTATAATATCACTGTACGCAATGTGTTATGCGGGGGCCGCATCGTTACCCGGCGCACTAAGTCCTGGCTGAAACGGGTGGTGCCGTCAGCGCCTTAACCCCGCGTGAGCACACTGTGTTATGTCAACAAGCACAACGTTTCTCCTTGAGATACCGCGTGCACAACAGCTGGCAACAGGCAGCGGAAAGGTACG…	0	1034	1146	573	100	573	0	0	0	100	100
tisB/istR	CP062249.1	4632668	1	573	3847677	3848249	AAAAAACCCCGCCGGAGCGAGGTTTCGTCAGTCGCCTGCGGCTGGTAACCGCAAAGCACACTGTATTATGTCAACACTGAAAGTATACGTGTTCCGCGCAGAACGCGCAATTTCGGCACGAATTTTGACGTATTTAGTGCATAGTTGAGTATCGATCACAGTTTGCGTTTTGTCCAAATATTACTGTTTATTTATACAGTAAACTTCTATAATATCACTGTACGCAATGTGTTATGCGGGGGCCGCATCGTTACCCGGCGCACTAAGTCCTGGCTGAAACGGGTGGTGCCGTCAGCGCCTTAACCCCGCGTGAGCACACTGTGTTATGTCAACAAGCACAACGTTTCTCCTTGAGATACCGCGTGCACAACAGCTGGCAACAGGCAGCGGAAAGGTACG…	AAAAAACCCCGCCGGAGCGAGGTTTCGTCAGTCGCCTGCGGCTGGTAACCGCAAAGCACACTGTATTATGTCAACACTGAAAGTATACGTGTTCCGCGCAGAACGCGCAATTTCGGCACGAATTTTGACGTATTTAGTGCATAGTTGAGTATCGATCACAGTTTGCGTTTTGTCCAAATATTACTGTTTATTTATACAGTAAACTTCTATAATATCACTGTACGCAATGTGTTATGCGGGGGCCGCATCGTTACCCGGCGCACTAAGTCCTGGCTGAAACGGGTGGTGCCGTCAGCGCCTTAACCCCGCGTGAGCACACTGTGTTATGTCAACAAGCACAACGTTTCTCCTTGAGATACCGCGTGCACAACAGCTGGCAACAGGCAGCGGAAAGGTACG…	0	1034	1146	573	100	573	0	0	0	100	100
tisB/istR	CP062248.1	4631470	1	573	3846479	3847051	AAAAAACCCCGCCGGAGCGAGGTTTCGTCAGTCGCCTGCGGCTGGTAACCGCAAAGCACACTGTATTATGTCAACACTGAAAGTATACGTGTTCCGCGCAGAACGCGCAATTTCGGCACGAATTTTGACGTATTTAGTGCATAGTTGAGTATCGATCACAGTTTGCGTTTTGTCCAAATATTACTGTTTATTTATACAGTAAACTTCTATAATATCACTGTACGCAATGTGTTATGCGGGGGCCGCATCGTTACCCGGCGCACTAAGTCCTGGCTGAAACGGGTGGTGCCGTCAGCGCCTTAACCCCGCGTGAGCACACTGTGTTATGTCAACAAGCACAACGTTTCTCCTTGAGATACCGCGTGCACAACAGCTGGCAACAGGCAGCGGAAAGGTACG…	AAAAAACCCCGCCGGAGCGAGGTTTCGTCAGTCGCCTGCGGCTGGTAACCGCAAAGCACACTGTATTATGTCAACACTGAAAGTATACGTGTTCCGCGCAGAACGCGCAATTTCGGCACGAATTTTGACGTATTTAGTGCATAGTTGAGTATCGATCACAGTTTGCGTTTTGTCCAAATATTACTGTTTATTTATACAGTAAACTTCTATAATATCACTGTACGCAATGTGTTATGCGGGGGCCGCATCGTTACCCGGCGCACTAAGTCCTGGCTGAAACGGGTGGTGCCGTCAGCGCCTTAACCCCGCGTGAGCACACTGTGTTATGTCAACAAGCACAACGTTTCTCCTTGAGATACCGCGTGCACAACAGCTGGCAACAGGCAGCGGAAAGGTACG…	0	1034	1146	573	100	573	0	0	0	100	100
tisB/istR	CP062246.1	4631469	1	573	3846478	3847050	AAAAAACCCCGCCGGAGCGAGGTTTCGTCAGTCGCCTGCGGCTGGTAACCGCAAAGCACACTGTATTATGTCAACACTGAAAGTATACGTGTTCCGCGCAGAACGCGCAATTTCGGCACGAATTTTGACGTATTTAGTGCATAGTTGAGTATCGATCACAGTTTGCGTTTTGTCCAAATATTACTGTTTATTTATACAGTAAACTTCTATAATATCACTGTACGCAATGTGTTATGCGGGGGCCGCATCGTTACCCGGCGCACTAAGTCCTGGCTGAAACGGGTGGTGCCGTCAGCGCCTTAACCCCGCGTGAGCACACTGTGTTATGTCAACAAGCACAACGTTTCTCCTTGAGATACCGCGTGCACAACAGCTGGCAACAGGCAGCGGAAAGGTACG…	AAAAAACCCCGCCGGAGCGAGGTTTCGTCAGTCGCCTGCGGCTGGTAACCGCAAAGCACACTGTATTATGTCAACACTGAAAGTATACGTGTTCCGCGCAGAACGCGCAATTTCGGCACGAATTTTGACGTATTTAGTGCATAGTTGAGTATCGATCACAGTTTGCGTTTTGTCCAAATATTACTGTTTATTTATACAGTAAACTTCTATAATATCACTGTACGCAATGTGTTATGCGGGGGCCGCATCGTTACCCGGCGCACTAAGTCCTGGCTGAAACGGGTGGTGCCGTCAGCGCCTTAACCCCGCGTGAGCACACTGTGTTATGTCAACAAGCACAACGTTTCTCCTTGAGATACCGCGTGCACAACAGCTGGCAACAGGCAGCGGAAAGGTACG…	0	1034	1146	573	100	573	0	0	0	100	100
tisB/istR	CP062247.1	4632672	1	573	3847681	3848253	AAAAAACCCCGCCGGAGCGAGGTTTCGTCAGTCGCCTGCGGCTGGTAACCGCAAAGCACACTGTATTATGTCAACACTGAAAGTATACGTGTTCCGCGCAGAACGCGCAATTTCGGCACGAATTTTGACGTATTTAGTGCATAGTTGAGTATCGATCACAGTTTGCGTTTTGTCCAAATATTACTGTTTATTTATACAGTAAACTTCTATAATATCACTGTACGCAATGTGTTATGCGGGGGCCGCATCGTTACCCGGCGCACTAAGTCCTGGCTGAAACGGGTGGTGCCGTCAGCGCCTTAACCCCGCGTGAGCACACTGTGTTATGTCAACAAGCACAACGTTTCTCCTTGAGATACCGCGTGCACAACAGCTGGCAACAGGCAGCGGAAAGGTACG…	AAAAAACCCCGCCGGAGCGAGGTTTCGTCAGTCGCCTGCGGCTGGTAACCGCAAAGCACACTGTATTATGTCAACACTGAAAGTATACGTGTTCCGCGCAGAACGCGCAATTTCGGCACGAATTTTGACGTATTTAGTGCATAGTTGAGTATCGATCACAGTTTGCGTTTTGTCCAAATATTACTGTTTATTTATACAGTAAACTTCTATAATATCACTGTACGCAATGTGTTATGCGGGGGCCGCATCGTTACCCGGCGCACTAAGTCCTGGCTGAAACGGGTGGTGCCGTCAGCGCCTTAACCCCGCGTGAGCACACTGTGTTATGTCAACAAGCACAACGTTTCTCCTTGAGATACCGCGTGCACAACAGCTGGCAACAGGCAGCGGAAAGGTACG…	0	1034	1146	573	100	573	0	0	0	100	100
tisB/istR	CP062245.1	4631468	1	573	3846477	3847049	AAAAAACCCCGCCGGAGCGAGGTTTCGTCAGTCGCCTGCGGCTGGTAACCGCAAAGCACACTGTATTATGTCAACACTGAAAGTATACGTGTTCCGCGCAGAACGCGCAATTTCGGCACGAATTTTGACGTATTTAGTGCATAGTTGAGTATCGATCACAGTTTGCGTTTTGTCCAAATATTACTGTTTATTTATACAGTAAACTTCTATAATATCACTGTACGCAATGTGTTATGCGGGGGCCGCATCGTTACCCGGCGCACTAAGTCCTGGCTGAAACGGGTGGTGCCGTCAGCGCCTTAACCCCGCGTGAGCACACTGTGTTATGTCAACAAGCACAACGTTTCTCCTTGAGATACCGCGTGCACAACAGCTGGCAACAGGCAGCGGAAAGGTACG…	AAAAAACCCCGCCGGAGCGAGGTTTCGTCAGTCGCCTGCGGCTGGTAACCGCAAAGCACACTGTATTATGTCAACACTGAAAGTATACGTGTTCCGCGCAGAACGCGCAATTTCGGCACGAATTTTGACGTATTTAGTGCATAGTTGAGTATCGATCACAGTTTGCGTTTTGTCCAAATATTACTGTTTATTTATACAGTAAACTTCTATAATATCACTGTACGCAATGTGTTATGCGGGGGCCGCATCGTTACCCGGCGCACTAAGTCCTGGCTGAAACGGGTGGTGCCGTCAGCGCCTTAACCCCGCGTGAGCACACTGTGTTATGTCAACAAGCACAACGTTTCTCCTTGAGATACCGCGTGCACAACAGCTGGCAACAGGCAGCGGAAAGGTACG…	0	1034	1146	573	100	573	0	0	0	100	100
tisB/istR	CP062244.1	4631469	1	573	3846478	3847050	AAAAAACCCCGCCGGAGCGAGGTTTCGTCAGTCGCCTGCGGCTGGTAACCGCAAAGCACACTGTATTATGTCAACACTGAAAGTATACGTGTTCCGCGCAGAACGCGCAATTTCGGCACGAATTTTGACGTATTTAGTGCATAGTTGAGTATCGATCACAGTTTGCGTTTTGTCCAAATATTACTGTTTATTTATACAGTAAACTTCTATAATATCACTGTACGCAATGTGTTATGCGGGGGCCGCATCGTTACCCGGCGCACTAAGTCCTGGCTGAAACGGGTGGTGCCGTCAGCGCCTTAACCCCGCGTGAGCACACTGTGTTATGTCAACAAGCACAACGTTTCTCCTTGAGATACCGCGTGCACAACAGCTGGCAACAGGCAGCGGAAAGGTACG…	AAAAAACCCCGCCGGAGCGAGGTTTCGTCAGTCGCCTGCGGCTGGTAACCGCAAAGCACACTGTATTATGTCAACACTGAAAGTATACGTGTTCCGCGCAGAACGCGCAATTTCGGCACGAATTTTGACGTATTTAGTGCATAGTTGAGTATCGATCACAGTTTGCGTTTTGTCCAAATATTACTGTTTATTTATACAGTAAACTTCTATAATATCACTGTACGCAATGTGTTATGCGGGGGCCGCATCGTTACCCGGCGCACTAAGTCCTGGCTGAAACGGGTGGTGCCGTCAGCGCCTTAACCCCGCGTGAGCACACTGTGTTATGTCAACAAGCACAACGTTTCTCCTTGAGATACCGCGTGCACAACAGCTGGCAACAGGCAGCGGAAAGGTACG…	0	1034	1146	573	100	573	0	0	0	100	100
tisB/istR	CP062243.1	4632676	1	573	3847685	3848257	AAAAAACCCCGCCGGAGCGAGGTTTCGTCAGTCGCCTGCGGCTGGTAACCGCAAAGCACACTGTATTATGTCAACACTGAAAGTATACGTGTTCCGCGCAGAACGCGCAATTTCGGCACGAATTTTGACGTATTTAGTGCATAGTTGAGTATCGATCACAGTTTGCGTTTTGTCCAAATATTACTGTTTATTTATACAGTAAACTTCTATAATATCACTGTACGCAATGTGTTATGCGGGGGCCGCATCGTTACCCGGCGCACTAAGTCCTGGCTGAAACGGGTGGTGCCGTCAGCGCCTTAACCCCGCGTGAGCACACTGTGTTATGTCAACAAGCACAACGTTTCTCCTTGAGATACCGCGTGCACAACAGCTGGCAACAGGCAGCGGAAAGGTACG…	AAAAAACCCCGCCGGAGCGAGGTTTCGTCAGTCGCCTGCGGCTGGTAACCGCAAAGCACACTGTATTATGTCAACACTGAAAGTATACGTGTTCCGCGCAGAACGCGCAATTTCGGCACGAATTTTGACGTATTTAGTGCATAGTTGAGTATCGATCACAGTTTGCGTTTTGTCCAAATATTACTGTTTATTTATACAGTAAACTTCTATAATATCACTGTACGCAATGTGTTATGCGGGGGCCGCATCGTTACCCGGCGCACTAAGTCCTGGCTGAAACGGGTGGTGCCGTCAGCGCCTTAACCCCGCGTGAGCACACTGTGTTATGTCAACAAGCACAACGTTTCTCCTTGAGATACCGCGTGCACAACAGCTGGCAACAGGCAGCGGAAAGGTACG…	0	1034	1146	573	100	573	0	0	0	100	100
tisB/istR	CP062242.1	4631469	1	573	3846478	3847050	AAAAAACCCCGCCGGAGCGAGGTTTCGTCAGTCGCCTGCGGCTGGTAACCGCAAAGCACACTGTATTATGTCAACACTGAAAGTATACGTGTTCCGCGCAGAACGCGCAATTTCGGCACGAATTTTGACGTATTTAGTGCATAGTTGAGTATCGATCACAGTTTGCGTTTTGTCCAAATATTACTGTTTATTTATACAGTAAACTTCTATAATATCACTGTACGCAATGTGTTATGCGGGGGCCGCATCGTTACCCGGCGCACTAAGTCCTGGCTGAAACGGGTGGTGCCGTCAGCGCCTTAACCCCGCGTGAGCACACTGTGTTATGTCAACAAGCACAACGTTTCTCCTTGAGATACCGCGTGCACAACAGCTGGCAACAGGCAGCGGAAAGGTACG…	AAAAAACCCCGCCGGAGCGAGGTTTCGTCAGTCGCCTGCGGCTGGTAACCGCAAAGCACACTGTATTATGTCAACACTGAAAGTATACGTGTTCCGCGCAGAACGCGCAATTTCGGCACGAATTTTGACGTATTTAGTGCATAGTTGAGTATCGATCACAGTTTGCGTTTTGTCCAAATATTACTGTTTATTTATACAGTAAACTTCTATAATATCACTGTACGCAATGTGTTATGCGGGGGCCGCATCGTTACCCGGCGCACTAAGTCCTGGCTGAAACGGGTGGTGCCGTCAGCGCCTTAACCCCGCGTGAGCACACTGTGTTATGTCAACAAGCACAACGTTTCTCCTTGAGATACCGCGTGCACAACAGCTGGCAACAGGCAGCGGAAAGGTACG…	0	1034	1146	573	100	573	0	0	0	100	100
tisB/istR	CP062241.1	4632668	1	573	3847677	3848249	AAAAAACCCCGCCGGAGCGAGGTTTCGTCAGTCGCCTGCGGCTGGTAACCGCAAAGCACACTGTATTATGTCAACACTGAAAGTATACGTGTTCCGCGCAGAACGCGCAATTTCGGCACGAATTTTGACGTATTTAGTGCATAGTTGAGTATCGATCACAGTTTGCGTTTTGTCCAAATATTACTGTTTATTTATACAGTAAACTTCTATAATATCACTGTACGCAATGTGTTATGCGGGGGCCGCATCGTTACCCGGCGCACTAAGTCCTGGCTGAAACGGGTGGTGCCGTCAGCGCCTTAACCCCGCGTGAGCACACTGTGTTATGTCAACAAGCACAACGTTTCTCCTTGAGATACCGCGTGCACAACAGCTGGCAACAGGCAGCGGAAAGGTACG…	AAAAAACCCCGCCGGAGCGAGGTTTCGTCAGTCGCCTGCGGCTGGTAACCGCAAAGCACACTGTATTATGTCAACACTGAAAGTATACGTGTTCCGCGCAGAACGCGCAATTTCGGCACGAATTTTGACGTATTTAGTGCATAGTTGAGTATCGATCACAGTTTGCGTTTTGTCCAAATATTACTGTTTATTTATACAGTAAACTTCTATAATATCACTGTACGCAATGTGTTATGCGGGGGCCGCATCGTTACCCGGCGCACTAAGTCCTGGCTGAAACGGGTGGTGCCGTCAGCGCCTTAACCCCGCGTGAGCACACTGTGTTATGTCAACAAGCACAACGTTTCTCCTTGAGATACCGCGTGCACAACAGCTGGCAACAGGCAGCGGAAAGGTACG…	0	1034	1146	573	100	573	0	0	0	100	100
tisB/istR	CP062240.1	4632668	1	573	3847677	3848249	AAAAAACCCCGCCGGAGCGAGGTTTCGTCAGTCGCCTGCGGCTGGTAACCGCAAAGCACACTGTATTATGTCAACACTGAAAGTATACGTGTTCCGCGCAGAACGCGCAATTTCGGCACGAATTTTGACGTATTTAGTGCATAGTTGAGTATCGATCACAGTTTGCGTTTTGTCCAAATATTACTGTTTATTTATACAGTAAACTTCTATAATATCACTGTACGCAATGTGTTATGCGGGGGCCGCATCGTTACCCGGCGCACTAAGTCCTGGCTGAAACGGGTGGTGCCGTCAGCGCCTTAACCCCGCGTGAGCACACTGTGTTATGTCAACAAGCACAACGTTTCTCCTTGAGATACCGCGTGCACAACAGCTGGCAACAGGCAGCGGAAAGGTACG…	AAAAAACCCCGCCGGAGCGAGGTTTCGTCAGTCGCCTGCGGCTGGTAACCGCAAAGCACACTGTATTATGTCAACACTGAAAGTATACGTGTTCCGCGCAGAACGCGCAATTTCGGCACGAATTTTGACGTATTTAGTGCATAGTTGAGTATCGATCACAGTTTGCGTTTTGTCCAAATATTACTGTTTATTTATACAGTAAACTTCTATAATATCACTGTACGCAATGTGTTATGCGGGGGCCGCATCGTTACCCGGCGCACTAAGTCCTGGCTGAAACGGGTGGTGCCGTCAGCGCCTTAACCCCGCGTGAGCACACTGTGTTATGTCAACAAGCACAACGTTTCTCCTTGAGATACCGCGTGCACAACAGCTGGCAACAGGCAGCGGAAAGGTACG…	0	1034	1146	573	100	573	0	0	0	100	100
tisB/istR	CP062239.1	4631469	1	573	3846478	3847050	AAAAAACCCCGCCGGAGCGAGGTTTCGTCAGTCGCCTGCGGCTGGTAACCGCAAAGCACACTGTATTATGTCAACACTGAAAGTATACGTGTTCCGCGCAGAACGCGCAATTTCGGCACGAATTTTGACGTATTTAGTGCATAGTTGAGTATCGATCACAGTTTGCGTTTTGTCCAAATATTACTGTTTATTTATACAGTAAACTTCTATAATATCACTGTACGCAATGTGTTATGCGGGGGCCGCATCGTTACCCGGCGCACTAAGTCCTGGCTGAAACGGGTGGTGCCGTCAGCGCCTTAACCCCGCGTGAGCACACTGTGTTATGTCAACAAGCACAACGTTTCTCCTTGAGATACCGCGTGCACAACAGCTGGCAACAGGCAGCGGAAAGGTACG…	AAAAAACCCCGCCGGAGCGAGGTTTCGTCAGTCGCCTGCGGCTGGTAACCGCAAAGCACACTGTATTATGTCAACACTGAAAGTATACGTGTTCCGCGCAGAACGCGCAATTTCGGCACGAATTTTGACGTATTTAGTGCATAGTTGAGTATCGATCACAGTTTGCGTTTTGTCCAAATATTACTGTTTATTTATACAGTAAACTTCTATAATATCACTGTACGCAATGTGTTATGCGGGGGCCGCATCGTTACCCGGCGCACTAAGTCCTGGCTGAAACGGGTGGTGCCGTCAGCGCCTTAACCCCGCGTGAGCACACTGTGTTATGTCAACAAGCACAACGTTTCTCCTTGAGATACCGCGTGCACAACAGCTGGCAACAGGCAGCGGAAAGGTACG…	0	1034	1146	573	100	573	0	0	0	100	100
tisB/istR	CP060709.1	4825686	1	573	4017627	4018199	AAAAAACCCCGCCGGAGCGAGGTTTCGTCAGTCGCCTGCGGCTGGTAACCGCAAAGCACACTGTATTATGTCAACACTGAAAGTATACGTGTTCCGCGCAGAACGCGCAATTTCGGCACGAATTTTGACGTATTTAGTGCATAGTTGAGTATCGATCACAGTTTGCGTTTTGTCCAAATATTACTGTTTATTTATACAGTAAACTTCTATAATATCACTGTACGCAATGTGTTATGCGGGGGCCGCATCGTTACCCGGCGCACTAAGTCCTGGCTGAAACGGGTGGTGCCGTCAGCGCCTTAACCCCGCGTGAGCACACTGTGTTATGTCAACAAGCACAACGTTTCTCCTTGAGATACCGCGTGCACAACAGCTGGCAACAGGCAGCGGAAAGGTACG…	AAAAAACCCCGCCGGAGCGAGGTTTCGTCAGTCGCCTGCGGCTGGTAACCGCAAAGCACACTGTATTATGTCAACACTGAAAGTATACGTGTTCCGCGCAGAACGCGCAATTTCGGCACGAATTTTGACGTATTTAGTGCATAGTTGAGTATCGATCACAGTTTGCGTTTTGTCCAAATATTACTGTTTATTTATACAGTAAACTTCTATAATATCACTGTACGCAATGTGTTATGCGGGGGCCGCATCGTTACCCGGCGCACTAAGTCCTGGCTGAAACGGGTGGTGCCGTCAGCGCCTTAACCCCGCGTGAGCACACTGTGTTATGTCAACAAGCACAACGTTTCTCCTTGAGATACCGCGTGCACAACAGCTGGCAACAGGCAGCGGAAAGGTACG…	0	1034	1146	573	100	573	0	0	0	100	100
tisB/istR	CP060708.1	4686434	1	573	3837851	3838423	AAAAAACCCCGCCGGAGCGAGGTTTCGTCAGTCGCCTGCGGCTGGTAACCGCAAAGCACACTGTATTATGTCAACACTGAAAGTATACGTGTTCCGCGCAGAACGCGCAATTTCGGCACGAATTTTGACGTATTTAGTGCATAGTTGAGTATCGATCACAGTTTGCGTTTTGTCCAAATATTACTGTTTATTTATACAGTAAACTTCTATAATATCACTGTACGCAATGTGTTATGCGGGGGCCGCATCGTTACCCGGCGCACTAAGTCCTGGCTGAAACGGGTGGTGCCGTCAGCGCCTTAACCCCGCGTGAGCACACTGTGTTATGTCAACAAGCACAACGTTTCTCCTTGAGATACCGCGTGCACAACAGCTGGCAACAGGCAGCGGAAAGGTACG…	AAAAAACCCCGCCGGAGCGAGGTTTCGTCAGTCGCCTGCGGCTGGTAACCGCAAAGCACACTGTATTATGTCAACACTGAAAGTATACGTGTTCCGCGCAGAACGCGCAATTTCGGCACGAATTTTGACGTATTTAGTGCATAGTTGAGTATCGATCACAGTTTGCGTTTTGTCCAAATATTACTGTTTATTTATACAGTAAACTTCTATAATATCACTGTACGCAATGTGTTATGCGGGGGCCGCATCGTTACCCGGCGCACTAAGTCCTGGCTGAAACGGGTGGTGCCGTCAGCGCCTTAACCCCGCGTGAGCACACTGTGTTATGTCAACAAGCACAACGTTTCTCCTTGAGATACCGCGTGCACAACAGCTGGCAACAGGCAGCGGAAAGGTACG…	0	1034	1146	573	100	573	0	0	0	100	100
tisB/istR	CP060083.1	5288297	1	573	30611	30039	AAAAAACCCCGCCGGAGCGAGGTTTCGTCAGTCGCCTGCGGCTGGTAACCGCAAAGCACACTGTATTATGTCAACACTGAAAGTATACGTGTTCCGCGCAGAACGCGCAATTTCGGCACGAATTTTGACGTATTTAGTGCATAGTTGAGTATCGATCACAGTTTGCGTTTTGTCCAAATATTACTGTTTATTTATACAGTAAACTTCTATAATATCACTGTACGCAATGTGTTATGCGGGGGCCGCATCGTTACCCGGCGCACTAAGTCCTGGCTGAAACGGGTGGTGCCGTCAGCGCCTTAACCCCGCGTGAGCACACTGTGTTATGTCAACAAGCACAACGTTTCTCCTTGAGATACCGCGTGCACAACAGCTGGCAACAGGCAGCGGAAAGGTACG…	AAAAAACCCCGCCGGAGCGAGGTTTCGTCAGTCGCCTGCGGCTGGTAACCGCAAAGCACACTGTATTATGTCAACACTGAAAGTATACGTGTTCCGCGCAGAACGCGCAATTTCGGCACGAATTTTGACGTATTTAGTGCATAGTTGAGTATCGATCACAGTTTGCGTTTTGTCCAAATATTACTGTTTATTTATACAGTAAACTTCTATAATATCACTGTACGCAATGTGTTATGCGGGGGCCGCATCGTTACCCGGCGCACTAAGTCCTGGCTGAAACGGGTGGTGCCGTCAGCGCCTTAACCCCGCGTGAGCACACTGTGTTATGTCAACAAGCACAACGTTTCTCCTTGAGATACCGCGTGCACAACAGCTGGCAACAGGCAGCGGAAAGGTACG…	0	1034	1146	573	100	573	0	0	0	100	100
tisB/istR	CP060061.1	5326222	1	573	30612	30040	AAAAAACCCCGCCGGAGCGAGGTTTCGTCAGTCGCCTGCGGCTGGTAACCGCAAAGCACACTGTATTATGTCAACACTGAAAGTATACGTGTTCCGCGCAGAACGCGCAATTTCGGCACGAATTTTGACGTATTTAGTGCATAGTTGAGTATCGATCACAGTTTGCGTTTTGTCCAAATATTACTGTTTATTTATACAGTAAACTTCTATAATATCACTGTACGCAATGTGTTATGCGGGGGCCGCATCGTTACCCGGCGCACTAAGTCCTGGCTGAAACGGGTGGTGCCGTCAGCGCCTTAACCCCGCGTGAGCACACTGTGTTATGTCAACAAGCACAACGTTTCTCCTTGAGATACCGCGTGCACAACAGCTGGCAACAGGCAGCGGAAAGGTACG…	AAAAAACCCCGCCGGAGCGAGGTTTCGTCAGTCGCCTGCGGCTGGTAACCGCAAAGCACACTGTATTATGTCAACACTGAAAGTATACGTGTTCCGCGCAGAACGCGCAATTTCGGCACGAATTTTGACGTATTTAGTGCATAGTTGAGTATCGATCACAGTTTGCGTTTTGTCCAAATATTACTGTTTATTTATACAGTAAACTTCTATAATATCACTGTACGCAATGTGTTATGCGGGGGCCGCATCGTTACCCGGCGCACTAAGTCCTGGCTGAAACGGGTGGTGCCGTCAGCGCCTTAACCCCGCGTGAGCACACTGTGTTATGTCAACAAGCACAACGTTTCTCCTTGAGATACCGCGTGCACAACAGCTGGCAACAGGCAGCGGAAAGGTACG…	0	1034	1146	573	100	573	0	0	0	100	100
tisB/istR	CP060057.1	5295653	1	573	30612	30040	AAAAAACCCCGCCGGAGCGAGGTTTCGTCAGTCGCCTGCGGCTGGTAACCGCAAAGCACACTGTATTATGTCAACACTGAAAGTATACGTGTTCCGCGCAGAACGCGCAATTTCGGCACGAATTTTGACGTATTTAGTGCATAGTTGAGTATCGATCACAGTTTGCGTTTTGTCCAAATATTACTGTTTATTTATACAGTAAACTTCTATAATATCACTGTACGCAATGTGTTATGCGGGGGCCGCATCGTTACCCGGCGCACTAAGTCCTGGCTGAAACGGGTGGTGCCGTCAGCGCCTTAACCCCGCGTGAGCACACTGTGTTATGTCAACAAGCACAACGTTTCTCCTTGAGATACCGCGTGCACAACAGCTGGCAACAGGCAGCGGAAAGGTACG…	AAAAAACCCCGCCGGAGCGAGGTTTCGTCAGTCGCCTGCGGCTGGTAACCGCAAAGCACACTGTATTATGTCAACACTGAAAGTATACGTGTTCCGCGCAGAACGCGCAATTTCGGCACGAATTTTGACGTATTTAGTGCATAGTTGAGTATCGATCACAGTTTGCGTTTTGTCCAAATATTACTGTTTATTTATACAGTAAACTTCTATAATATCACTGTACGCAATGTGTTATGCGGGGGCCGCATCGTTACCCGGCGCACTAAGTCCTGGCTGAAACGGGTGGTGCCGTCAGCGCCTTAACCCCGCGTGAGCACACTGTGTTATGTCAACAAGCACAACGTTTCTCCTTGAGATACCGCGTGCACAACAGCTGGCAACAGGCAGCGGAAAGGTACG…	0	1034	1146	573	100	573	0	0	0	100	100
tisB/istR	CP059944.1	4634466	1	573	112170	111598	AAAAAACCCCGCCGGAGCGAGGTTTCGTCAGTCGCCTGCGGCTGGTAACCGCAAAGCACACTGTATTATGTCAACACTGAAAGTATACGTGTTCCGCGCAGAACGCGCAATTTCGGCACGAATTTTGACGTATTTAGTGCATAGTTGAGTATCGATCACAGTTTGCGTTTTGTCCAAATATTACTGTTTATTTATACAGTAAACTTCTATAATATCACTGTACGCAATGTGTTATGCGGGGGCCGCATCGTTACCCGGCGCACTAAGTCCTGGCTGAAACGGGTGGTGCCGTCAGCGCCTTAACCCCGCGTGAGCACACTGTGTTATGTCAACAAGCACAACGTTTCTCCTTGAGATACCGCGTGCACAACAGCTGGCAACAGGCAGCGGAAAGGTACG…	AAAAAACCCCGCCGGAGCGAGGTTTCGTCAGTCGCCTGCGGCTGGTAACCGCAAAGCACACTGTATTATGTCAACACTGAAAGTATACGTGTTCCGCGCAGAACGCGCAATTTCGGCACGAATTTTGACGTATTTAGTGCATAGTTGAGTATCGATCACAGTTTGCGTTTTGTCCAAATATTACTGTTTATTTATACAGTAAACTTCTATAATATCACTGTACGCAATGTGTTATGCGGGGGCCGCATCGTTACCCGGCGCACTAAGTCCTGGCTGAAACGGGTGGTGCCGTCAGCGCCTTAACCCCGCGTGAGCACACTGTGTTATGTCAACAAGCACAACGTTTCTCCTTGAGATACCGCGTGCACAACAGCTGGCAACAGGCAGCGGAAAGGTACG…	0	1034	1146	573	100	573	0	0	0	100	100
tisB/istR	CP059929.1	4650924	1	573	2503048	2502476	AAAAAACCCCGCCGGAGCGAGGTTTCGTCAGTCGCCTGCGGCTGGTAACCGCAAAGCACACTGTATTATGTCAACACTGAAAGTATACGTGTTCCGCGCAGAACGCGCAATTTCGGCACGAATTTTGACGTATTTAGTGCATAGTTGAGTATCGATCACAGTTTGCGTTTTGTCCAAATATTACTGTTTATTTATACAGTAAACTTCTATAATATCACTGTACGCAATGTGTTATGCGGGGGCCGCATCGTTACCCGGCGCACTAAGTCCTGGCTGAAACGGGTGGTGCCGTCAGCGCCTTAACCCCGCGTGAGCACACTGTGTTATGTCAACAAGCACAACGTTTCTCCTTGAGATACCGCGTGCACAACAGCTGGCAACAGGCAGCGGAAAGGTACG…	AAAAAACCCCGCCGGAGCGAGGTTTCGTCAGTCGCCTGCGGCTGGTAACCGCAAAGCACACTGTATTATGTCAACACTGAAAGTATACGTGTTCCGCGCAGAACGCGCAATTTCGGCACGAATTTTGACGTATTTAGTGCATAGTTGAGTATCGATCACAGTTTGCGTTTTGTCCAAATATTACTGTTTATTTATACAGTAAACTTCTATAATATCACTGTACGCAATGTGTTATGCGGGGGCCGCATCGTTACCCGGCGCACTAAGTCCTGGCTGAAACGGGTGGTGCCGTCAGCGCCTTAACCCCGCGTGAGCACACTGTGTTATGTCAACAAGCACAACGTTTCTCCTTGAGATACCGCGTGCACAACAGCTGGCAACAGGCAGCGGAAAGGTACG…	0	1034	1146	573	100	573	0	0	0	100	100
tisB/istR	AP022245.1	4693292	1	573	30712	30140	AAAAAACCCCGCCGGAGCGAGGTTTCGTCAGTCGCCTGCGGCTGGTAACCGCAAAGCACACTGTATTATGTCAACACTGAAAGTATACGTGTTCCGCGCAGAACGCGCAATTTCGGCACGAATTTTGACGTATTTAGTGCATAGTTGAGTATCGATCACAGTTTGCGTTTTGTCCAAATATTACTGTTTATTTATACAGTAAACTTCTATAATATCACTGTACGCAATGTGTTATGCGGGGGCCGCATCGTTACCCGGCGCACTAAGTCCTGGCTGAAACGGGTGGTGCCGTCAGCGCCTTAACCCCGCGTGAGCACACTGTGTTATGTCAACAAGCACAACGTTTCTCCTTGAGATACCGCGTGCACAACAGCTGGCAACAGGCAGCGGAAAGGTACG…	AAAAAACCCCGCCGGAGCGAGGTTTCGTCAGTCGCCTGCGGCTGGTAACCGCAAAGCACACTGTATTATGTCAACACTGAAAGTATACGTGTTCCGCGCAGAACGCGCAATTTCGGCACGAATTTTGACGTATTTAGTGCATAGTTGAGTATCGATCACAGTTTGCGTTTTGTCCAAATATTACTGTTTATTTATACAGTAAACTTCTATAATATCACTGTACGCAATGTGTTATGCGGGGGCCGCATCGTTACCCGGCGCACTAAGTCCTGGCTGAAACGGGTGGTGCCGTCAGCGCCTTAACCCCGCGTGAGCACACTGTGTTATGTCAACAAGCACAACGTTTCTCCTTGAGATACCGCGTGCACAACAGCTGGCAACAGGCAGCGGAAAGGTACG…	0	1034	1146	573	100	573	0	0	0	100	100
tisB/istR	AP022177.1	4733200	1	573	30712	30140	AAAAAACCCCGCCGGAGCGAGGTTTCGTCAGTCGCCTGCGGCTGGTAACCGCAAAGCACACTGTATTATGTCAACACTGAAAGTATACGTGTTCCGCGCAGAACGCGCAATTTCGGCACGAATTTTGACGTATTTAGTGCATAGTTGAGTATCGATCACAGTTTGCGTTTTGTCCAAATATTACTGTTTATTTATACAGTAAACTTCTATAATATCACTGTACGCAATGTGTTATGCGGGGGCCGCATCGTTACCCGGCGCACTAAGTCCTGGCTGAAACGGGTGGTGCCGTCAGCGCCTTAACCCCGCGTGAGCACACTGTGTTATGTCAACAAGCACAACGTTTCTCCTTGAGATACCGCGTGCACAACAGCTGGCAACAGGCAGCGGAAAGGTACG…	AAAAAACCCCGCCGGAGCGAGGTTTCGTCAGTCGCCTGCGGCTGGTAACCGCAAAGCACACTGTATTATGTCAACACTGAAAGTATACGTGTTCCGCGCAGAACGCGCAATTTCGGCACGAATTTTGACGTATTTAGTGCATAGTTGAGTATCGATCACAGTTTGCGTTTTGTCCAAATATTACTGTTTATTTATACAGTAAACTTCTATAATATCACTGTACGCAATGTGTTATGCGGGGGCCGCATCGTTACCCGGCGCACTAAGTCCTGGCTGAAACGGGTGGTGCCGTCAGCGCCTTAACCCCGCGTGAGCACACTGTGTTATGTCAACAAGCACAACGTTTCTCCTTGAGATACCGCGTGCACAACAGCTGGCAACAGGCAGCGGAAAGGTACG…	0	1034	1146	573	100	573	0	0	0	100	100
tisB/istR	AP022105.1	4885790	1	573	30712	30140	AAAAAACCCCGCCGGAGCGAGGTTTCGTCAGTCGCCTGCGGCTGGTAACCGCAAAGCACACTGTATTATGTCAACACTGAAAGTATACGTGTTCCGCGCAGAACGCGCAATTTCGGCACGAATTTTGACGTATTTAGTGCATAGTTGAGTATCGATCACAGTTTGCGTTTTGTCCAAATATTACTGTTTATTTATACAGTAAACTTCTATAATATCACTGTACGCAATGTGTTATGCGGGGGCCGCATCGTTACCCGGCGCACTAAGTCCTGGCTGAAACGGGTGGTGCCGTCAGCGCCTTAACCCCGCGTGAGCACACTGTGTTATGTCAACAAGCACAACGTTTCTCCTTGAGATACCGCGTGCACAACAGCTGGCAACAGGCAGCGGAAAGGTACG…	AAAAAACCCCGCCGGAGCGAGGTTTCGTCAGTCGCCTGCGGCTGGTAACCGCAAAGCACACTGTATTATGTCAACACTGAAAGTATACGTGTTCCGCGCAGAACGCGCAATTTCGGCACGAATTTTGACGTATTTAGTGCATAGTTGAGTATCGATCACAGTTTGCGTTTTGTCCAAATATTACTGTTTATTTATACAGTAAACTTCTATAATATCACTGTACGCAATGTGTTATGCGGGGGCCGCATCGTTACCCGGCGCACTAAGTCCTGGCTGAAACGGGTGGTGCCGTCAGCGCCTTAACCCCGCGTGAGCACACTGTGTTATGTCAACAAGCACAACGTTTCTCCTTGAGATACCGCGTGCACAACAGCTGGCAACAGGCAGCGGAAAGGTACG…	0	1034	1146	573	100	573	0	0	0	100	100
tisB/istR	AP022030.1	4605707	1	573	30712	30140	AAAAAACCCCGCCGGAGCGAGGTTTCGTCAGTCGCCTGCGGCTGGTAACCGCAAAGCACACTGTATTATGTCAACACTGAAAGTATACGTGTTCCGCGCAGAACGCGCAATTTCGGCACGAATTTTGACGTATTTAGTGCATAGTTGAGTATCGATCACAGTTTGCGTTTTGTCCAAATATTACTGTTTATTTATACAGTAAACTTCTATAATATCACTGTACGCAATGTGTTATGCGGGGGCCGCATCGTTACCCGGCGCACTAAGTCCTGGCTGAAACGGGTGGTGCCGTCAGCGCCTTAACCCCGCGTGAGCACACTGTGTTATGTCAACAAGCACAACGTTTCTCCTTGAGATACCGCGTGCACAACAGCTGGCAACAGGCAGCGGAAAGGTACG…	AAAAAACCCCGCCGGAGCGAGGTTTCGTCAGTCGCCTGCGGCTGGTAACCGCAAAGCACACTGTATTATGTCAACACTGAAAGTATACGTGTTCCGCGCAGAACGCGCAATTTCGGCACGAATTTTGACGTATTTAGTGCATAGTTGAGTATCGATCACAGTTTGCGTTTTGTCCAAATATTACTGTTTATTTATACAGTAAACTTCTATAATATCACTGTACGCAATGTGTTATGCGGGGGCCGCATCGTTACCCGGCGCACTAAGTCCTGGCTGAAACGGGTGGTGCCGTCAGCGCCTTAACCCCGCGTGAGCACACTGTGTTATGTCAACAAGCACAACGTTTCTCCTTGAGATACCGCGTGCACAACAGCTGGCAACAGGCAGCGGAAAGGTACG…	0	1034	1146	573	100	573	0	0	0	100	100
tisB/istR	AP021946.1	5130684	1	573	30712	30140	AAAAAACCCCGCCGGAGCGAGGTTTCGTCAGTCGCCTGCGGCTGGTAACCGCAAAGCACACTGTATTATGTCAACACTGAAAGTATACGTGTTCCGCGCAGAACGCGCAATTTCGGCACGAATTTTGACGTATTTAGTGCATAGTTGAGTATCGATCACAGTTTGCGTTTTGTCCAAATATTACTGTTTATTTATACAGTAAACTTCTATAATATCACTGTACGCAATGTGTTATGCGGGGGCCGCATCGTTACCCGGCGCACTAAGTCCTGGCTGAAACGGGTGGTGCCGTCAGCGCCTTAACCCCGCGTGAGCACACTGTGTTATGTCAACAAGCACAACGTTTCTCCTTGAGATACCGCGTGCACAACAGCTGGCAACAGGCAGCGGAAAGGTACG…	AAAAAACCCCGCCGGAGCGAGGTTTCGTCAGTCGCCTGCGGCTGGTAACCGCAAAGCACACTGTATTATGTCAACACTGAAAGTATACGTGTTCCGCGCAGAACGCGCAATTTCGGCACGAATTTTGACGTATTTAGTGCATAGTTGAGTATCGATCACAGTTTGCGTTTTGTCCAAATATTACTGTTTATTTATACAGTAAACTTCTATAATATCACTGTACGCAATGTGTTATGCGGGGGCCGCATCGTTACCCGGCGCACTAAGTCCTGGCTGAAACGGGTGGTGCCGTCAGCGCCTTAACCCCGCGTGAGCACACTGTGTTATGTCAACAAGCACAACGTTTCTCCTTGAGATACCGCGTGCACAACAGCTGGCAACAGGCAGCGGAAAGGTACG…	0	1034	1146	573	100	573	0	0	0	100	100
tisB/istR	CP059723.1	4678104	1	573	2990135	2990707	AAAAAACCCCGCCGGAGCGAGGTTTCGTCAGTCGCCTGCGGCTGGTAACCGCAAAGCACACTGTATTATGTCAACACTGAAAGTATACGTGTTCCGCGCAGAACGCGCAATTTCGGCACGAATTTTGACGTATTTAGTGCATAGTTGAGTATCGATCACAGTTTGCGTTTTGTCCAAATATTACTGTTTATTTATACAGTAAACTTCTATAATATCACTGTACGCAATGTGTTATGCGGGGGCCGCATCGTTACCCGGCGCACTAAGTCCTGGCTGAAACGGGTGGTGCCGTCAGCGCCTTAACCCCGCGTGAGCACACTGTGTTATGTCAACAAGCACAACGTTTCTCCTTGAGATACCGCGTGCACAACAGCTGGCAACAGGCAGCGGAAAGGTACG…	AAAAAACCCCGCCGGAGCGAGGTTTCGTCAGTCGCCTGCGGCTGGTAACCGCAAAGCACACTGTATTATGTCAACACTGAAAGTATACGTGTTCCGCGCAGAACGCGCAATTTCGGCACGAATTTTGACGTATTTAGTGCATAGTTGAGTATCGATCACAGTTTGCGTTTTGTCCAAATATTACTGTTTATTTATACAGTAAACTTCTATAATATCACTGTACGCAATGTGTTATGCGGGGGCCGCATCGTTACCCGGCGCACTAAGTCCTGGCTGAAACGGGTGGTGCCGTCAGCGCCTTAACCCCGCGTGAGCACACTGTGTTATGTCAACAAGCACAACGTTTCTCCTTGAGATACCGCGTGCACAACAGCTGGCAACAGGCAGCGGAAAGGTACG…	0	1034	1146	573	100	573	0	0	0	100	100
tisB/istR	CP058078.1	4837018	1	573	30612	30040	AAAAAACCCCGCCGGAGCGAGGTTTCGTCAGTCGCCTGCGGCTGGTAACCGCAAAGCACACTGTATTATGTCAACACTGAAAGTATACGTGTTCCGCGCAGAACGCGCAATTTCGGCACGAATTTTGACGTATTTAGTGCATAGTTGAGTATCGATCACAGTTTGCGTTTTGTCCAAATATTACTGTTTATTTATACAGTAAACTTCTATAATATCACTGTACGCAATGTGTTATGCGGGGGCCGCATCGTTACCCGGCGCACTAAGTCCTGGCTGAAACGGGTGGTGCCGTCAGCGCCTTAACCCCGCGTGAGCACACTGTGTTATGTCAACAAGCACAACGTTTCTCCTTGAGATACCGCGTGCACAACAGCTGGCAACAGGCAGCGGAAAGGTACG…	AAAAAACCCCGCCGGAGCGAGGTTTCGTCAGTCGCCTGCGGCTGGTAACCGCAAAGCACACTGTATTATGTCAACACTGAAAGTATACGTGTTCCGCGCAGAACGCGCAATTTCGGCACGAATTTTGACGTATTTAGTGCATAGTTGAGTATCGATCACAGTTTGCGTTTTGTCCAAATATTACTGTTTATTTATACAGTAAACTTCTATAATATCACTGTACGCAATGTGTTATGCGGGGGCCGCATCGTTACCCGGCGCACTAAGTCCTGGCTGAAACGGGTGGTGCCGTCAGCGCCTTAACCCCGCGTGAGCACACTGTGTTATGTCAACAAGCACAACGTTTCTCCTTGAGATACCGCGTGCACAACAGCTGGCAACAGGCAGCGGAAAGGTACG…	0	1034	1146	573	100	573	0	0	0	100	100
tisB/istR	CP058076.1	4837731	1	573	30612	30040	AAAAAACCCCGCCGGAGCGAGGTTTCGTCAGTCGCCTGCGGCTGGTAACCGCAAAGCACACTGTATTATGTCAACACTGAAAGTATACGTGTTCCGCGCAGAACGCGCAATTTCGGCACGAATTTTGACGTATTTAGTGCATAGTTGAGTATCGATCACAGTTTGCGTTTTGTCCAAATATTACTGTTTATTTATACAGTAAACTTCTATAATATCACTGTACGCAATGTGTTATGCGGGGGCCGCATCGTTACCCGGCGCACTAAGTCCTGGCTGAAACGGGTGGTGCCGTCAGCGCCTTAACCCCGCGTGAGCACACTGTGTTATGTCAACAAGCACAACGTTTCTCCTTGAGATACCGCGTGCACAACAGCTGGCAACAGGCAGCGGAAAGGTACG…	AAAAAACCCCGCCGGAGCGAGGTTTCGTCAGTCGCCTGCGGCTGGTAACCGCAAAGCACACTGTATTATGTCAACACTGAAAGTATACGTGTTCCGCGCAGAACGCGCAATTTCGGCACGAATTTTGACGTATTTAGTGCATAGTTGAGTATCGATCACAGTTTGCGTTTTGTCCAAATATTACTGTTTATTTATACAGTAAACTTCTATAATATCACTGTACGCAATGTGTTATGCGGGGGCCGCATCGTTACCCGGCGCACTAAGTCCTGGCTGAAACGGGTGGTGCCGTCAGCGCCTTAACCCCGCGTGAGCACACTGTGTTATGTCAACAAGCACAACGTTTCTCCTTGAGATACCGCGTGCACAACAGCTGGCAACAGGCAGCGGAAAGGTACG…	0	1034	1146	573	100	573	0	0	0	100	100
tisB/istR	CP058072.1	4836991	1	573	30612	30040	AAAAAACCCCGCCGGAGCGAGGTTTCGTCAGTCGCCTGCGGCTGGTAACCGCAAAGCACACTGTATTATGTCAACACTGAAAGTATACGTGTTCCGCGCAGAACGCGCAATTTCGGCACGAATTTTGACGTATTTAGTGCATAGTTGAGTATCGATCACAGTTTGCGTTTTGTCCAAATATTACTGTTTATTTATACAGTAAACTTCTATAATATCACTGTACGCAATGTGTTATGCGGGGGCCGCATCGTTACCCGGCGCACTAAGTCCTGGCTGAAACGGGTGGTGCCGTCAGCGCCTTAACCCCGCGTGAGCACACTGTGTTATGTCAACAAGCACAACGTTTCTCCTTGAGATACCGCGTGCACAACAGCTGGCAACAGGCAGCGGAAAGGTACG…	AAAAAACCCCGCCGGAGCGAGGTTTCGTCAGTCGCCTGCGGCTGGTAACCGCAAAGCACACTGTATTATGTCAACACTGAAAGTATACGTGTTCCGCGCAGAACGCGCAATTTCGGCACGAATTTTGACGTATTTAGTGCATAGTTGAGTATCGATCACAGTTTGCGTTTTGTCCAAATATTACTGTTTATTTATACAGTAAACTTCTATAATATCACTGTACGCAATGTGTTATGCGGGGGCCGCATCGTTACCCGGCGCACTAAGTCCTGGCTGAAACGGGTGGTGCCGTCAGCGCCTTAACCCCGCGTGAGCACACTGTGTTATGTCAACAAGCACAACGTTTCTCCTTGAGATACCGCGTGCACAACAGCTGGCAACAGGCAGCGGAAAGGTACG…	0	1034	1146	573	100	573	0	0	0	100	100
tisB/istR	CP058074.1	4836715	1	573	30612	30040	AAAAAACCCCGCCGGAGCGAGGTTTCGTCAGTCGCCTGCGGCTGGTAACCGCAAAGCACACTGTATTATGTCAACACTGAAAGTATACGTGTTCCGCGCAGAACGCGCAATTTCGGCACGAATTTTGACGTATTTAGTGCATAGTTGAGTATCGATCACAGTTTGCGTTTTGTCCAAATATTACTGTTTATTTATACAGTAAACTTCTATAATATCACTGTACGCAATGTGTTATGCGGGGGCCGCATCGTTACCCGGCGCACTAAGTCCTGGCTGAAACGGGTGGTGCCGTCAGCGCCTTAACCCCGCGTGAGCACACTGTGTTATGTCAACAAGCACAACGTTTCTCCTTGAGATACCGCGTGCACAACAGCTGGCAACAGGCAGCGGAAAGGTACG…	AAAAAACCCCGCCGGAGCGAGGTTTCGTCAGTCGCCTGCGGCTGGTAACCGCAAAGCACACTGTATTATGTCAACACTGAAAGTATACGTGTTCCGCGCAGAACGCGCAATTTCGGCACGAATTTTGACGTATTTAGTGCATAGTTGAGTATCGATCACAGTTTGCGTTTTGTCCAAATATTACTGTTTATTTATACAGTAAACTTCTATAATATCACTGTACGCAATGTGTTATGCGGGGGCCGCATCGTTACCCGGCGCACTAAGTCCTGGCTGAAACGGGTGGTGCCGTCAGCGCCTTAACCCCGCGTGAGCACACTGTGTTATGTCAACAAGCACAACGTTTCTCCTTGAGATACCGCGTGCACAACAGCTGGCAACAGGCAGCGGAAAGGTACG…	0	1034	1146	573	100	573	0	0	0	100	100
tisB/istR	CP058070.1	4835121	1	573	30612	30040	AAAAAACCCCGCCGGAGCGAGGTTTCGTCAGTCGCCTGCGGCTGGTAACCGCAAAGCACACTGTATTATGTCAACACTGAAAGTATACGTGTTCCGCGCAGAACGCGCAATTTCGGCACGAATTTTGACGTATTTAGTGCATAGTTGAGTATCGATCACAGTTTGCGTTTTGTCCAAATATTACTGTTTATTTATACAGTAAACTTCTATAATATCACTGTACGCAATGTGTTATGCGGGGGCCGCATCGTTACCCGGCGCACTAAGTCCTGGCTGAAACGGGTGGTGCCGTCAGCGCCTTAACCCCGCGTGAGCACACTGTGTTATGTCAACAAGCACAACGTTTCTCCTTGAGATACCGCGTGCACAACAGCTGGCAACAGGCAGCGGAAAGGTACG…	AAAAAACCCCGCCGGAGCGAGGTTTCGTCAGTCGCCTGCGGCTGGTAACCGCAAAGCACACTGTATTATGTCAACACTGAAAGTATACGTGTTCCGCGCAGAACGCGCAATTTCGGCACGAATTTTGACGTATTTAGTGCATAGTTGAGTATCGATCACAGTTTGCGTTTTGTCCAAATATTACTGTTTATTTATACAGTAAACTTCTATAATATCACTGTACGCAATGTGTTATGCGGGGGCCGCATCGTTACCCGGCGCACTAAGTCCTGGCTGAAACGGGTGGTGCCGTCAGCGCCTTAACCCCGCGTGAGCACACTGTGTTATGTCAACAAGCACAACGTTTCTCCTTGAGATACCGCGTGCACAACAGCTGGCAACAGGCAGCGGAAAGGTACG…	0	1034	1146	573	100	573	0	0	0	100	100
tisB/istR	CP057873.1	4751208	1	573	2996648	2997220	AAAAAACCCCGCCGGAGCGAGGTTTCGTCAGTCGCCTGCGGCTGGTAACCGCAAAGCACACTGTATTATGTCAACACTGAAAGTATACGTGTTCCGCGCAGAACGCGCAATTTCGGCACGAATTTTGACGTATTTAGTGCATAGTTGAGTATCGATCACAGTTTGCGTTTTGTCCAAATATTACTGTTTATTTATACAGTAAACTTCTATAATATCACTGTACGCAATGTGTTATGCGGGGGCCGCATCGTTACCCGGCGCACTAAGTCCTGGCTGAAACGGGTGGTGCCGTCAGCGCCTTAACCCCGCGTGAGCACACTGTGTTATGTCAACAAGCACAACGTTTCTCCTTGAGATACCGCGTGCACAACAGCTGGCAACAGGCAGCGGAAAGGTACG…	AAAAAACCCCGCCGGAGCGAGGTTTCGTCAGTCGCCTGCGGCTGGTAACCGCAAAGCACACTGTATTATGTCAACACTGAAAGTATACGTGTTCCGCGCAGAACGCGCAATTTCGGCACGAATTTTGACGTATTTAGTGCATAGTTGAGTATCGATCACAGTTTGCGTTTTGTCCAAATATTACTGTTTATTTATACAGTAAACTTCTATAATATCACTGTACGCAATGTGTTATGCGGGGGCCGCATCGTTACCCGGCGCACTAAGTCCTGGCTGAAACGGGTGGTGCCGTCAGCGCCTTAACCCCGCGTGAGCACACTGTGTTATGTCAACAAGCACAACGTTTCTCCTTGAGATACCGCGTGCACAACAGCTGGCAACAGGCAGCGGAAAGGTACG…	0	1034	1146	573	100	573	0	0	0	100	100
tisB/istR	CP057831.1	4602008	1	573	2969602	2969030	AAAAAACCCCGCCGGAGCGAGGTTTCGTCAGTCGCCTGCGGCTGGTAACCGCAAAGCACACTGTATTATGTCAACACTGAAAGTATACGTGTTCCGCGCAGAACGCGCAATTTCGGCACGAATTTTGACGTATTTAGTGCATAGTTGAGTATCGATCACAGTTTGCGTTTTGTCCAAATATTACTGTTTATTTATACAGTAAACTTCTATAATATCACTGTACGCAATGTGTTATGCGGGGGCCGCATCGTTACCCGGCGCACTAAGTCCTGGCTGAAACGGGTGGTGCCGTCAGCGCCTTAACCCCGCGTGAGCACACTGTGTTATGTCAACAAGCACAACGTTTCTCCTTGAGATACCGCGTGCACAACAGCTGGCAACAGGCAGCGGAAAGGTACG…	AAAAAACCCCGCCGGAGCGAGGTTTCGTCAGTCGCCTGCGGCTGGTAACCGCAAAGCACACTGTATTATGTCAACACTGAAAGTATACGTGTTCCGCGCAGAACGCGCAATTTCGGCACGAATTTTGACGTATTTAGTGCATAGTTGAGTATCGATCACAGTTTGCGTTTTGTCCAAATATTACTGTTTATTTATACAGTAAACTTCTATAATATCACTGTACGCAATGTGTTATGCGGGGGCCGCATCGTTACCCGGCGCACTAAGTCCTGGCTGAAACGGGTGGTGCCGTCAGCGCCTTAACCCCGCGTGAGCACACTGTGTTATGTCAACAAGCACAACGTTTCTCCTTGAGATACCGCGTGCACAACAGCTGGCAACAGGCAGCGGAAAGGTACG…	0	1034	1146	573	100	573	0	0	0	100	100
tisB/istR	CP057802.1	4898273	1	573	30453	29881	AAAAAACCCCGCCGGAGCGAGGTTTCGTCAGTCGCCTGCGGCTGGTAACCGCAAAGCACACTGTATTATGTCAACACTGAAAGTATACGTGTTCCGCGCAGAACGCGCAATTTCGGCACGAATTTTGACGTATTTAGTGCATAGTTGAGTATCGATCACAGTTTGCGTTTTGTCCAAATATTACTGTTTATTTATACAGTAAACTTCTATAATATCACTGTACGCAATGTGTTATGCGGGGGCCGCATCGTTACCCGGCGCACTAAGTCCTGGCTGAAACGGGTGGTGCCGTCAGCGCCTTAACCCCGCGTGAGCACACTGTGTTATGTCAACAAGCACAACGTTTCTCCTTGAGATACCGCGTGCACAACAGCTGGCAACAGGCAGCGGAAAGGTACG…	AAAAAACCCCGCCGGAGCGAGGTTTCGTCAGTCGCCTGCGGCTGGTAACCGCAAAGCACACTGTATTATGTCAACACTGAAAGTATACGTGTTCCGCGCAGAACGCGCAATTTCGGCACGAATTTTGACGTATTTAGTGCATAGTTGAGTATCGATCACAGTTTGCGTTTTGTCCAAATATTACTGTTTATTTATACAGTAAACTTCTATAATATCACTGTACGCAATGTGTTATGCGGGGGCCGCATCGTTACCCGGCGCACTAAGTCCTGGCTGAAACGGGTGGTGCCGTCAGCGCCTTAACCCCGCGTGAGCACACTGTGTTATGTCAACAAGCACAACGTTTCTCCTTGAGATACCGCGTGCACAACAGCTGGCAACAGGCAGCGGAAAGGTACG…	0	1034	1146	573	100	573	0	0	0	100	100
tisB/istR	CP057725.1	4823658	1	573	30612	30040	AAAAAACCCCGCCGGAGCGAGGTTTCGTCAGTCGCCTGCGGCTGGTAACCGCAAAGCACACTGTATTATGTCAACACTGAAAGTATACGTGTTCCGCGCAGAACGCGCAATTTCGGCACGAATTTTGACGTATTTAGTGCATAGTTGAGTATCGATCACAGTTTGCGTTTTGTCCAAATATTACTGTTTATTTATACAGTAAACTTCTATAATATCACTGTACGCAATGTGTTATGCGGGGGCCGCATCGTTACCCGGCGCACTAAGTCCTGGCTGAAACGGGTGGTGCCGTCAGCGCCTTAACCCCGCGTGAGCACACTGTGTTATGTCAACAAGCACAACGTTTCTCCTTGAGATACCGCGTGCACAACAGCTGGCAACAGGCAGCGGAAAGGTACG…	AAAAAACCCCGCCGGAGCGAGGTTTCGTCAGTCGCCTGCGGCTGGTAACCGCAAAGCACACTGTATTATGTCAACACTGAAAGTATACGTGTTCCGCGCAGAACGCGCAATTTCGGCACGAATTTTGACGTATTTAGTGCATAGTTGAGTATCGATCACAGTTTGCGTTTTGTCCAAATATTACTGTTTATTTATACAGTAAACTTCTATAATATCACTGTACGCAATGTGTTATGCGGGGGCCGCATCGTTACCCGGCGCACTAAGTCCTGGCTGAAACGGGTGGTGCCGTCAGCGCCTTAACCCCGCGTGAGCACACTGTGTTATGTCAACAAGCACAACGTTTCTCCTTGAGATACCGCGTGCACAACAGCTGGCAACAGGCAGCGGAAAGGTACG…	0	1034	1146	573	100	573	0	0	0	100	100
tisB/istR	CP057638.1	4650387	1	573	30612	30040	AAAAAACCCCGCCGGAGCGAGGTTTCGTCAGTCGCCTGCGGCTGGTAACCGCAAAGCACACTGTATTATGTCAACACTGAAAGTATACGTGTTCCGCGCAGAACGCGCAATTTCGGCACGAATTTTGACGTATTTAGTGCATAGTTGAGTATCGATCACAGTTTGCGTTTTGTCCAAATATTACTGTTTATTTATACAGTAAACTTCTATAATATCACTGTACGCAATGTGTTATGCGGGGGCCGCATCGTTACCCGGCGCACTAAGTCCTGGCTGAAACGGGTGGTGCCGTCAGCGCCTTAACCCCGCGTGAGCACACTGTGTTATGTCAACAAGCACAACGTTTCTCCTTGAGATACCGCGTGCACAACAGCTGGCAACAGGCAGCGGAAAGGTACG…	AAAAAACCCCGCCGGAGCGAGGTTTCGTCAGTCGCCTGCGGCTGGTAACCGCAAAGCACACTGTATTATGTCAACACTGAAAGTATACGTGTTCCGCGCAGAACGCGCAATTTCGGCACGAATTTTGACGTATTTAGTGCATAGTTGAGTATCGATCACAGTTTGCGTTTTGTCCAAATATTACTGTTTATTTATACAGTAAACTTCTATAATATCACTGTACGCAATGTGTTATGCGGGGGCCGCATCGTTACCCGGCGCACTAAGTCCTGGCTGAAACGGGTGGTGCCGTCAGCGCCTTAACCCCGCGTGAGCACACTGTGTTATGTCAACAAGCACAACGTTTCTCCTTGAGATACCGCGTGCACAACAGCTGGCAACAGGCAGCGGAAAGGTACG…	0	1034	1146	573	100	573	0	0	0	100	100
tisB/istR	CP057634.1	4650385	1	573	30612	30040	AAAAAACCCCGCCGGAGCGAGGTTTCGTCAGTCGCCTGCGGCTGGTAACCGCAAAGCACACTGTATTATGTCAACACTGAAAGTATACGTGTTCCGCGCAGAACGCGCAATTTCGGCACGAATTTTGACGTATTTAGTGCATAGTTGAGTATCGATCACAGTTTGCGTTTTGTCCAAATATTACTGTTTATTTATACAGTAAACTTCTATAATATCACTGTACGCAATGTGTTATGCGGGGGCCGCATCGTTACCCGGCGCACTAAGTCCTGGCTGAAACGGGTGGTGCCGTCAGCGCCTTAACCCCGCGTGAGCACACTGTGTTATGTCAACAAGCACAACGTTTCTCCTTGAGATACCGCGTGCACAACAGCTGGCAACAGGCAGCGGAAAGGTACG…	AAAAAACCCCGCCGGAGCGAGGTTTCGTCAGTCGCCTGCGGCTGGTAACCGCAAAGCACACTGTATTATGTCAACACTGAAAGTATACGTGTTCCGCGCAGAACGCGCAATTTCGGCACGAATTTTGACGTATTTAGTGCATAGTTGAGTATCGATCACAGTTTGCGTTTTGTCCAAATATTACTGTTTATTTATACAGTAAACTTCTATAATATCACTGTACGCAATGTGTTATGCGGGGGCCGCATCGTTACCCGGCGCACTAAGTCCTGGCTGAAACGGGTGGTGCCGTCAGCGCCTTAACCCCGCGTGAGCACACTGTGTTATGTCAACAAGCACAACGTTTCTCCTTGAGATACCGCGTGCACAACAGCTGGCAACAGGCAGCGGAAAGGTACG…	0	1034	1146	573	100	573	0	0	0	100	100
tisB/istR	CP057626.1	4937982	1	573	30612	30040	AAAAAACCCCGCCGGAGCGAGGTTTCGTCAGTCGCCTGCGGCTGGTAACCGCAAAGCACACTGTATTATGTCAACACTGAAAGTATACGTGTTCCGCGCAGAACGCGCAATTTCGGCACGAATTTTGACGTATTTAGTGCATAGTTGAGTATCGATCACAGTTTGCGTTTTGTCCAAATATTACTGTTTATTTATACAGTAAACTTCTATAATATCACTGTACGCAATGTGTTATGCGGGGGCCGCATCGTTACCCGGCGCACTAAGTCCTGGCTGAAACGGGTGGTGCCGTCAGCGCCTTAACCCCGCGTGAGCACACTGTGTTATGTCAACAAGCACAACGTTTCTCCTTGAGATACCGCGTGCACAACAGCTGGCAACAGGCAGCGGAAAGGTACG…	AAAAAACCCCGCCGGAGCGAGGTTTCGTCAGTCGCCTGCGGCTGGTAACCGCAAAGCACACTGTATTATGTCAACACTGAAAGTATACGTGTTCCGCGCAGAACGCGCAATTTCGGCACGAATTTTGACGTATTTAGTGCATAGTTGAGTATCGATCACAGTTTGCGTTTTGTCCAAATATTACTGTTTATTTATACAGTAAACTTCTATAATATCACTGTACGCAATGTGTTATGCGGGGGCCGCATCGTTACCCGGCGCACTAAGTCCTGGCTGAAACGGGTGGTGCCGTCAGCGCCTTAACCCCGCGTGAGCACACTGTGTTATGTCAACAAGCACAACGTTTCTCCTTGAGATACCGCGTGCACAACAGCTGGCAACAGGCAGCGGAAAGGTACG…	0	1034	1146	573	100	573	0	0	0	100	100
tisB/istR	CP057545.1	4649721	1	573	30612	30040	AAAAAACCCCGCCGGAGCGAGGTTTCGTCAGTCGCCTGCGGCTGGTAACCGCAAAGCACACTGTATTATGTCAACACTGAAAGTATACGTGTTCCGCGCAGAACGCGCAATTTCGGCACGAATTTTGACGTATTTAGTGCATAGTTGAGTATCGATCACAGTTTGCGTTTTGTCCAAATATTACTGTTTATTTATACAGTAAACTTCTATAATATCACTGTACGCAATGTGTTATGCGGGGGCCGCATCGTTACCCGGCGCACTAAGTCCTGGCTGAAACGGGTGGTGCCGTCAGCGCCTTAACCCCGCGTGAGCACACTGTGTTATGTCAACAAGCACAACGTTTCTCCTTGAGATACCGCGTGCACAACAGCTGGCAACAGGCAGCGGAAAGGTACG…	AAAAAACCCCGCCGGAGCGAGGTTTCGTCAGTCGCCTGCGGCTGGTAACCGCAAAGCACACTGTATTATGTCAACACTGAAAGTATACGTGTTCCGCGCAGAACGCGCAATTTCGGCACGAATTTTGACGTATTTAGTGCATAGTTGAGTATCGATCACAGTTTGCGTTTTGTCCAAATATTACTGTTTATTTATACAGTAAACTTCTATAATATCACTGTACGCAATGTGTTATGCGGGGGCCGCATCGTTACCCGGCGCACTAAGTCCTGGCTGAAACGGGTGGTGCCGTCAGCGCCTTAACCCCGCGTGAGCACACTGTGTTATGTCAACAAGCACAACGTTTCTCCTTGAGATACCGCGTGCACAACAGCTGGCAACAGGCAGCGGAAAGGTACG…	0	1034	1146	573	100	573	0	0	0	100	100
tisB/istR	CP057525.1	4651138	1	573	30612	30040	AAAAAACCCCGCCGGAGCGAGGTTTCGTCAGTCGCCTGCGGCTGGTAACCGCAAAGCACACTGTATTATGTCAACACTGAAAGTATACGTGTTCCGCGCAGAACGCGCAATTTCGGCACGAATTTTGACGTATTTAGTGCATAGTTGAGTATCGATCACAGTTTGCGTTTTGTCCAAATATTACTGTTTATTTATACAGTAAACTTCTATAATATCACTGTACGCAATGTGTTATGCGGGGGCCGCATCGTTACCCGGCGCACTAAGTCCTGGCTGAAACGGGTGGTGCCGTCAGCGCCTTAACCCCGCGTGAGCACACTGTGTTATGTCAACAAGCACAACGTTTCTCCTTGAGATACCGCGTGCACAACAGCTGGCAACAGGCAGCGGAAAGGTACG…	AAAAAACCCCGCCGGAGCGAGGTTTCGTCAGTCGCCTGCGGCTGGTAACCGCAAAGCACACTGTATTATGTCAACACTGAAAGTATACGTGTTCCGCGCAGAACGCGCAATTTCGGCACGAATTTTGACGTATTTAGTGCATAGTTGAGTATCGATCACAGTTTGCGTTTTGTCCAAATATTACTGTTTATTTATACAGTAAACTTCTATAATATCACTGTACGCAATGTGTTATGCGGGGGCCGCATCGTTACCCGGCGCACTAAGTCCTGGCTGAAACGGGTGGTGCCGTCAGCGCCTTAACCCCGCGTGAGCACACTGTGTTATGTCAACAAGCACAACGTTTCTCCTTGAGATACCGCGTGCACAACAGCTGGCAACAGGCAGCGGAAAGGTACG…	0	1034	1146	573	100	573	0	0	0	100	100
tisB/istR	CP057438.1	4722445	1	573	30612	30040	AAAAAACCCCGCCGGAGCGAGGTTTCGTCAGTCGCCTGCGGCTGGTAACCGCAAAGCACACTGTATTATGTCAACACTGAAAGTATACGTGTTCCGCGCAGAACGCGCAATTTCGGCACGAATTTTGACGTATTTAGTGCATAGTTGAGTATCGATCACAGTTTGCGTTTTGTCCAAATATTACTGTTTATTTATACAGTAAACTTCTATAATATCACTGTACGCAATGTGTTATGCGGGGGCCGCATCGTTACCCGGCGCACTAAGTCCTGGCTGAAACGGGTGGTGCCGTCAGCGCCTTAACCCCGCGTGAGCACACTGTGTTATGTCAACAAGCACAACGTTTCTCCTTGAGATACCGCGTGCACAACAGCTGGCAACAGGCAGCGGAAAGGTACG…	AAAAAACCCCGCCGGAGCGAGGTTTCGTCAGTCGCCTGCGGCTGGTAACCGCAAAGCACACTGTATTATGTCAACACTGAAAGTATACGTGTTCCGCGCAGAACGCGCAATTTCGGCACGAATTTTGACGTATTTAGTGCATAGTTGAGTATCGATCACAGTTTGCGTTTTGTCCAAATATTACTGTTTATTTATACAGTAAACTTCTATAATATCACTGTACGCAATGTGTTATGCGGGGGCCGCATCGTTACCCGGCGCACTAAGTCCTGGCTGAAACGGGTGGTGCCGTCAGCGCCTTAACCCCGCGTGAGCACACTGTGTTATGTCAACAAGCACAACGTTTCTCCTTGAGATACCGCGTGCACAACAGCTGGCAACAGGCAGCGGAAAGGTACG…	0	1034	1146	573	100	573	0	0	0	100	100
tisB/istR	CP057435.1	4712955	1	573	30612	30040	AAAAAACCCCGCCGGAGCGAGGTTTCGTCAGTCGCCTGCGGCTGGTAACCGCAAAGCACACTGTATTATGTCAACACTGAAAGTATACGTGTTCCGCGCAGAACGCGCAATTTCGGCACGAATTTTGACGTATTTAGTGCATAGTTGAGTATCGATCACAGTTTGCGTTTTGTCCAAATATTACTGTTTATTTATACAGTAAACTTCTATAATATCACTGTACGCAATGTGTTATGCGGGGGCCGCATCGTTACCCGGCGCACTAAGTCCTGGCTGAAACGGGTGGTGCCGTCAGCGCCTTAACCCCGCGTGAGCACACTGTGTTATGTCAACAAGCACAACGTTTCTCCTTGAGATACCGCGTGCACAACAGCTGGCAACAGGCAGCGGAAAGGTACG…	AAAAAACCCCGCCGGAGCGAGGTTTCGTCAGTCGCCTGCGGCTGGTAACCGCAAAGCACACTGTATTATGTCAACACTGAAAGTATACGTGTTCCGCGCAGAACGCGCAATTTCGGCACGAATTTTGACGTATTTAGTGCATAGTTGAGTATCGATCACAGTTTGCGTTTTGTCCAAATATTACTGTTTATTTATACAGTAAACTTCTATAATATCACTGTACGCAATGTGTTATGCGGGGGCCGCATCGTTACCCGGCGCACTAAGTCCTGGCTGAAACGGGTGGTGCCGTCAGCGCCTTAACCCCGCGTGAGCACACTGTGTTATGTCAACAAGCACAACGTTTCTCCTTGAGATACCGCGTGCACAACAGCTGGCAACAGGCAGCGGAAAGGTACG…	0	1034	1146	573	100	573	0	0	0	100	100
tisB/istR	CP057432.1	4681216	1	573	30612	30040	AAAAAACCCCGCCGGAGCGAGGTTTCGTCAGTCGCCTGCGGCTGGTAACCGCAAAGCACACTGTATTATGTCAACACTGAAAGTATACGTGTTCCGCGCAGAACGCGCAATTTCGGCACGAATTTTGACGTATTTAGTGCATAGTTGAGTATCGATCACAGTTTGCGTTTTGTCCAAATATTACTGTTTATTTATACAGTAAACTTCTATAATATCACTGTACGCAATGTGTTATGCGGGGGCCGCATCGTTACCCGGCGCACTAAGTCCTGGCTGAAACGGGTGGTGCCGTCAGCGCCTTAACCCCGCGTGAGCACACTGTGTTATGTCAACAAGCACAACGTTTCTCCTTGAGATACCGCGTGCACAACAGCTGGCAACAGGCAGCGGAAAGGTACG…	AAAAAACCCCGCCGGAGCGAGGTTTCGTCAGTCGCCTGCGGCTGGTAACCGCAAAGCACACTGTATTATGTCAACACTGAAAGTATACGTGTTCCGCGCAGAACGCGCAATTTCGGCACGAATTTTGACGTATTTAGTGCATAGTTGAGTATCGATCACAGTTTGCGTTTTGTCCAAATATTACTGTTTATTTATACAGTAAACTTCTATAATATCACTGTACGCAATGTGTTATGCGGGGGCCGCATCGTTACCCGGCGCACTAAGTCCTGGCTGAAACGGGTGGTGCCGTCAGCGCCTTAACCCCGCGTGAGCACACTGTGTTATGTCAACAAGCACAACGTTTCTCCTTGAGATACCGCGTGCACAACAGCTGGCAACAGGCAGCGGAAAGGTACG…	0	1034	1146	573	100	573	0	0	0	100	100
tisB/istR	CP057423.1	4945645	1	573	30612	30040	AAAAAACCCCGCCGGAGCGAGGTTTCGTCAGTCGCCTGCGGCTGGTAACCGCAAAGCACACTGTATTATGTCAACACTGAAAGTATACGTGTTCCGCGCAGAACGCGCAATTTCGGCACGAATTTTGACGTATTTAGTGCATAGTTGAGTATCGATCACAGTTTGCGTTTTGTCCAAATATTACTGTTTATTTATACAGTAAACTTCTATAATATCACTGTACGCAATGTGTTATGCGGGGGCCGCATCGTTACCCGGCGCACTAAGTCCTGGCTGAAACGGGTGGTGCCGTCAGCGCCTTAACCCCGCGTGAGCACACTGTGTTATGTCAACAAGCACAACGTTTCTCCTTGAGATACCGCGTGCACAACAGCTGGCAACAGGCAGCGGAAAGGTACG…	AAAAAACCCCGCCGGAGCGAGGTTTCGTCAGTCGCCTGCGGCTGGTAACCGCAAAGCACACTGTATTATGTCAACACTGAAAGTATACGTGTTCCGCGCAGAACGCGCAATTTCGGCACGAATTTTGACGTATTTAGTGCATAGTTGAGTATCGATCACAGTTTGCGTTTTGTCCAAATATTACTGTTTATTTATACAGTAAACTTCTATAATATCACTGTACGCAATGTGTTATGCGGGGGCCGCATCGTTACCCGGCGCACTAAGTCCTGGCTGAAACGGGTGGTGCCGTCAGCGCCTTAACCCCGCGTGAGCACACTGTGTTATGTCAACAAGCACAACGTTTCTCCTTGAGATACCGCGTGCACAACAGCTGGCAACAGGCAGCGGAAAGGTACG…	0	1034	1146	573	100	573	0	0	0	100	100
tisB/istR	CP057420.1	4723222	1	573	30612	30040	AAAAAACCCCGCCGGAGCGAGGTTTCGTCAGTCGCCTGCGGCTGGTAACCGCAAAGCACACTGTATTATGTCAACACTGAAAGTATACGTGTTCCGCGCAGAACGCGCAATTTCGGCACGAATTTTGACGTATTTAGTGCATAGTTGAGTATCGATCACAGTTTGCGTTTTGTCCAAATATTACTGTTTATTTATACAGTAAACTTCTATAATATCACTGTACGCAATGTGTTATGCGGGGGCCGCATCGTTACCCGGCGCACTAAGTCCTGGCTGAAACGGGTGGTGCCGTCAGCGCCTTAACCCCGCGTGAGCACACTGTGTTATGTCAACAAGCACAACGTTTCTCCTTGAGATACCGCGTGCACAACAGCTGGCAACAGGCAGCGGAAAGGTACG…	AAAAAACCCCGCCGGAGCGAGGTTTCGTCAGTCGCCTGCGGCTGGTAACCGCAAAGCACACTGTATTATGTCAACACTGAAAGTATACGTGTTCCGCGCAGAACGCGCAATTTCGGCACGAATTTTGACGTATTTAGTGCATAGTTGAGTATCGATCACAGTTTGCGTTTTGTCCAAATATTACTGTTTATTTATACAGTAAACTTCTATAATATCACTGTACGCAATGTGTTATGCGGGGGCCGCATCGTTACCCGGCGCACTAAGTCCTGGCTGAAACGGGTGGTGCCGTCAGCGCCTTAACCCCGCGTGAGCACACTGTGTTATGTCAACAAGCACAACGTTTCTCCTTGAGATACCGCGTGCACAACAGCTGGCAACAGGCAGCGGAAAGGTACG…	0	1034	1146	573	100	573	0	0	0	100	100
tisB/istR	CP057429.1	4712964	1	573	30612	30040	AAAAAACCCCGCCGGAGCGAGGTTTCGTCAGTCGCCTGCGGCTGGTAACCGCAAAGCACACTGTATTATGTCAACACTGAAAGTATACGTGTTCCGCGCAGAACGCGCAATTTCGGCACGAATTTTGACGTATTTAGTGCATAGTTGAGTATCGATCACAGTTTGCGTTTTGTCCAAATATTACTGTTTATTTATACAGTAAACTTCTATAATATCACTGTACGCAATGTGTTATGCGGGGGCCGCATCGTTACCCGGCGCACTAAGTCCTGGCTGAAACGGGTGGTGCCGTCAGCGCCTTAACCCCGCGTGAGCACACTGTGTTATGTCAACAAGCACAACGTTTCTCCTTGAGATACCGCGTGCACAACAGCTGGCAACAGGCAGCGGAAAGGTACG…	AAAAAACCCCGCCGGAGCGAGGTTTCGTCAGTCGCCTGCGGCTGGTAACCGCAAAGCACACTGTATTATGTCAACACTGAAAGTATACGTGTTCCGCGCAGAACGCGCAATTTCGGCACGAATTTTGACGTATTTAGTGCATAGTTGAGTATCGATCACAGTTTGCGTTTTGTCCAAATATTACTGTTTATTTATACAGTAAACTTCTATAATATCACTGTACGCAATGTGTTATGCGGGGGCCGCATCGTTACCCGGCGCACTAAGTCCTGGCTGAAACGGGTGGTGCCGTCAGCGCCTTAACCCCGCGTGAGCACACTGTGTTATGTCAACAAGCACAACGTTTCTCCTTGAGATACCGCGTGCACAACAGCTGGCAACAGGCAGCGGAAAGGTACG…	0	1034	1146	573	100	573	0	0	0	100	100
tisB/istR	CP057417.1	4719356	1	573	30612	30040	AAAAAACCCCGCCGGAGCGAGGTTTCGTCAGTCGCCTGCGGCTGGTAACCGCAAAGCACACTGTATTATGTCAACACTGAAAGTATACGTGTTCCGCGCAGAACGCGCAATTTCGGCACGAATTTTGACGTATTTAGTGCATAGTTGAGTATCGATCACAGTTTGCGTTTTGTCCAAATATTACTGTTTATTTATACAGTAAACTTCTATAATATCACTGTACGCAATGTGTTATGCGGGGGCCGCATCGTTACCCGGCGCACTAAGTCCTGGCTGAAACGGGTGGTGCCGTCAGCGCCTTAACCCCGCGTGAGCACACTGTGTTATGTCAACAAGCACAACGTTTCTCCTTGAGATACCGCGTGCACAACAGCTGGCAACAGGCAGCGGAAAGGTACG…	AAAAAACCCCGCCGGAGCGAGGTTTCGTCAGTCGCCTGCGGCTGGTAACCGCAAAGCACACTGTATTATGTCAACACTGAAAGTATACGTGTTCCGCGCAGAACGCGCAATTTCGGCACGAATTTTGACGTATTTAGTGCATAGTTGAGTATCGATCACAGTTTGCGTTTTGTCCAAATATTACTGTTTATTTATACAGTAAACTTCTATAATATCACTGTACGCAATGTGTTATGCGGGGGCCGCATCGTTACCCGGCGCACTAAGTCCTGGCTGAAACGGGTGGTGCCGTCAGCGCCTTAACCCCGCGTGAGCACACTGTGTTATGTCAACAAGCACAACGTTTCTCCTTGAGATACCGCGTGCACAACAGCTGGCAACAGGCAGCGGAAAGGTACG…	0	1034	1146	573	100	573	0	0	0	100	100
tisB/istR	CP057380.1	4688377	1	573	30612	30040	AAAAAACCCCGCCGGAGCGAGGTTTCGTCAGTCGCCTGCGGCTGGTAACCGCAAAGCACACTGTATTATGTCAACACTGAAAGTATACGTGTTCCGCGCAGAACGCGCAATTTCGGCACGAATTTTGACGTATTTAGTGCATAGTTGAGTATCGATCACAGTTTGCGTTTTGTCCAAATATTACTGTTTATTTATACAGTAAACTTCTATAATATCACTGTACGCAATGTGTTATGCGGGGGCCGCATCGTTACCCGGCGCACTAAGTCCTGGCTGAAACGGGTGGTGCCGTCAGCGCCTTAACCCCGCGTGAGCACACTGTGTTATGTCAACAAGCACAACGTTTCTCCTTGAGATACCGCGTGCACAACAGCTGGCAACAGGCAGCGGAAAGGTACG…	AAAAAACCCCGCCGGAGCGAGGTTTCGTCAGTCGCCTGCGGCTGGTAACCGCAAAGCACACTGTATTATGTCAACACTGAAAGTATACGTGTTCCGCGCAGAACGCGCAATTTCGGCACGAATTTTGACGTATTTAGTGCATAGTTGAGTATCGATCACAGTTTGCGTTTTGTCCAAATATTACTGTTTATTTATACAGTAAACTTCTATAATATCACTGTACGCAATGTGTTATGCGGGGGCCGCATCGTTACCCGGCGCACTAAGTCCTGGCTGAAACGGGTGGTGCCGTCAGCGCCTTAACCCCGCGTGAGCACACTGTGTTATGTCAACAAGCACAACGTTTCTCCTTGAGATACCGCGTGCACAACAGCTGGCAACAGGCAGCGGAAAGGTACG…	0	1034	1146	573	100	573	0	0	0	100	100
tisB/istR	CP057378.1	4747483	1	573	30612	30040	AAAAAACCCCGCCGGAGCGAGGTTTCGTCAGTCGCCTGCGGCTGGTAACCGCAAAGCACACTGTATTATGTCAACACTGAAAGTATACGTGTTCCGCGCAGAACGCGCAATTTCGGCACGAATTTTGACGTATTTAGTGCATAGTTGAGTATCGATCACAGTTTGCGTTTTGTCCAAATATTACTGTTTATTTATACAGTAAACTTCTATAATATCACTGTACGCAATGTGTTATGCGGGGGCCGCATCGTTACCCGGCGCACTAAGTCCTGGCTGAAACGGGTGGTGCCGTCAGCGCCTTAACCCCGCGTGAGCACACTGTGTTATGTCAACAAGCACAACGTTTCTCCTTGAGATACCGCGTGCACAACAGCTGGCAACAGGCAGCGGAAAGGTACG…	AAAAAACCCCGCCGGAGCGAGGTTTCGTCAGTCGCCTGCGGCTGGTAACCGCAAAGCACACTGTATTATGTCAACACTGAAAGTATACGTGTTCCGCGCAGAACGCGCAATTTCGGCACGAATTTTGACGTATTTAGTGCATAGTTGAGTATCGATCACAGTTTGCGTTTTGTCCAAATATTACTGTTTATTTATACAGTAAACTTCTATAATATCACTGTACGCAATGTGTTATGCGGGGGCCGCATCGTTACCCGGCGCACTAAGTCCTGGCTGAAACGGGTGGTGCCGTCAGCGCCTTAACCCCGCGTGAGCACACTGTGTTATGTCAACAAGCACAACGTTTCTCCTTGAGATACCGCGTGCACAACAGCTGGCAACAGGCAGCGGAAAGGTACG…	0	1034	1146	573	100	573	0	0	0	100	100
tisB/istR	CP057368.1	4743602	1	573	3020867	3020295	AAAAAACCCCGCCGGAGCGAGGTTTCGTCAGTCGCCTGCGGCTGGTAACCGCAAAGCACACTGTATTATGTCAACACTGAAAGTATACGTGTTCCGCGCAGAACGCGCAATTTCGGCACGAATTTTGACGTATTTAGTGCATAGTTGAGTATCGATCACAGTTTGCGTTTTGTCCAAATATTACTGTTTATTTATACAGTAAACTTCTATAATATCACTGTACGCAATGTGTTATGCGGGGGCCGCATCGTTACCCGGCGCACTAAGTCCTGGCTGAAACGGGTGGTGCCGTCAGCGCCTTAACCCCGCGTGAGCACACTGTGTTATGTCAACAAGCACAACGTTTCTCCTTGAGATACCGCGTGCACAACAGCTGGCAACAGGCAGCGGAAAGGTACG…	AAAAAACCCCGCCGGAGCGAGGTTTCGTCAGTCGCCTGCGGCTGGTAACCGCAAAGCACACTGTATTATGTCAACACTGAAAGTATACGTGTTCCGCGCAGAACGCGCAATTTCGGCACGAATTTTGACGTATTTAGTGCATAGTTGAGTATCGATCACAGTTTGCGTTTTGTCCAAATATTACTGTTTATTTATACAGTAAACTTCTATAATATCACTGTACGCAATGTGTTATGCGGGGGCCGCATCGTTACCCGGCGCACTAAGTCCTGGCTGAAACGGGTGGTGCCGTCAGCGCCTTAACCCCGCGTGAGCACACTGTGTTATGTCAACAAGCACAACGTTTCTCCTTGAGATACCGCGTGCACAACAGCTGGCAACAGGCAGCGGAAAGGTACG…	0	1034	1146	573	100	573	0	0	0	100	100
tisB/istR	CP057364.1	4644533	1	573	2986474	2985902	AAAAAACCCCGCCGGAGCGAGGTTTCGTCAGTCGCCTGCGGCTGGTAACCGCAAAGCACACTGTATTATGTCAACACTGAAAGTATACGTGTTCCGCGCAGAACGCGCAATTTCGGCACGAATTTTGACGTATTTAGTGCATAGTTGAGTATCGATCACAGTTTGCGTTTTGTCCAAATATTACTGTTTATTTATACAGTAAACTTCTATAATATCACTGTACGCAATGTGTTATGCGGGGGCCGCATCGTTACCCGGCGCACTAAGTCCTGGCTGAAACGGGTGGTGCCGTCAGCGCCTTAACCCCGCGTGAGCACACTGTGTTATGTCAACAAGCACAACGTTTCTCCTTGAGATACCGCGTGCACAACAGCTGGCAACAGGCAGCGGAAAGGTACG…	AAAAAACCCCGCCGGAGCGAGGTTTCGTCAGTCGCCTGCGGCTGGTAACCGCAAAGCACACTGTATTATGTCAACACTGAAAGTATACGTGTTCCGCGCAGAACGCGCAATTTCGGCACGAATTTTGACGTATTTAGTGCATAGTTGAGTATCGATCACAGTTTGCGTTTTGTCCAAATATTACTGTTTATTTATACAGTAAACTTCTATAATATCACTGTACGCAATGTGTTATGCGGGGGCCGCATCGTTACCCGGCGCACTAAGTCCTGGCTGAAACGGGTGGTGCCGTCAGCGCCTTAACCCCGCGTGAGCACACTGTGTTATGTCAACAAGCACAACGTTTCTCCTTGAGATACCGCGTGCACAACAGCTGGCAACAGGCAGCGGAAAGGTACG…	0	1034	1146	573	100	573	0	0	0	100	100
tisB/istR	CP057287.1	4935501	1	573	4684207	4684779	AAAAAACCCCGCCGGAGCGAGGTTTCGTCAGTCGCCTGCGGCTGGTAACCGCAAAGCACACTGTATTATGTCAACACTGAAAGTATACGTGTTCCGCGCAGAACGCGCAATTTCGGCACGAATTTTGACGTATTTAGTGCATAGTTGAGTATCGATCACAGTTTGCGTTTTGTCCAAATATTACTGTTTATTTATACAGTAAACTTCTATAATATCACTGTACGCAATGTGTTATGCGGGGGCCGCATCGTTACCCGGCGCACTAAGTCCTGGCTGAAACGGGTGGTGCCGTCAGCGCCTTAACCCCGCGTGAGCACACTGTGTTATGTCAACAAGCACAACGTTTCTCCTTGAGATACCGCGTGCACAACAGCTGGCAACAGGCAGCGGAAAGGTACG…	AAAAAACCCCGCCGGAGCGAGGTTTCGTCAGTCGCCTGCGGCTGGTAACCGCAAAGCACACTGTATTATGTCAACACTGAAAGTATACGTGTTCCGCGCAGAACGCGCAATTTCGGCACGAATTTTGACGTATTTAGTGCATAGTTGAGTATCGATCACAGTTTGCGTTTTGTCCAAATATTACTGTTTATTTATACAGTAAACTTCTATAATATCACTGTACGCAATGTGTTATGCGGGGGCCGCATCGTTACCCGGCGCACTAAGTCCTGGCTGAAACGGGTGGTGCCGTCAGCGCCTTAACCCCGCGTGAGCACACTGTGTTATGTCAACAAGCACAACGTTTCTCCTTGAGATACCGCGTGCACAACAGCTGGCAACAGGCAGCGGAAAGGTACG…	0	1034	1146	573	100	573	0	0	0	100	100
tisB/istR	CP057281.1	4935979	1	573	4684685	4685257	AAAAAACCCCGCCGGAGCGAGGTTTCGTCAGTCGCCTGCGGCTGGTAACCGCAAAGCACACTGTATTATGTCAACACTGAAAGTATACGTGTTCCGCGCAGAACGCGCAATTTCGGCACGAATTTTGACGTATTTAGTGCATAGTTGAGTATCGATCACAGTTTGCGTTTTGTCCAAATATTACTGTTTATTTATACAGTAAACTTCTATAATATCACTGTACGCAATGTGTTATGCGGGGGCCGCATCGTTACCCGGCGCACTAAGTCCTGGCTGAAACGGGTGGTGCCGTCAGCGCCTTAACCCCGCGTGAGCACACTGTGTTATGTCAACAAGCACAACGTTTCTCCTTGAGATACCGCGTGCACAACAGCTGGCAACAGGCAGCGGAAAGGTACG…	AAAAAACCCCGCCGGAGCGAGGTTTCGTCAGTCGCCTGCGGCTGGTAACCGCAAAGCACACTGTATTATGTCAACACTGAAAGTATACGTGTTCCGCGCAGAACGCGCAATTTCGGCACGAATTTTGACGTATTTAGTGCATAGTTGAGTATCGATCACAGTTTGCGTTTTGTCCAAATATTACTGTTTATTTATACAGTAAACTTCTATAATATCACTGTACGCAATGTGTTATGCGGGGGCCGCATCGTTACCCGGCGCACTAAGTCCTGGCTGAAACGGGTGGTGCCGTCAGCGCCTTAACCCCGCGTGAGCACACTGTGTTATGTCAACAAGCACAACGTTTCTCCTTGAGATACCGCGTGCACAACAGCTGGCAACAGGCAGCGGAAAGGTACG…	0	1034	1146	573	100	573	0	0	0	100	100
tisB/istR	CP057276.1	4721910	1	573	30612	30040	AAAAAACCCCGCCGGAGCGAGGTTTCGTCAGTCGCCTGCGGCTGGTAACCGCAAAGCACACTGTATTATGTCAACACTGAAAGTATACGTGTTCCGCGCAGAACGCGCAATTTCGGCACGAATTTTGACGTATTTAGTGCATAGTTGAGTATCGATCACAGTTTGCGTTTTGTCCAAATATTACTGTTTATTTATACAGTAAACTTCTATAATATCACTGTACGCAATGTGTTATGCGGGGGCCGCATCGTTACCCGGCGCACTAAGTCCTGGCTGAAACGGGTGGTGCCGTCAGCGCCTTAACCCCGCGTGAGCACACTGTGTTATGTCAACAAGCACAACGTTTCTCCTTGAGATACCGCGTGCACAACAGCTGGCAACAGGCAGCGGAAAGGTACG…	AAAAAACCCCGCCGGAGCGAGGTTTCGTCAGTCGCCTGCGGCTGGTAACCGCAAAGCACACTGTATTATGTCAACACTGAAAGTATACGTGTTCCGCGCAGAACGCGCAATTTCGGCACGAATTTTGACGTATTTAGTGCATAGTTGAGTATCGATCACAGTTTGCGTTTTGTCCAAATATTACTGTTTATTTATACAGTAAACTTCTATAATATCACTGTACGCAATGTGTTATGCGGGGGCCGCATCGTTACCCGGCGCACTAAGTCCTGGCTGAAACGGGTGGTGCCGTCAGCGCCTTAACCCCGCGTGAGCACACTGTGTTATGTCAACAAGCACAACGTTTCTCCTTGAGATACCGCGTGCACAACAGCTGGCAACAGGCAGCGGAAAGGTACG…	0	1034	1146	573	100	573	0	0	0	100	100
tisB/istR	CP057262.1	4816129	1	573	2981642	2982214	AAAAAACCCCGCCGGAGCGAGGTTTCGTCAGTCGCCTGCGGCTGGTAACCGCAAAGCACACTGTATTATGTCAACACTGAAAGTATACGTGTTCCGCGCAGAACGCGCAATTTCGGCACGAATTTTGACGTATTTAGTGCATAGTTGAGTATCGATCACAGTTTGCGTTTTGTCCAAATATTACTGTTTATTTATACAGTAAACTTCTATAATATCACTGTACGCAATGTGTTATGCGGGGGCCGCATCGTTACCCGGCGCACTAAGTCCTGGCTGAAACGGGTGGTGCCGTCAGCGCCTTAACCCCGCGTGAGCACACTGTGTTATGTCAACAAGCACAACGTTTCTCCTTGAGATACCGCGTGCACAACAGCTGGCAACAGGCAGCGGAAAGGTACG…	AAAAAACCCCGCCGGAGCGAGGTTTCGTCAGTCGCCTGCGGCTGGTAACCGCAAAGCACACTGTATTATGTCAACACTGAAAGTATACGTGTTCCGCGCAGAACGCGCAATTTCGGCACGAATTTTGACGTATTTAGTGCATAGTTGAGTATCGATCACAGTTTGCGTTTTGTCCAAATATTACTGTTTATTTATACAGTAAACTTCTATAATATCACTGTACGCAATGTGTTATGCGGGGGCCGCATCGTTACCCGGCGCACTAAGTCCTGGCTGAAACGGGTGGTGCCGTCAGCGCCTTAACCCCGCGTGAGCACACTGTGTTATGTCAACAAGCACAACGTTTCTCCTTGAGATACCGCGTGCACAACAGCTGGCAACAGGCAGCGGAAAGGTACG…	0	1034	1146	573	100	573	0	0	0	100	100
tisB/istR	CP057259.1	4679472	1	573	30612	30040	AAAAAACCCCGCCGGAGCGAGGTTTCGTCAGTCGCCTGCGGCTGGTAACCGCAAAGCACACTGTATTATGTCAACACTGAAAGTATACGTGTTCCGCGCAGAACGCGCAATTTCGGCACGAATTTTGACGTATTTAGTGCATAGTTGAGTATCGATCACAGTTTGCGTTTTGTCCAAATATTACTGTTTATTTATACAGTAAACTTCTATAATATCACTGTACGCAATGTGTTATGCGGGGGCCGCATCGTTACCCGGCGCACTAAGTCCTGGCTGAAACGGGTGGTGCCGTCAGCGCCTTAACCCCGCGTGAGCACACTGTGTTATGTCAACAAGCACAACGTTTCTCCTTGAGATACCGCGTGCACAACAGCTGGCAACAGGCAGCGGAAAGGTACG…	AAAAAACCCCGCCGGAGCGAGGTTTCGTCAGTCGCCTGCGGCTGGTAACCGCAAAGCACACTGTATTATGTCAACACTGAAAGTATACGTGTTCCGCGCAGAACGCGCAATTTCGGCACGAATTTTGACGTATTTAGTGCATAGTTGAGTATCGATCACAGTTTGCGTTTTGTCCAAATATTACTGTTTATTTATACAGTAAACTTCTATAATATCACTGTACGCAATGTGTTATGCGGGGGCCGCATCGTTACCCGGCGCACTAAGTCCTGGCTGAAACGGGTGGTGCCGTCAGCGCCTTAACCCCGCGTGAGCACACTGTGTTATGTCAACAAGCACAACGTTTCTCCTTGAGATACCGCGTGCACAACAGCTGGCAACAGGCAGCGGAAAGGTACG…	0	1034	1146	573	100	573	0	0	0	100	100
tisB/istR	CP057250.1	4935620	1	573	30612	30040	AAAAAACCCCGCCGGAGCGAGGTTTCGTCAGTCGCCTGCGGCTGGTAACCGCAAAGCACACTGTATTATGTCAACACTGAAAGTATACGTGTTCCGCGCAGAACGCGCAATTTCGGCACGAATTTTGACGTATTTAGTGCATAGTTGAGTATCGATCACAGTTTGCGTTTTGTCCAAATATTACTGTTTATTTATACAGTAAACTTCTATAATATCACTGTACGCAATGTGTTATGCGGGGGCCGCATCGTTACCCGGCGCACTAAGTCCTGGCTGAAACGGGTGGTGCCGTCAGCGCCTTAACCCCGCGTGAGCACACTGTGTTATGTCAACAAGCACAACGTTTCTCCTTGAGATACCGCGTGCACAACAGCTGGCAACAGGCAGCGGAAAGGTACG…	AAAAAACCCCGCCGGAGCGAGGTTTCGTCAGTCGCCTGCGGCTGGTAACCGCAAAGCACACTGTATTATGTCAACACTGAAAGTATACGTGTTCCGCGCAGAACGCGCAATTTCGGCACGAATTTTGACGTATTTAGTGCATAGTTGAGTATCGATCACAGTTTGCGTTTTGTCCAAATATTACTGTTTATTTATACAGTAAACTTCTATAATATCACTGTACGCAATGTGTTATGCGGGGGCCGCATCGTTACCCGGCGCACTAAGTCCTGGCTGAAACGGGTGGTGCCGTCAGCGCCTTAACCCCGCGTGAGCACACTGTGTTATGTCAACAAGCACAACGTTTCTCCTTGAGATACCGCGTGCACAACAGCTGGCAACAGGCAGCGGAAAGGTACG…	0	1034	1146	573	100	573	0	0	0	100	100
tisB/istR	CP057173.1	4764321	1	573	30612	30040	AAAAAACCCCGCCGGAGCGAGGTTTCGTCAGTCGCCTGCGGCTGGTAACCGCAAAGCACACTGTATTATGTCAACACTGAAAGTATACGTGTTCCGCGCAGAACGCGCAATTTCGGCACGAATTTTGACGTATTTAGTGCATAGTTGAGTATCGATCACAGTTTGCGTTTTGTCCAAATATTACTGTTTATTTATACAGTAAACTTCTATAATATCACTGTACGCAATGTGTTATGCGGGGGCCGCATCGTTACCCGGCGCACTAAGTCCTGGCTGAAACGGGTGGTGCCGTCAGCGCCTTAACCCCGCGTGAGCACACTGTGTTATGTCAACAAGCACAACGTTTCTCCTTGAGATACCGCGTGCACAACAGCTGGCAACAGGCAGCGGAAAGGTACG…	AAAAAACCCCGCCGGAGCGAGGTTTCGTCAGTCGCCTGCGGCTGGTAACCGCAAAGCACACTGTATTATGTCAACACTGAAAGTATACGTGTTCCGCGCAGAACGCGCAATTTCGGCACGAATTTTGACGTATTTAGTGCATAGTTGAGTATCGATCACAGTTTGCGTTTTGTCCAAATATTACTGTTTATTTATACAGTAAACTTCTATAATATCACTGTACGCAATGTGTTATGCGGGGGCCGCATCGTTACCCGGCGCACTAAGTCCTGGCTGAAACGGGTGGTGCCGTCAGCGCCTTAACCCCGCGTGAGCACACTGTGTTATGTCAACAAGCACAACGTTTCTCCTTGAGATACCGCGTGCACAACAGCTGGCAACAGGCAGCGGAAAGGTACG…	0	1034	1146	573	100	573	0	0	0	100	100
tisB/istR	CP057171.1	4644015	1	573	30612	30040	AAAAAACCCCGCCGGAGCGAGGTTTCGTCAGTCGCCTGCGGCTGGTAACCGCAAAGCACACTGTATTATGTCAACACTGAAAGTATACGTGTTCCGCGCAGAACGCGCAATTTCGGCACGAATTTTGACGTATTTAGTGCATAGTTGAGTATCGATCACAGTTTGCGTTTTGTCCAAATATTACTGTTTATTTATACAGTAAACTTCTATAATATCACTGTACGCAATGTGTTATGCGGGGGCCGCATCGTTACCCGGCGCACTAAGTCCTGGCTGAAACGGGTGGTGCCGTCAGCGCCTTAACCCCGCGTGAGCACACTGTGTTATGTCAACAAGCACAACGTTTCTCCTTGAGATACCGCGTGCACAACAGCTGGCAACAGGCAGCGGAAAGGTACG…	AAAAAACCCCGCCGGAGCGAGGTTTCGTCAGTCGCCTGCGGCTGGTAACCGCAAAGCACACTGTATTATGTCAACACTGAAAGTATACGTGTTCCGCGCAGAACGCGCAATTTCGGCACGAATTTTGACGTATTTAGTGCATAGTTGAGTATCGATCACAGTTTGCGTTTTGTCCAAATATTACTGTTTATTTATACAGTAAACTTCTATAATATCACTGTACGCAATGTGTTATGCGGGGGCCGCATCGTTACCCGGCGCACTAAGTCCTGGCTGAAACGGGTGGTGCCGTCAGCGCCTTAACCCCGCGTGAGCACACTGTGTTATGTCAACAAGCACAACGTTTCTCCTTGAGATACCGCGTGCACAACAGCTGGCAACAGGCAGCGGAAAGGTACG…	0	1034	1146	573	100	573	0	0	0	100	100
tisB/istR	CP057144.1	4687211	1	573	30612	30040	AAAAAACCCCGCCGGAGCGAGGTTTCGTCAGTCGCCTGCGGCTGGTAACCGCAAAGCACACTGTATTATGTCAACACTGAAAGTATACGTGTTCCGCGCAGAACGCGCAATTTCGGCACGAATTTTGACGTATTTAGTGCATAGTTGAGTATCGATCACAGTTTGCGTTTTGTCCAAATATTACTGTTTATTTATACAGTAAACTTCTATAATATCACTGTACGCAATGTGTTATGCGGGGGCCGCATCGTTACCCGGCGCACTAAGTCCTGGCTGAAACGGGTGGTGCCGTCAGCGCCTTAACCCCGCGTGAGCACACTGTGTTATGTCAACAAGCACAACGTTTCTCCTTGAGATACCGCGTGCACAACAGCTGGCAACAGGCAGCGGAAAGGTACG…	AAAAAACCCCGCCGGAGCGAGGTTTCGTCAGTCGCCTGCGGCTGGTAACCGCAAAGCACACTGTATTATGTCAACACTGAAAGTATACGTGTTCCGCGCAGAACGCGCAATTTCGGCACGAATTTTGACGTATTTAGTGCATAGTTGAGTATCGATCACAGTTTGCGTTTTGTCCAAATATTACTGTTTATTTATACAGTAAACTTCTATAATATCACTGTACGCAATGTGTTATGCGGGGGCCGCATCGTTACCCGGCGCACTAAGTCCTGGCTGAAACGGGTGGTGCCGTCAGCGCCTTAACCCCGCGTGAGCACACTGTGTTATGTCAACAAGCACAACGTTTCTCCTTGAGATACCGCGTGCACAACAGCTGGCAACAGGCAGCGGAAAGGTACG…	0	1034	1146	573	100	573	0	0	0	100	100
tisB/istR	CP057055.1	4670886	1	573	3010004	3009432	AAAAAACCCCGCCGGAGCGAGGTTTCGTCAGTCGCCTGCGGCTGGTAACCGCAAAGCACACTGTATTATGTCAACACTGAAAGTATACGTGTTCCGCGCAGAACGCGCAATTTCGGCACGAATTTTGACGTATTTAGTGCATAGTTGAGTATCGATCACAGTTTGCGTTTTGTCCAAATATTACTGTTTATTTATACAGTAAACTTCTATAATATCACTGTACGCAATGTGTTATGCGGGGGCCGCATCGTTACCCGGCGCACTAAGTCCTGGCTGAAACGGGTGGTGCCGTCAGCGCCTTAACCCCGCGTGAGCACACTGTGTTATGTCAACAAGCACAACGTTTCTCCTTGAGATACCGCGTGCACAACAGCTGGCAACAGGCAGCGGAAAGGTACG…	AAAAAACCCCGCCGGAGCGAGGTTTCGTCAGTCGCCTGCGGCTGGTAACCGCAAAGCACACTGTATTATGTCAACACTGAAAGTATACGTGTTCCGCGCAGAACGCGCAATTTCGGCACGAATTTTGACGTATTTAGTGCATAGTTGAGTATCGATCACAGTTTGCGTTTTGTCCAAATATTACTGTTTATTTATACAGTAAACTTCTATAATATCACTGTACGCAATGTGTTATGCGGGGGCCGCATCGTTACCCGGCGCACTAAGTCCTGGCTGAAACGGGTGGTGCCGTCAGCGCCTTAACCCCGCGTGAGCACACTGTGTTATGTCAACAAGCACAACGTTTCTCCTTGAGATACCGCGTGCACAACAGCTGGCAACAGGCAGCGGAAAGGTACG…	0	1034	1146	573	100	573	0	0	0	100	100
tisB/istR	CP057031.1	5053671	1	573	30612	30040	AAAAAACCCCGCCGGAGCGAGGTTTCGTCAGTCGCCTGCGGCTGGTAACCGCAAAGCACACTGTATTATGTCAACACTGAAAGTATACGTGTTCCGCGCAGAACGCGCAATTTCGGCACGAATTTTGACGTATTTAGTGCATAGTTGAGTATCGATCACAGTTTGCGTTTTGTCCAAATATTACTGTTTATTTATACAGTAAACTTCTATAATATCACTGTACGCAATGTGTTATGCGGGGGCCGCATCGTTACCCGGCGCACTAAGTCCTGGCTGAAACGGGTGGTGCCGTCAGCGCCTTAACCCCGCGTGAGCACACTGTGTTATGTCAACAAGCACAACGTTTCTCCTTGAGATACCGCGTGCACAACAGCTGGCAACAGGCAGCGGAAAGGTACG…	AAAAAACCCCGCCGGAGCGAGGTTTCGTCAGTCGCCTGCGGCTGGTAACCGCAAAGCACACTGTATTATGTCAACACTGAAAGTATACGTGTTCCGCGCAGAACGCGCAATTTCGGCACGAATTTTGACGTATTTAGTGCATAGTTGAGTATCGATCACAGTTTGCGTTTTGTCCAAATATTACTGTTTATTTATACAGTAAACTTCTATAATATCACTGTACGCAATGTGTTATGCGGGGGCCGCATCGTTACCCGGCGCACTAAGTCCTGGCTGAAACGGGTGGTGCCGTCAGCGCCTTAACCCCGCGTGAGCACACTGTGTTATGTCAACAAGCACAACGTTTCTCCTTGAGATACCGCGTGCACAACAGCTGGCAACAGGCAGCGGAAAGGTACG…	0	1034	1146	573	100	573	0	0	0	100	100
tisB/istR	CP057018.1	5079150	1	573	30612	30040	AAAAAACCCCGCCGGAGCGAGGTTTCGTCAGTCGCCTGCGGCTGGTAACCGCAAAGCACACTGTATTATGTCAACACTGAAAGTATACGTGTTCCGCGCAGAACGCGCAATTTCGGCACGAATTTTGACGTATTTAGTGCATAGTTGAGTATCGATCACAGTTTGCGTTTTGTCCAAATATTACTGTTTATTTATACAGTAAACTTCTATAATATCACTGTACGCAATGTGTTATGCGGGGGCCGCATCGTTACCCGGCGCACTAAGTCCTGGCTGAAACGGGTGGTGCCGTCAGCGCCTTAACCCCGCGTGAGCACACTGTGTTATGTCAACAAGCACAACGTTTCTCCTTGAGATACCGCGTGCACAACAGCTGGCAACAGGCAGCGGAAAGGTACG…	AAAAAACCCCGCCGGAGCGAGGTTTCGTCAGTCGCCTGCGGCTGGTAACCGCAAAGCACACTGTATTATGTCAACACTGAAAGTATACGTGTTCCGCGCAGAACGCGCAATTTCGGCACGAATTTTGACGTATTTAGTGCATAGTTGAGTATCGATCACAGTTTGCGTTTTGTCCAAATATTACTGTTTATTTATACAGTAAACTTCTATAATATCACTGTACGCAATGTGTTATGCGGGGGCCGCATCGTTACCCGGCGCACTAAGTCCTGGCTGAAACGGGTGGTGCCGTCAGCGCCTTAACCCCGCGTGAGCACACTGTGTTATGTCAACAAGCACAACGTTTCTCCTTGAGATACCGCGTGCACAACAGCTGGCAACAGGCAGCGGAAAGGTACG…	0	1034	1146	573	100	573	0	0	0	100	100
tisB/istR	CP057010.1	5116046	1	573	30612	30040	AAAAAACCCCGCCGGAGCGAGGTTTCGTCAGTCGCCTGCGGCTGGTAACCGCAAAGCACACTGTATTATGTCAACACTGAAAGTATACGTGTTCCGCGCAGAACGCGCAATTTCGGCACGAATTTTGACGTATTTAGTGCATAGTTGAGTATCGATCACAGTTTGCGTTTTGTCCAAATATTACTGTTTATTTATACAGTAAACTTCTATAATATCACTGTACGCAATGTGTTATGCGGGGGCCGCATCGTTACCCGGCGCACTAAGTCCTGGCTGAAACGGGTGGTGCCGTCAGCGCCTTAACCCCGCGTGAGCACACTGTGTTATGTCAACAAGCACAACGTTTCTCCTTGAGATACCGCGTGCACAACAGCTGGCAACAGGCAGCGGAAAGGTACG…	AAAAAACCCCGCCGGAGCGAGGTTTCGTCAGTCGCCTGCGGCTGGTAACCGCAAAGCACACTGTATTATGTCAACACTGAAAGTATACGTGTTCCGCGCAGAACGCGCAATTTCGGCACGAATTTTGACGTATTTAGTGCATAGTTGAGTATCGATCACAGTTTGCGTTTTGTCCAAATATTACTGTTTATTTATACAGTAAACTTCTATAATATCACTGTACGCAATGTGTTATGCGGGGGCCGCATCGTTACCCGGCGCACTAAGTCCTGGCTGAAACGGGTGGTGCCGTCAGCGCCTTAACCCCGCGTGAGCACACTGTGTTATGTCAACAAGCACAACGTTTCTCCTTGAGATACCGCGTGCACAACAGCTGGCAACAGGCAGCGGAAAGGTACG…	0	1034	1146	573	100	573	0	0	0	100	100
tisB/istR	CP057007.1	4611954	1	573	30612	30040	AAAAAACCCCGCCGGAGCGAGGTTTCGTCAGTCGCCTGCGGCTGGTAACCGCAAAGCACACTGTATTATGTCAACACTGAAAGTATACGTGTTCCGCGCAGAACGCGCAATTTCGGCACGAATTTTGACGTATTTAGTGCATAGTTGAGTATCGATCACAGTTTGCGTTTTGTCCAAATATTACTGTTTATTTATACAGTAAACTTCTATAATATCACTGTACGCAATGTGTTATGCGGGGGCCGCATCGTTACCCGGCGCACTAAGTCCTGGCTGAAACGGGTGGTGCCGTCAGCGCCTTAACCCCGCGTGAGCACACTGTGTTATGTCAACAAGCACAACGTTTCTCCTTGAGATACCGCGTGCACAACAGCTGGCAACAGGCAGCGGAAAGGTACG…	AAAAAACCCCGCCGGAGCGAGGTTTCGTCAGTCGCCTGCGGCTGGTAACCGCAAAGCACACTGTATTATGTCAACACTGAAAGTATACGTGTTCCGCGCAGAACGCGCAATTTCGGCACGAATTTTGACGTATTTAGTGCATAGTTGAGTATCGATCACAGTTTGCGTTTTGTCCAAATATTACTGTTTATTTATACAGTAAACTTCTATAATATCACTGTACGCAATGTGTTATGCGGGGGCCGCATCGTTACCCGGCGCACTAAGTCCTGGCTGAAACGGGTGGTGCCGTCAGCGCCTTAACCCCGCGTGAGCACACTGTGTTATGTCAACAAGCACAACGTTTCTCCTTGAGATACCGCGTGCACAACAGCTGGCAACAGGCAGCGGAAAGGTACG…	0	1034	1146	573	100	573	0	0	0	100	100
tisB/istR	CP056786.1	4790247	1	573	30612	30040	AAAAAACCCCGCCGGAGCGAGGTTTCGTCAGTCGCCTGCGGCTGGTAACCGCAAAGCACACTGTATTATGTCAACACTGAAAGTATACGTGTTCCGCGCAGAACGCGCAATTTCGGCACGAATTTTGACGTATTTAGTGCATAGTTGAGTATCGATCACAGTTTGCGTTTTGTCCAAATATTACTGTTTATTTATACAGTAAACTTCTATAATATCACTGTACGCAATGTGTTATGCGGGGGCCGCATCGTTACCCGGCGCACTAAGTCCTGGCTGAAACGGGTGGTGCCGTCAGCGCCTTAACCCCGCGTGAGCACACTGTGTTATGTCAACAAGCACAACGTTTCTCCTTGAGATACCGCGTGCACAACAGCTGGCAACAGGCAGCGGAAAGGTACG…	AAAAAACCCCGCCGGAGCGAGGTTTCGTCAGTCGCCTGCGGCTGGTAACCGCAAAGCACACTGTATTATGTCAACACTGAAAGTATACGTGTTCCGCGCAGAACGCGCAATTTCGGCACGAATTTTGACGTATTTAGTGCATAGTTGAGTATCGATCACAGTTTGCGTTTTGTCCAAATATTACTGTTTATTTATACAGTAAACTTCTATAATATCACTGTACGCAATGTGTTATGCGGGGGCCGCATCGTTACCCGGCGCACTAAGTCCTGGCTGAAACGGGTGGTGCCGTCAGCGCCTTAACCCCGCGTGAGCACACTGTGTTATGTCAACAAGCACAACGTTTCTCCTTGAGATACCGCGTGCACAACAGCTGGCAACAGGCAGCGGAAAGGTACG…	0	1034	1146	573	100	573	0	0	0	100	100
tisB/istR	CP056404.1	4649154	1	573	30612	30040	AAAAAACCCCGCCGGAGCGAGGTTTCGTCAGTCGCCTGCGGCTGGTAACCGCAAAGCACACTGTATTATGTCAACACTGAAAGTATACGTGTTCCGCGCAGAACGCGCAATTTCGGCACGAATTTTGACGTATTTAGTGCATAGTTGAGTATCGATCACAGTTTGCGTTTTGTCCAAATATTACTGTTTATTTATACAGTAAACTTCTATAATATCACTGTACGCAATGTGTTATGCGGGGGCCGCATCGTTACCCGGCGCACTAAGTCCTGGCTGAAACGGGTGGTGCCGTCAGCGCCTTAACCCCGCGTGAGCACACTGTGTTATGTCAACAAGCACAACGTTTCTCCTTGAGATACCGCGTGCACAACAGCTGGCAACAGGCAGCGGAAAGGTACG…	AAAAAACCCCGCCGGAGCGAGGTTTCGTCAGTCGCCTGCGGCTGGTAACCGCAAAGCACACTGTATTATGTCAACACTGAAAGTATACGTGTTCCGCGCAGAACGCGCAATTTCGGCACGAATTTTGACGTATTTAGTGCATAGTTGAGTATCGATCACAGTTTGCGTTTTGTCCAAATATTACTGTTTATTTATACAGTAAACTTCTATAATATCACTGTACGCAATGTGTTATGCGGGGGCCGCATCGTTACCCGGCGCACTAAGTCCTGGCTGAAACGGGTGGTGCCGTCAGCGCCTTAACCCCGCGTGAGCACACTGTGTTATGTCAACAAGCACAACGTTTCTCCTTGAGATACCGCGTGCACAACAGCTGGCAACAGGCAGCGGAAAGGTACG…	0	1034	1146	573	100	573	0	0	0	100	100
tisB/istR	CP056263.1	4985169	1	573	3163398	3163970	AAAAAACCCCGCCGGAGCGAGGTTTCGTCAGTCGCCTGCGGCTGGTAACCGCAAAGCACACTGTATTATGTCAACACTGAAAGTATACGTGTTCCGCGCAGAACGCGCAATTTCGGCACGAATTTTGACGTATTTAGTGCATAGTTGAGTATCGATCACAGTTTGCGTTTTGTCCAAATATTACTGTTTATTTATACAGTAAACTTCTATAATATCACTGTACGCAATGTGTTATGCGGGGGCCGCATCGTTACCCGGCGCACTAAGTCCTGGCTGAAACGGGTGGTGCCGTCAGCGCCTTAACCCCGCGTGAGCACACTGTGTTATGTCAACAAGCACAACGTTTCTCCTTGAGATACCGCGTGCACAACAGCTGGCAACAGGCAGCGGAAAGGTACG…	AAAAAACCCCGCCGGAGCGAGGTTTCGTCAGTCGCCTGCGGCTGGTAACCGCAAAGCACACTGTATTATGTCAACACTGAAAGTATACGTGTTCCGCGCAGAACGCGCAATTTCGGCACGAATTTTGACGTATTTAGTGCATAGTTGAGTATCGATCACAGTTTGCGTTTTGTCCAAATATTACTGTTTATTTATACAGTAAACTTCTATAATATCACTGTACGCAATGTGTTATGCGGGGGCCGCATCGTTACCCGGCGCACTAAGTCCTGGCTGAAACGGGTGGTGCCGTCAGCGCCTTAACCCCGCGTGAGCACACTGTGTTATGTCAACAAGCACAACGTTTCTCCTTGAGATACCGCGTGCACAACAGCTGGCAACAGGCAGCGGAAAGGTACG…	0	1034	1146	573	100	573	0	0	0	100	100
tisB/istR	CP055669.1	4936838	1	573	4685544	4686116	AAAAAACCCCGCCGGAGCGAGGTTTCGTCAGTCGCCTGCGGCTGGTAACCGCAAAGCACACTGTATTATGTCAACACTGAAAGTATACGTGTTCCGCGCAGAACGCGCAATTTCGGCACGAATTTTGACGTATTTAGTGCATAGTTGAGTATCGATCACAGTTTGCGTTTTGTCCAAATATTACTGTTTATTTATACAGTAAACTTCTATAATATCACTGTACGCAATGTGTTATGCGGGGGCCGCATCGTTACCCGGCGCACTAAGTCCTGGCTGAAACGGGTGGTGCCGTCAGCGCCTTAACCCCGCGTGAGCACACTGTGTTATGTCAACAAGCACAACGTTTCTCCTTGAGATACCGCGTGCACAACAGCTGGCAACAGGCAGCGGAAAGGTACG…	AAAAAACCCCGCCGGAGCGAGGTTTCGTCAGTCGCCTGCGGCTGGTAACCGCAAAGCACACTGTATTATGTCAACACTGAAAGTATACGTGTTCCGCGCAGAACGCGCAATTTCGGCACGAATTTTGACGTATTTAGTGCATAGTTGAGTATCGATCACAGTTTGCGTTTTGTCCAAATATTACTGTTTATTTATACAGTAAACTTCTATAATATCACTGTACGCAATGTGTTATGCGGGGGCCGCATCGTTACCCGGCGCACTAAGTCCTGGCTGAAACGGGTGGTGCCGTCAGCGCCTTAACCCCGCGTGAGCACACTGTGTTATGTCAACAAGCACAACGTTTCTCCTTGAGATACCGCGTGCACAACAGCTGGCAACAGGCAGCGGAAAGGTACG…	0	1034	1146	573	100	573	0	0	0	100	100
tisB/istR	CP059043.1	4682503	1	573	30612	30040	AAAAAACCCCGCCGGAGCGAGGTTTCGTCAGTCGCCTGCGGCTGGTAACCGCAAAGCACACTGTATTATGTCAACACTGAAAGTATACGTGTTCCGCGCAGAACGCGCAATTTCGGCACGAATTTTGACGTATTTAGTGCATAGTTGAGTATCGATCACAGTTTGCGTTTTGTCCAAATATTACTGTTTATTTATACAGTAAACTTCTATAATATCACTGTACGCAATGTGTTATGCGGGGGCCGCATCGTTACCCGGCGCACTAAGTCCTGGCTGAAACGGGTGGTGCCGTCAGCGCCTTAACCCCGCGTGAGCACACTGTGTTATGTCAACAAGCACAACGTTTCTCCTTGAGATACCGCGTGCACAACAGCTGGCAACAGGCAGCGGAAAGGTACG…	AAAAAACCCCGCCGGAGCGAGGTTTCGTCAGTCGCCTGCGGCTGGTAACCGCAAAGCACACTGTATTATGTCAACACTGAAAGTATACGTGTTCCGCGCAGAACGCGCAATTTCGGCACGAATTTTGACGTATTTAGTGCATAGTTGAGTATCGATCACAGTTTGCGTTTTGTCCAAATATTACTGTTTATTTATACAGTAAACTTCTATAATATCACTGTACGCAATGTGTTATGCGGGGGCCGCATCGTTACCCGGCGCACTAAGTCCTGGCTGAAACGGGTGGTGCCGTCAGCGCCTTAACCCCGCGTGAGCACACTGTGTTATGTCAACAAGCACAACGTTTCTCCTTGAGATACCGCGTGCACAACAGCTGGCAACAGGCAGCGGAAAGGTACG…	0	1034	1146	573	100	573	0	0	0	100	100
tisB/istR	CP058948.1	4682503	1	573	30612	30040	AAAAAACCCCGCCGGAGCGAGGTTTCGTCAGTCGCCTGCGGCTGGTAACCGCAAAGCACACTGTATTATGTCAACACTGAAAGTATACGTGTTCCGCGCAGAACGCGCAATTTCGGCACGAATTTTGACGTATTTAGTGCATAGTTGAGTATCGATCACAGTTTGCGTTTTGTCCAAATATTACTGTTTATTTATACAGTAAACTTCTATAATATCACTGTACGCAATGTGTTATGCGGGGGCCGCATCGTTACCCGGCGCACTAAGTCCTGGCTGAAACGGGTGGTGCCGTCAGCGCCTTAACCCCGCGTGAGCACACTGTGTTATGTCAACAAGCACAACGTTTCTCCTTGAGATACCGCGTGCACAACAGCTGGCAACAGGCAGCGGAAAGGTACG…	AAAAAACCCCGCCGGAGCGAGGTTTCGTCAGTCGCCTGCGGCTGGTAACCGCAAAGCACACTGTATTATGTCAACACTGAAAGTATACGTGTTCCGCGCAGAACGCGCAATTTCGGCACGAATTTTGACGTATTTAGTGCATAGTTGAGTATCGATCACAGTTTGCGTTTTGTCCAAATATTACTGTTTATTTATACAGTAAACTTCTATAATATCACTGTACGCAATGTGTTATGCGGGGGCCGCATCGTTACCCGGCGCACTAAGTCCTGGCTGAAACGGGTGGTGCCGTCAGCGCCTTAACCCCGCGTGAGCACACTGTGTTATGTCAACAAGCACAACGTTTCTCCTTGAGATACCGCGTGCACAACAGCTGGCAACAGGCAGCGGAAAGGTACG…	0	1034	1146	573	100	573	0	0	0	100	100
tisB/istR	CP040090.1	4707864	1	573	30610	30038	AAAAAACCCCGCCGGAGCGAGGTTTCGTCAGTCGCCTGCGGCTGGTAACCGCAAAGCACACTGTATTATGTCAACACTGAAAGTATACGTGTTCCGCGCAGAACGCGCAATTTCGGCACGAATTTTGACGTATTTAGTGCATAGTTGAGTATCGATCACAGTTTGCGTTTTGTCCAAATATTACTGTTTATTTATACAGTAAACTTCTATAATATCACTGTACGCAATGTGTTATGCGGGGGCCGCATCGTTACCCGGCGCACTAAGTCCTGGCTGAAACGGGTGGTGCCGTCAGCGCCTTAACCCCGCGTGAGCACACTGTGTTATGTCAACAAGCACAACGTTTCTCCTTGAGATACCGCGTGCACAACAGCTGGCAACAGGCAGCGGAAAGGTACG…	AAAAAACCCCGCCGGAGCGAGGTTTCGTCAGTCGCCTGCGGCTGGTAACCGCAAAGCACACTGTATTATGTCAACACTGAAAGTATACGTGTTCCGCGCAGAACGCGCAATTTCGGCACGAATTTTGACGTATTTAGTGCATAGTTGAGTATCGATCACAGTTTGCGTTTTGTCCAAATATTACTGTTTATTTATACAGTAAACTTCTATAATATCACTGTACGCAATGTGTTATGCGGGGGCCGCATCGTTACCCGGCGCACTAAGTCCTGGCTGAAACGGGTGGTGCCGTCAGCGCCTTAACCCCGCGTGAGCACACTGTGTTATGTCAACAAGCACAACGTTTCTCCTTGAGATACCGCGTGCACAACAGCTGGCAACAGGCAGCGGAAAGGTACG…	0	1034	1146	573	100	573	0	0	0	100	100
tisB/istR	CP058302.1	4769240	1	573	2222755	2223327	AAAAAACCCCGCCGGAGCGAGGTTTCGTCAGTCGCCTGCGGCTGGTAACCGCAAAGCACACTGTATTATGTCAACACTGAAAGTATACGTGTTCCGCGCAGAACGCGCAATTTCGGCACGAATTTTGACGTATTTAGTGCATAGTTGAGTATCGATCACAGTTTGCGTTTTGTCCAAATATTACTGTTTATTTATACAGTAAACTTCTATAATATCACTGTACGCAATGTGTTATGCGGGGGCCGCATCGTTACCCGGCGCACTAAGTCCTGGCTGAAACGGGTGGTGCCGTCAGCGCCTTAACCCCGCGTGAGCACACTGTGTTATGTCAACAAGCACAACGTTTCTCCTTGAGATACCGCGTGCACAACAGCTGGCAACAGGCAGCGGAAAGGTACG…	AAAAAACCCCGCCGGAGCGAGGTTTCGTCAGTCGCCTGCGGCTGGTAACCGCAAAGCACACTGTATTATGTCAACACTGAAAGTATACGTGTTCCGCGCAGAACGCGCAATTTCGGCACGAATTTTGACGTATTTAGTGCATAGTTGAGTATCGATCACAGTTTGCGTTTTGTCCAAATATTACTGTTTATTTATACAGTAAACTTCTATAATATCACTGTACGCAATGTGTTATGCGGGGGCCGCATCGTTACCCGGCGCACTAAGTCCTGGCTGAAACGGGTGGTGCCGTCAGCGCCTTAACCCCGCGTGAGCACACTGTGTTATGTCAACAAGCACAACGTTTCTCCTTGAGATACCGCGTGCACAACAGCTGGCAACAGGCAGCGGAAAGGTACG…	0	1034	1146	573	100	573	0	0	0	100	100
tisB/istR	AP023226.1	4823608	1	573	96193	95621	AAAAAACCCCGCCGGAGCGAGGTTTCGTCAGTCGCCTGCGGCTGGTAACCGCAAAGCACACTGTATTATGTCAACACTGAAAGTATACGTGTTCCGCGCAGAACGCGCAATTTCGGCACGAATTTTGACGTATTTAGTGCATAGTTGAGTATCGATCACAGTTTGCGTTTTGTCCAAATATTACTGTTTATTTATACAGTAAACTTCTATAATATCACTGTACGCAATGTGTTATGCGGGGGCCGCATCGTTACCCGGCGCACTAAGTCCTGGCTGAAACGGGTGGTGCCGTCAGCGCCTTAACCCCGCGTGAGCACACTGTGTTATGTCAACAAGCACAACGTTTCTCCTTGAGATACCGCGTGCACAACAGCTGGCAACAGGCAGCGGAAAGGTACG…	AAAAAACCCCGCCGGAGCGAGGTTTCGTCAGTCGCCTGCGGCTGGTAACCGCAAAGCACACTGTATTATGTCAACACTGAAAGTATACGTGTTCCGCGCAGAACGCGCAATTTCGGCACGAATTTTGACGTATTTAGTGCATAGTTGAGTATCGATCACAGTTTGCGTTTTGTCCAAATATTACTGTTTATTTATACAGTAAACTTCTATAATATCACTGTACGCAATGTGTTATGCGGGGGCCGCATCGTTACCCGGCGCACTAAGTCCTGGCTGAAACGGGTGGTGCCGTCAGCGCCTTAACCCCGCGTGAGCACACTGTGTTATGTCAACAAGCACAACGTTTCTCCTTGAGATACCGCGTGCACAACAGCTGGCAACAGGCAGCGGAAAGGTACG…	0	1034	1146	573	100	573	0	0	0	100	100
tisB/istR	CP055259.1	4799791	1	573	30612	30040	AAAAAACCCCGCCGGAGCGAGGTTTCGTCAGTCGCCTGCGGCTGGTAACCGCAAAGCACACTGTATTATGTCAACACTGAAAGTATACGTGTTCCGCGCAGAACGCGCAATTTCGGCACGAATTTTGACGTATTTAGTGCATAGTTGAGTATCGATCACAGTTTGCGTTTTGTCCAAATATTACTGTTTATTTATACAGTAAACTTCTATAATATCACTGTACGCAATGTGTTATGCGGGGGCCGCATCGTTACCCGGCGCACTAAGTCCTGGCTGAAACGGGTGGTGCCGTCAGCGCCTTAACCCCGCGTGAGCACACTGTGTTATGTCAACAAGCACAACGTTTCTCCTTGAGATACCGCGTGCACAACAGCTGGCAACAGGCAGCGGAAAGGTACG…	AAAAAACCCCGCCGGAGCGAGGTTTCGTCAGTCGCCTGCGGCTGGTAACCGCAAAGCACACTGTATTATGTCAACACTGAAAGTATACGTGTTCCGCGCAGAACGCGCAATTTCGGCACGAATTTTGACGTATTTAGTGCATAGTTGAGTATCGATCACAGTTTGCGTTTTGTCCAAATATTACTGTTTATTTATACAGTAAACTTCTATAATATCACTGTACGCAATGTGTTATGCGGGGGCCGCATCGTTACCCGGCGCACTAAGTCCTGGCTGAAACGGGTGGTGCCGTCAGCGCCTTAACCCCGCGTGAGCACACTGTGTTATGTCAACAAGCACAACGTTTCTCCTTGAGATACCGCGTGCACAACAGCTGGCAACAGGCAGCGGAAAGGTACG…	0	1034	1146	573	100	573	0	0	0	100	100
tisB/istR	CP053284.1	5244439	1	573	5192820	5192248	AAAAAACCCCGCCGGAGCGAGGTTTCGTCAGTCGCCTGCGGCTGGTAACCGCAAAGCACACTGTATTATGTCAACACTGAAAGTATACGTGTTCCGCGCAGAACGCGCAATTTCGGCACGAATTTTGACGTATTTAGTGCATAGTTGAGTATCGATCACAGTTTGCGTTTTGTCCAAATATTACTGTTTATTTATACAGTAAACTTCTATAATATCACTGTACGCAATGTGTTATGCGGGGGCCGCATCGTTACCCGGCGCACTAAGTCCTGGCTGAAACGGGTGGTGCCGTCAGCGCCTTAACCCCGCGTGAGCACACTGTGTTATGTCAACAAGCACAACGTTTCTCCTTGAGATACCGCGTGCACAACAGCTGGCAACAGGCAGCGGAAAGGTACG…	AAAAAACCCCGCCGGAGCGAGGTTTCGTCAGTCGCCTGCGGCTGGTAACCGCAAAGCACACTGTATTATGTCAACACTGAAAGTATACGTGTTCCGCGCAGAACGCGCAATTTCGGCACGAATTTTGACGTATTTAGTGCATAGTTGAGTATCGATCACAGTTTGCGTTTTGTCCAAATATTACTGTTTATTTATACAGTAAACTTCTATAATATCACTGTACGCAATGTGTTATGCGGGGGCCGCATCGTTACCCGGCGCACTAAGTCCTGGCTGAAACGGGTGGTGCCGTCAGCGCCTTAACCCCGCGTGAGCACACTGTGTTATGTCAACAAGCACAACGTTTCTCCTTGAGATACCGCGTGCACAACAGCTGGCAACAGGCAGCGGAAAGGTACG…	0	1034	1146	573	100	573	0	0	0	100	100
tisB/istR	CP053736.1	4726108	1	573	4279468	4280040	AAAAAACCCCGCCGGAGCGAGGTTTCGTCAGTCGCCTGCGGCTGGTAACCGCAAAGCACACTGTATTATGTCAACACTGAAAGTATACGTGTTCCGCGCAGAACGCGCAATTTCGGCACGAATTTTGACGTATTTAGTGCATAGTTGAGTATCGATCACAGTTTGCGTTTTGTCCAAATATTACTGTTTATTTATACAGTAAACTTCTATAATATCACTGTACGCAATGTGTTATGCGGGGGCCGCATCGTTACCCGGCGCACTAAGTCCTGGCTGAAACGGGTGGTGCCGTCAGCGCCTTAACCCCGCGTGAGCACACTGTGTTATGTCAACAAGCACAACGTTTCTCCTTGAGATACCGCGTGCACAACAGCTGGCAACAGGCAGCGGAAAGGTACG…	AAAAAACCCCGCCGGAGCGAGGTTTCGTCAGTCGCCTGCGGCTGGTAACCGCAAAGCACACTGTATTATGTCAACACTGAAAGTATACGTGTTCCGCGCAGAACGCGCAATTTCGGCACGAATTTTGACGTATTTAGTGCATAGTTGAGTATCGATCACAGTTTGCGTTTTGTCCAAATATTACTGTTTATTTATACAGTAAACTTCTATAATATCACTGTACGCAATGTGTTATGCGGGGGCCGCATCGTTACCCGGCGCACTAAGTCCTGGCTGAAACGGGTGGTGCCGTCAGCGCCTTAACCCCGCGTGAGCACACTGTGTTATGTCAACAAGCACAACGTTTCTCCTTGAGATACCGCGTGCACAACAGCTGGCAACAGGCAGCGGAAAGGTACG…	0	1034	1146	573	100	573	0	0	0	100	100
tisB/istR	CP053607.1	4585413	1	573	3794666	3795238	AAAAAACCCCGCCGGAGCGAGGTTTCGTCAGTCGCCTGCGGCTGGTAACCGCAAAGCACACTGTATTATGTCAACACTGAAAGTATACGTGTTCCGCGCAGAACGCGCAATTTCGGCACGAATTTTGACGTATTTAGTGCATAGTTGAGTATCGATCACAGTTTGCGTTTTGTCCAAATATTACTGTTTATTTATACAGTAAACTTCTATAATATCACTGTACGCAATGTGTTATGCGGGGGCCGCATCGTTACCCGGCGCACTAAGTCCTGGCTGAAACGGGTGGTGCCGTCAGCGCCTTAACCCCGCGTGAGCACACTGTGTTATGTCAACAAGCACAACGTTTCTCCTTGAGATACCGCGTGCACAACAGCTGGCAACAGGCAGCGGAAAGGTACG…	AAAAAACCCCGCCGGAGCGAGGTTTCGTCAGTCGCCTGCGGCTGGTAACCGCAAAGCACACTGTATTATGTCAACACTGAAAGTATACGTGTTCCGCGCAGAACGCGCAATTTCGGCACGAATTTTGACGTATTTAGTGCATAGTTGAGTATCGATCACAGTTTGCGTTTTGTCCAAATATTACTGTTTATTTATACAGTAAACTTCTATAATATCACTGTACGCAATGTGTTATGCGGGGGCCGCATCGTTACCCGGCGCACTAAGTCCTGGCTGAAACGGGTGGTGCCGTCAGCGCCTTAACCCCGCGTGAGCACACTGTGTTATGTCAACAAGCACAACGTTTCTCCTTGAGATACCGCGTGCACAACAGCTGGCAACAGGCAGCGGAAAGGTACG…	0	1034	1146	573	100	573	0	0	0	100	100
tisB/istR	CP053605.1	4527032	1	573	3741964	3742536	AAAAAACCCCGCCGGAGCGAGGTTTCGTCAGTCGCCTGCGGCTGGTAACCGCAAAGCACACTGTATTATGTCAACACTGAAAGTATACGTGTTCCGCGCAGAACGCGCAATTTCGGCACGAATTTTGACGTATTTAGTGCATAGTTGAGTATCGATCACAGTTTGCGTTTTGTCCAAATATTACTGTTTATTTATACAGTAAACTTCTATAATATCACTGTACGCAATGTGTTATGCGGGGGCCGCATCGTTACCCGGCGCACTAAGTCCTGGCTGAAACGGGTGGTGCCGTCAGCGCCTTAACCCCGCGTGAGCACACTGTGTTATGTCAACAAGCACAACGTTTCTCCTTGAGATACCGCGTGCACAACAGCTGGCAACAGGCAGCGGAAAGGTACG…	AAAAAACCCCGCCGGAGCGAGGTTTCGTCAGTCGCCTGCGGCTGGTAACCGCAAAGCACACTGTATTATGTCAACACTGAAAGTATACGTGTTCCGCGCAGAACGCGCAATTTCGGCACGAATTTTGACGTATTTAGTGCATAGTTGAGTATCGATCACAGTTTGCGTTTTGTCCAAATATTACTGTTTATTTATACAGTAAACTTCTATAATATCACTGTACGCAATGTGTTATGCGGGGGCCGCATCGTTACCCGGCGCACTAAGTCCTGGCTGAAACGGGTGGTGCCGTCAGCGCCTTAACCCCGCGTGAGCACACTGTGTTATGTCAACAAGCACAACGTTTCTCCTTGAGATACCGCGTGCACAACAGCTGGCAACAGGCAGCGGAAAGGTACG…	0	1034	1146	573	100	573	0	0	0	100	100
tisB/istR	CP053604.1	4667764	1	573	3940286	3940858	AAAAAACCCCGCCGGAGCGAGGTTTCGTCAGTCGCCTGCGGCTGGTAACCGCAAAGCACACTGTATTATGTCAACACTGAAAGTATACGTGTTCCGCGCAGAACGCGCAATTTCGGCACGAATTTTGACGTATTTAGTGCATAGTTGAGTATCGATCACAGTTTGCGTTTTGTCCAAATATTACTGTTTATTTATACAGTAAACTTCTATAATATCACTGTACGCAATGTGTTATGCGGGGGCCGCATCGTTACCCGGCGCACTAAGTCCTGGCTGAAACGGGTGGTGCCGTCAGCGCCTTAACCCCGCGTGAGCACACTGTGTTATGTCAACAAGCACAACGTTTCTCCTTGAGATACCGCGTGCACAACAGCTGGCAACAGGCAGCGGAAAGGTACG…	AAAAAACCCCGCCGGAGCGAGGTTTCGTCAGTCGCCTGCGGCTGGTAACCGCAAAGCACACTGTATTATGTCAACACTGAAAGTATACGTGTTCCGCGCAGAACGCGCAATTTCGGCACGAATTTTGACGTATTTAGTGCATAGTTGAGTATCGATCACAGTTTGCGTTTTGTCCAAATATTACTGTTTATTTATACAGTAAACTTCTATAATATCACTGTACGCAATGTGTTATGCGGGGGCCGCATCGTTACCCGGCGCACTAAGTCCTGGCTGAAACGGGTGGTGCCGTCAGCGCCTTAACCCCGCGTGAGCACACTGTGTTATGTCAACAAGCACAACGTTTCTCCTTGAGATACCGCGTGCACAACAGCTGGCAACAGGCAGCGGAAAGGTACG…	0	1034	1146	573	100	573	0	0	0	100	100
tisB/istR	CP053603.1	4628041	1	573	3836308	3836880	AAAAAACCCCGCCGGAGCGAGGTTTCGTCAGTCGCCTGCGGCTGGTAACCGCAAAGCACACTGTATTATGTCAACACTGAAAGTATACGTGTTCCGCGCAGAACGCGCAATTTCGGCACGAATTTTGACGTATTTAGTGCATAGTTGAGTATCGATCACAGTTTGCGTTTTGTCCAAATATTACTGTTTATTTATACAGTAAACTTCTATAATATCACTGTACGCAATGTGTTATGCGGGGGCCGCATCGTTACCCGGCGCACTAAGTCCTGGCTGAAACGGGTGGTGCCGTCAGCGCCTTAACCCCGCGTGAGCACACTGTGTTATGTCAACAAGCACAACGTTTCTCCTTGAGATACCGCGTGCACAACAGCTGGCAACAGGCAGCGGAAAGGTACG…	AAAAAACCCCGCCGGAGCGAGGTTTCGTCAGTCGCCTGCGGCTGGTAACCGCAAAGCACACTGTATTATGTCAACACTGAAAGTATACGTGTTCCGCGCAGAACGCGCAATTTCGGCACGAATTTTGACGTATTTAGTGCATAGTTGAGTATCGATCACAGTTTGCGTTTTGTCCAAATATTACTGTTTATTTATACAGTAAACTTCTATAATATCACTGTACGCAATGTGTTATGCGGGGGCCGCATCGTTACCCGGCGCACTAAGTCCTGGCTGAAACGGGTGGTGCCGTCAGCGCCTTAACCCCGCGTGAGCACACTGTGTTATGTCAACAAGCACAACGTTTCTCCTTGAGATACCGCGTGCACAACAGCTGGCAACAGGCAGCGGAAAGGTACG…	0	1034	1146	573	100	573	0	0	0	100	100
tisB/istR	CP051716.1	4612174	1	573	30792	30220	AAAAAACCCCGCCGGAGCGAGGTTTCGTCAGTCGCCTGCGGCTGGTAACCGCAAAGCACACTGTATTATGTCAACACTGAAAGTATACGTGTTCCGCGCAGAACGCGCAATTTCGGCACGAATTTTGACGTATTTAGTGCATAGTTGAGTATCGATCACAGTTTGCGTTTTGTCCAAATATTACTGTTTATTTATACAGTAAACTTCTATAATATCACTGTACGCAATGTGTTATGCGGGGGCCGCATCGTTACCCGGCGCACTAAGTCCTGGCTGAAACGGGTGGTGCCGTCAGCGCCTTAACCCCGCGTGAGCACACTGTGTTATGTCAACAAGCACAACGTTTCTCCTTGAGATACCGCGTGCACAACAGCTGGCAACAGGCAGCGGAAAGGTACG…	AAAAAACCCCGCCGGAGCGAGGTTTCGTCAGTCGCCTGCGGCTGGTAACCGCAAAGCACACTGTATTATGTCAACACTGAAAGTATACGTGTTCCGCGCAGAACGCGCAATTTCGGCACGAATTTTGACGTATTTAGTGCATAGTTGAGTATCGATCACAGTTTGCGTTTTGTCCAAATATTACTGTTTATTTATACAGTAAACTTCTATAATATCACTGTACGCAATGTGTTATGCGGGGGCCGCATCGTTACCCGGCGCACTAAGTCCTGGCTGAAACGGGTGGTGCCGTCAGCGCCTTAACCCCGCGTGAGCACACTGTGTTATGTCAACAAGCACAACGTTTCTCCTTGAGATACCGCGTGCACAACAGCTGGCAACAGGCAGCGGAAAGGTACG…	0	1034	1146	573	100	573	0	0	0	100	100
tisB/istR	AP021895.1	4557772	1	573	30612	30040	AAAAAACCCCGCCGGAGCGAGGTTTCGTCAGTCGCCTGCGGCTGGTAACCGCAAAGCACACTGTATTATGTCAACACTGAAAGTATACGTGTTCCGCGCAGAACGCGCAATTTCGGCACGAATTTTGACGTATTTAGTGCATAGTTGAGTATCGATCACAGTTTGCGTTTTGTCCAAATATTACTGTTTATTTATACAGTAAACTTCTATAATATCACTGTACGCAATGTGTTATGCGGGGGCCGCATCGTTACCCGGCGCACTAAGTCCTGGCTGAAACGGGTGGTGCCGTCAGCGCCTTAACCCCGCGTGAGCACACTGTGTTATGTCAACAAGCACAACGTTTCTCCTTGAGATACCGCGTGCACAACAGCTGGCAACAGGCAGCGGAAAGGTACG…	AAAAAACCCCGCCGGAGCGAGGTTTCGTCAGTCGCCTGCGGCTGGTAACCGCAAAGCACACTGTATTATGTCAACACTGAAAGTATACGTGTTCCGCGCAGAACGCGCAATTTCGGCACGAATTTTGACGTATTTAGTGCATAGTTGAGTATCGATCACAGTTTGCGTTTTGTCCAAATATTACTGTTTATTTATACAGTAAACTTCTATAATATCACTGTACGCAATGTGTTATGCGGGGGCCGCATCGTTACCCGGCGCACTAAGTCCTGGCTGAAACGGGTGGTGCCGTCAGCGCCTTAACCCCGCGTGAGCACACTGTGTTATGTCAACAAGCACAACGTTTCTCCTTGAGATACCGCGTGCACAACAGCTGGCAACAGGCAGCGGAAAGGTACG…	0	1034	1146	573	100	573	0	0	0	100	100
tisB/istR	AP021892.1	4711570	1	573	2952600	2952028	AAAAAACCCCGCCGGAGCGAGGTTTCGTCAGTCGCCTGCGGCTGGTAACCGCAAAGCACACTGTATTATGTCAACACTGAAAGTATACGTGTTCCGCGCAGAACGCGCAATTTCGGCACGAATTTTGACGTATTTAGTGCATAGTTGAGTATCGATCACAGTTTGCGTTTTGTCCAAATATTACTGTTTATTTATACAGTAAACTTCTATAATATCACTGTACGCAATGTGTTATGCGGGGGCCGCATCGTTACCCGGCGCACTAAGTCCTGGCTGAAACGGGTGGTGCCGTCAGCGCCTTAACCCCGCGTGAGCACACTGTGTTATGTCAACAAGCACAACGTTTCTCCTTGAGATACCGCGTGCACAACAGCTGGCAACAGGCAGCGGAAAGGTACG…	AAAAAACCCCGCCGGAGCGAGGTTTCGTCAGTCGCCTGCGGCTGGTAACCGCAAAGCACACTGTATTATGTCAACACTGAAAGTATACGTGTTCCGCGCAGAACGCGCAATTTCGGCACGAATTTTGACGTATTTAGTGCATAGTTGAGTATCGATCACAGTTTGCGTTTTGTCCAAATATTACTGTTTATTTATACAGTAAACTTCTATAATATCACTGTACGCAATGTGTTATGCGGGGGCCGCATCGTTACCCGGCGCACTAAGTCCTGGCTGAAACGGGTGGTGCCGTCAGCGCCTTAACCCCGCGTGAGCACACTGTGTTATGTCAACAAGCACAACGTTTCTCCTTGAGATACCGCGTGCACAACAGCTGGCAACAGGCAGCGGAAAGGTACG…	0	1034	1146	573	100	573	0	0	0	100	100
tisB/istR	AP021891.1	4615626	1	573	30612	30040	AAAAAACCCCGCCGGAGCGAGGTTTCGTCAGTCGCCTGCGGCTGGTAACCGCAAAGCACACTGTATTATGTCAACACTGAAAGTATACGTGTTCCGCGCAGAACGCGCAATTTCGGCACGAATTTTGACGTATTTAGTGCATAGTTGAGTATCGATCACAGTTTGCGTTTTGTCCAAATATTACTGTTTATTTATACAGTAAACTTCTATAATATCACTGTACGCAATGTGTTATGCGGGGGCCGCATCGTTACCCGGCGCACTAAGTCCTGGCTGAAACGGGTGGTGCCGTCAGCGCCTTAACCCCGCGTGAGCACACTGTGTTATGTCAACAAGCACAACGTTTCTCCTTGAGATACCGCGTGCACAACAGCTGGCAACAGGCAGCGGAAAGGTACG…	AAAAAACCCCGCCGGAGCGAGGTTTCGTCAGTCGCCTGCGGCTGGTAACCGCAAAGCACACTGTATTATGTCAACACTGAAAGTATACGTGTTCCGCGCAGAACGCGCAATTTCGGCACGAATTTTGACGTATTTAGTGCATAGTTGAGTATCGATCACAGTTTGCGTTTTGTCCAAATATTACTGTTTATTTATACAGTAAACTTCTATAATATCACTGTACGCAATGTGTTATGCGGGGGCCGCATCGTTACCCGGCGCACTAAGTCCTGGCTGAAACGGGTGGTGCCGTCAGCGCCTTAACCCCGCGTGAGCACACTGTGTTATGTCAACAAGCACAACGTTTCTCCTTGAGATACCGCGTGCACAACAGCTGGCAACAGGCAGCGGAAAGGTACG…	0	1034	1146	573	100	573	0	0	0	100	100
tisB/istR	CP049081.1	4764184	1	573	30612	30040	AAAAAACCCCGCCGGAGCGAGGTTTCGTCAGTCGCCTGCGGCTGGTAACCGCAAAGCACACTGTATTATGTCAACACTGAAAGTATACGTGTTCCGCGCAGAACGCGCAATTTCGGCACGAATTTTGACGTATTTAGTGCATAGTTGAGTATCGATCACAGTTTGCGTTTTGTCCAAATATTACTGTTTATTTATACAGTAAACTTCTATAATATCACTGTACGCAATGTGTTATGCGGGGGCCGCATCGTTACCCGGCGCACTAAGTCCTGGCTGAAACGGGTGGTGCCGTCAGCGCCTTAACCCCGCGTGAGCACACTGTGTTATGTCAACAAGCACAACGTTTCTCCTTGAGATACCGCGTGCACAACAGCTGGCAACAGGCAGCGGAAAGGTACG…	AAAAAACCCCGCCGGAGCGAGGTTTCGTCAGTCGCCTGCGGCTGGTAACCGCAAAGCACACTGTATTATGTCAACACTGAAAGTATACGTGTTCCGCGCAGAACGCGCAATTTCGGCACGAATTTTGACGTATTTAGTGCATAGTTGAGTATCGATCACAGTTTGCGTTTTGTCCAAATATTACTGTTTATTTATACAGTAAACTTCTATAATATCACTGTACGCAATGTGTTATGCGGGGGCCGCATCGTTACCCGGCGCACTAAGTCCTGGCTGAAACGGGTGGTGCCGTCAGCGCCTTAACCCCGCGTGAGCACACTGTGTTATGTCAACAAGCACAACGTTTCTCCTTGAGATACCGCGTGCACAACAGCTGGCAACAGGCAGCGGAAAGGTACG…	0	1034	1146	573	100	573	0	0	0	100	100
tisB/istR	CP047461.1	4659400	1	573	2934772	2935344	AAAAAACCCCGCCGGAGCGAGGTTTCGTCAGTCGCCTGCGGCTGGTAACCGCAAAGCACACTGTATTATGTCAACACTGAAAGTATACGTGTTCCGCGCAGAACGCGCAATTTCGGCACGAATTTTGACGTATTTAGTGCATAGTTGAGTATCGATCACAGTTTGCGTTTTGTCCAAATATTACTGTTTATTTATACAGTAAACTTCTATAATATCACTGTACGCAATGTGTTATGCGGGGGCCGCATCGTTACCCGGCGCACTAAGTCCTGGCTGAAACGGGTGGTGCCGTCAGCGCCTTAACCCCGCGTGAGCACACTGTGTTATGTCAACAAGCACAACGTTTCTCCTTGAGATACCGCGTGCACAACAGCTGGCAACAGGCAGCGGAAAGGTACG…	AAAAAACCCCGCCGGAGCGAGGTTTCGTCAGTCGCCTGCGGCTGGTAACCGCAAAGCACACTGTATTATGTCAACACTGAAAGTATACGTGTTCCGCGCAGAACGCGCAATTTCGGCACGAATTTTGACGTATTTAGTGCATAGTTGAGTATCGATCACAGTTTGCGTTTTGTCCAAATATTACTGTTTATTTATACAGTAAACTTCTATAATATCACTGTACGCAATGTGTTATGCGGGGGCCGCATCGTTACCCGGCGCACTAAGTCCTGGCTGAAACGGGTGGTGCCGTCAGCGCCTTAACCCCGCGTGAGCACACTGTGTTATGTCAACAAGCACAACGTTTCTCCTTGAGATACCGCGTGCACAACAGCTGGCAACAGGCAGCGGAAAGGTACG…	0	1034	1146	573	100	573	0	0	0	100	100
tisB/istR	CP047455.1	4658723	1	573	2934095	2934667	AAAAAACCCCGCCGGAGCGAGGTTTCGTCAGTCGCCTGCGGCTGGTAACCGCAAAGCACACTGTATTATGTCAACACTGAAAGTATACGTGTTCCGCGCAGAACGCGCAATTTCGGCACGAATTTTGACGTATTTAGTGCATAGTTGAGTATCGATCACAGTTTGCGTTTTGTCCAAATATTACTGTTTATTTATACAGTAAACTTCTATAATATCACTGTACGCAATGTGTTATGCGGGGGCCGCATCGTTACCCGGCGCACTAAGTCCTGGCTGAAACGGGTGGTGCCGTCAGCGCCTTAACCCCGCGTGAGCACACTGTGTTATGTCAACAAGCACAACGTTTCTCCTTGAGATACCGCGTGCACAACAGCTGGCAACAGGCAGCGGAAAGGTACG…	AAAAAACCCCGCCGGAGCGAGGTTTCGTCAGTCGCCTGCGGCTGGTAACCGCAAAGCACACTGTATTATGTCAACACTGAAAGTATACGTGTTCCGCGCAGAACGCGCAATTTCGGCACGAATTTTGACGTATTTAGTGCATAGTTGAGTATCGATCACAGTTTGCGTTTTGTCCAAATATTACTGTTTATTTATACAGTAAACTTCTATAATATCACTGTACGCAATGTGTTATGCGGGGGCCGCATCGTTACCCGGCGCACTAAGTCCTGGCTGAAACGGGTGGTGCCGTCAGCGCCTTAACCCCGCGTGAGCACACTGTGTTATGTCAACAAGCACAACGTTTCTCCTTGAGATACCGCGTGCACAACAGCTGGCAACAGGCAGCGGAAAGGTACG…	0	1034	1146	573	100	573	0	0	0	100	100
tisB/istR	CP048439.1	4656310	1	573	30612	30040	AAAAAACCCCGCCGGAGCGAGGTTTCGTCAGTCGCCTGCGGCTGGTAACCGCAAAGCACACTGTATTATGTCAACACTGAAAGTATACGTGTTCCGCGCAGAACGCGCAATTTCGGCACGAATTTTGACGTATTTAGTGCATAGTTGAGTATCGATCACAGTTTGCGTTTTGTCCAAATATTACTGTTTATTTATACAGTAAACTTCTATAATATCACTGTACGCAATGTGTTATGCGGGGGCCGCATCGTTACCCGGCGCACTAAGTCCTGGCTGAAACGGGTGGTGCCGTCAGCGCCTTAACCCCGCGTGAGCACACTGTGTTATGTCAACAAGCACAACGTTTCTCCTTGAGATACCGCGTGCACAACAGCTGGCAACAGGCAGCGGAAAGGTACG…	AAAAAACCCCGCCGGAGCGAGGTTTCGTCAGTCGCCTGCGGCTGGTAACCGCAAAGCACACTGTATTATGTCAACACTGAAAGTATACGTGTTCCGCGCAGAACGCGCAATTTCGGCACGAATTTTGACGTATTTAGTGCATAGTTGAGTATCGATCACAGTTTGCGTTTTGTCCAAATATTACTGTTTATTTATACAGTAAACTTCTATAATATCACTGTACGCAATGTGTTATGCGGGGGCCGCATCGTTACCCGGCGCACTAAGTCCTGGCTGAAACGGGTGGTGCCGTCAGCGCCTTAACCCCGCGTGAGCACACTGTGTTATGTCAACAAGCACAACGTTTCTCCTTGAGATACCGCGTGCACAACAGCTGGCAACAGGCAGCGGAAAGGTACG…	0	1034	1146	573	100	573	0	0	0	100	100
tisB/istR	CP025976.1	4897493	1	573	1521807	1522379	AAAAAACCCCGCCGGAGCGAGGTTTCGTCAGTCGCCTGCGGCTGGTAACCGCAAAGCACACTGTATTATGTCAACACTGAAAGTATACGTGTTCCGCGCAGAACGCGCAATTTCGGCACGAATTTTGACGTATTTAGTGCATAGTTGAGTATCGATCACAGTTTGCGTTTTGTCCAAATATTACTGTTTATTTATACAGTAAACTTCTATAATATCACTGTACGCAATGTGTTATGCGGGGGCCGCATCGTTACCCGGCGCACTAAGTCCTGGCTGAAACGGGTGGTGCCGTCAGCGCCTTAACCCCGCGTGAGCACACTGTGTTATGTCAACAAGCACAACGTTTCTCCTTGAGATACCGCGTGCACAACAGCTGGCAACAGGCAGCGGAAAGGTACG…	AAAAAACCCCGCCGGAGCGAGGTTTCGTCAGTCGCCTGCGGCTGGTAACCGCAAAGCACACTGTATTATGTCAACACTGAAAGTATACGTGTTCCGCGCAGAACGCGCAATTTCGGCACGAATTTTGACGTATTTAGTGCATAGTTGAGTATCGATCACAGTTTGCGTTTTGTCCAAATATTACTGTTTATTTATACAGTAAACTTCTATAATATCACTGTACGCAATGTGTTATGCGGGGGCCGCATCGTTACCCGGCGCACTAAGTCCTGGCTGAAACGGGTGGTGCCGTCAGCGCCTTAACCCCGCGTGAGCACACTGTGTTATGTCAACAAGCACAACGTTTCTCCTTGAGATACCGCGTGCACAACAGCTGGCAACAGGCAGCGGAAAGGTACG…	0	1034	1146	573	100	573	0	0	0	100	100
tisB/istR	CP025973.1	4872344	1	573	930244	929672	AAAAAACCCCGCCGGAGCGAGGTTTCGTCAGTCGCCTGCGGCTGGTAACCGCAAAGCACACTGTATTATGTCAACACTGAAAGTATACGTGTTCCGCGCAGAACGCGCAATTTCGGCACGAATTTTGACGTATTTAGTGCATAGTTGAGTATCGATCACAGTTTGCGTTTTGTCCAAATATTACTGTTTATTTATACAGTAAACTTCTATAATATCACTGTACGCAATGTGTTATGCGGGGGCCGCATCGTTACCCGGCGCACTAAGTCCTGGCTGAAACGGGTGGTGCCGTCAGCGCCTTAACCCCGCGTGAGCACACTGTGTTATGTCAACAAGCACAACGTTTCTCCTTGAGATACCGCGTGCACAACAGCTGGCAACAGGCAGCGGAAAGGTACG…	AAAAAACCCCGCCGGAGCGAGGTTTCGTCAGTCGCCTGCGGCTGGTAACCGCAAAGCACACTGTATTATGTCAACACTGAAAGTATACGTGTTCCGCGCAGAACGCGCAATTTCGGCACGAATTTTGACGTATTTAGTGCATAGTTGAGTATCGATCACAGTTTGCGTTTTGTCCAAATATTACTGTTTATTTATACAGTAAACTTCTATAATATCACTGTACGCAATGTGTTATGCGGGGGCCGCATCGTTACCCGGCGCACTAAGTCCTGGCTGAAACGGGTGGTGCCGTCAGCGCCTTAACCCCGCGTGAGCACACTGTGTTATGTCAACAAGCACAACGTTTCTCCTTGAGATACCGCGTGCACAACAGCTGGCAACAGGCAGCGGAAAGGTACG…	0	1034	1146	573	100	573	0	0	0	100	100
tisB/istR	CP025970.1	4902738	1	573	3421229	3420657	AAAAAACCCCGCCGGAGCGAGGTTTCGTCAGTCGCCTGCGGCTGGTAACCGCAAAGCACACTGTATTATGTCAACACTGAAAGTATACGTGTTCCGCGCAGAACGCGCAATTTCGGCACGAATTTTGACGTATTTAGTGCATAGTTGAGTATCGATCACAGTTTGCGTTTTGTCCAAATATTACTGTTTATTTATACAGTAAACTTCTATAATATCACTGTACGCAATGTGTTATGCGGGGGCCGCATCGTTACCCGGCGCACTAAGTCCTGGCTGAAACGGGTGGTGCCGTCAGCGCCTTAACCCCGCGTGAGCACACTGTGTTATGTCAACAAGCACAACGTTTCTCCTTGAGATACCGCGTGCACAACAGCTGGCAACAGGCAGCGGAAAGGTACG…	AAAAAACCCCGCCGGAGCGAGGTTTCGTCAGTCGCCTGCGGCTGGTAACCGCAAAGCACACTGTATTATGTCAACACTGAAAGTATACGTGTTCCGCGCAGAACGCGCAATTTCGGCACGAATTTTGACGTATTTAGTGCATAGTTGAGTATCGATCACAGTTTGCGTTTTGTCCAAATATTACTGTTTATTTATACAGTAAACTTCTATAATATCACTGTACGCAATGTGTTATGCGGGGGCCGCATCGTTACCCGGCGCACTAAGTCCTGGCTGAAACGGGTGGTGCCGTCAGCGCCTTAACCCCGCGTGAGCACACTGTGTTATGTCAACAAGCACAACGTTTCTCCTTGAGATACCGCGTGCACAACAGCTGGCAACAGGCAGCGGAAAGGTACG…	0	1034	1146	573	100	573	0	0	0	100	100
tisB/istR	CP041628.1	4829265	1	573	3038131	3038703	AAAAAACCCCGCCGGAGCGAGGTTTCGTCAGTCGCCTGCGGCTGGTAACCGCAAAGCACACTGTATTATGTCAACACTGAAAGTATACGTGTTCCGCGCAGAACGCGCAATTTCGGCACGAATTTTGACGTATTTAGTGCATAGTTGAGTATCGATCACAGTTTGCGTTTTGTCCAAATATTACTGTTTATTTATACAGTAAACTTCTATAATATCACTGTACGCAATGTGTTATGCGGGGGCCGCATCGTTACCCGGCGCACTAAGTCCTGGCTGAAACGGGTGGTGCCGTCAGCGCCTTAACCCCGCGTGAGCACACTGTGTTATGTCAACAAGCACAACGTTTCTCCTTGAGATACCGCGTGCACAACAGCTGGCAACAGGCAGCGGAAAGGTACG…	AAAAAACCCCGCCGGAGCGAGGTTTCGTCAGTCGCCTGCGGCTGGTAACCGCAAAGCACACTGTATTATGTCAACACTGAAAGTATACGTGTTCCGCGCAGAACGCGCAATTTCGGCACGAATTTTGACGTATTTAGTGCATAGTTGAGTATCGATCACAGTTTGCGTTTTGTCCAAATATTACTGTTTATTTATACAGTAAACTTCTATAATATCACTGTACGCAATGTGTTATGCGGGGGCCGCATCGTTACCCGGCGCACTAAGTCCTGGCTGAAACGGGTGGTGCCGTCAGCGCCTTAACCCCGCGTGAGCACACTGTGTTATGTCAACAAGCACAACGTTTCTCCTTGAGATACCGCGTGCACAACAGCTGGCAACAGGCAGCGGAAAGGTACG…	0	1034	1146	573	100	573	0	0	0	100	100
tisB/istR	CP047594.1	4694065	1	573	4443404	4443976	AAAAAACCCCGCCGGAGCGAGGTTTCGTCAGTCGCCTGCGGCTGGTAACCGCAAAGCACACTGTATTATGTCAACACTGAAAGTATACGTGTTCCGCGCAGAACGCGCAATTTCGGCACGAATTTTGACGTATTTAGTGCATAGTTGAGTATCGATCACAGTTTGCGTTTTGTCCAAATATTACTGTTTATTTATACAGTAAACTTCTATAATATCACTGTACGCAATGTGTTATGCGGGGGCCGCATCGTTACCCGGCGCACTAAGTCCTGGCTGAAACGGGTGGTGCCGTCAGCGCCTTAACCCCGCGTGAGCACACTGTGTTATGTCAACAAGCACAACGTTTCTCCTTGAGATACCGCGTGCACAACAGCTGGCAACAGGCAGCGGAAAGGTACG…	AAAAAACCCCGCCGGAGCGAGGTTTCGTCAGTCGCCTGCGGCTGGTAACCGCAAAGCACACTGTATTATGTCAACACTGAAAGTATACGTGTTCCGCGCAGAACGCGCAATTTCGGCACGAATTTTGACGTATTTAGTGCATAGTTGAGTATCGATCACAGTTTGCGTTTTGTCCAAATATTACTGTTTATTTATACAGTAAACTTCTATAATATCACTGTACGCAATGTGTTATGCGGGGGCCGCATCGTTACCCGGCGCACTAAGTCCTGGCTGAAACGGGTGGTGCCGTCAGCGCCTTAACCCCGCGTGAGCACACTGTGTTATGTCAACAAGCACAACGTTTCTCCTTGAGATACCGCGTGCACAACAGCTGGCAACAGGCAGCGGAAAGGTACG…	0	1034	1146	573	100	573	0	0	0	100	100
tisB/istR	CP026935.2	5133979	1	573	74094	73522	AAAAAACCCCGCCGGAGCGAGGTTTCGTCAGTCGCCTGCGGCTGGTAACCGCAAAGCACACTGTATTATGTCAACACTGAAAGTATACGTGTTCCGCGCAGAACGCGCAATTTCGGCACGAATTTTGACGTATTTAGTGCATAGTTGAGTATCGATCACAGTTTGCGTTTTGTCCAAATATTACTGTTTATTTATACAGTAAACTTCTATAATATCACTGTACGCAATGTGTTATGCGGGGGCCGCATCGTTACCCGGCGCACTAAGTCCTGGCTGAAACGGGTGGTGCCGTCAGCGCCTTAACCCCGCGTGAGCACACTGTGTTATGTCAACAAGCACAACGTTTCTCCTTGAGATACCGCGTGCACAACAGCTGGCAACAGGCAGCGGAAAGGTACG…	AAAAAACCCCGCCGGAGCGAGGTTTCGTCAGTCGCCTGCGGCTGGTAACCGCAAAGCACACTGTATTATGTCAACACTGAAAGTATACGTGTTCCGCGCAGAACGCGCAATTTCGGCACGAATTTTGACGTATTTAGTGCATAGTTGAGTATCGATCACAGTTTGCGTTTTGTCCAAATATTACTGTTTATTTATACAGTAAACTTCTATAATATCACTGTACGCAATGTGTTATGCGGGGGCCGCATCGTTACCCGGCGCACTAAGTCCTGGCTGAAACGGGTGGTGCCGTCAGCGCCTTAACCCCGCGTGAGCACACTGTGTTATGTCAACAAGCACAACGTTTCTCCTTGAGATACCGCGTGCACAACAGCTGGCAACAGGCAGCGGAAAGGTACG…	0	1034	1146	573	100	573	0	0	0	100	100
tisB/istR	CP026929.2	4803482	1	573	70746	70174	AAAAAACCCCGCCGGAGCGAGGTTTCGTCAGTCGCCTGCGGCTGGTAACCGCAAAGCACACTGTATTATGTCAACACTGAAAGTATACGTGTTCCGCGCAGAACGCGCAATTTCGGCACGAATTTTGACGTATTTAGTGCATAGTTGAGTATCGATCACAGTTTGCGTTTTGTCCAAATATTACTGTTTATTTATACAGTAAACTTCTATAATATCACTGTACGCAATGTGTTATGCGGGGGCCGCATCGTTACCCGGCGCACTAAGTCCTGGCTGAAACGGGTGGTGCCGTCAGCGCCTTAACCCCGCGTGAGCACACTGTGTTATGTCAACAAGCACAACGTTTCTCCTTGAGATACCGCGTGCACAACAGCTGGCAACAGGCAGCGGAAAGGTACG…	AAAAAACCCCGCCGGAGCGAGGTTTCGTCAGTCGCCTGCGGCTGGTAACCGCAAAGCACACTGTATTATGTCAACACTGAAAGTATACGTGTTCCGCGCAGAACGCGCAATTTCGGCACGAATTTTGACGTATTTAGTGCATAGTTGAGTATCGATCACAGTTTGCGTTTTGTCCAAATATTACTGTTTATTTATACAGTAAACTTCTATAATATCACTGTACGCAATGTGTTATGCGGGGGCCGCATCGTTACCCGGCGCACTAAGTCCTGGCTGAAACGGGTGGTGCCGTCAGCGCCTTAACCCCGCGTGAGCACACTGTGTTATGTCAACAAGCACAACGTTTCTCCTTGAGATACCGCGTGCACAACAGCTGGCAACAGGCAGCGGAAAGGTACG…	0	1034	1146	573	100	573	0	0	0	100	100
tisB/istR	CP047127.1	4582546	1	573	1900537	1899965	AAAAAACCCCGCCGGAGCGAGGTTTCGTCAGTCGCCTGCGGCTGGTAACCGCAAAGCACACTGTATTATGTCAACACTGAAAGTATACGTGTTCCGCGCAGAACGCGCAATTTCGGCACGAATTTTGACGTATTTAGTGCATAGTTGAGTATCGATCACAGTTTGCGTTTTGTCCAAATATTACTGTTTATTTATACAGTAAACTTCTATAATATCACTGTACGCAATGTGTTATGCGGGGGCCGCATCGTTACCCGGCGCACTAAGTCCTGGCTGAAACGGGTGGTGCCGTCAGCGCCTTAACCCCGCGTGAGCACACTGTGTTATGTCAACAAGCACAACGTTTCTCCTTGAGATACCGCGTGCACAACAGCTGGCAACAGGCAGCGGAAAGGTACG…	AAAAAACCCCGCCGGAGCGAGGTTTCGTCAGTCGCCTGCGGCTGGTAACCGCAAAGCACACTGTATTATGTCAACACTGAAAGTATACGTGTTCCGCGCAGAACGCGCAATTTCGGCACGAATTTTGACGTATTTAGTGCATAGTTGAGTATCGATCACAGTTTGCGTTTTGTCCAAATATTACTGTTTATTTATACAGTAAACTTCTATAATATCACTGTACGCAATGTGTTATGCGGGGGCCGCATCGTTACCCGGCGCACTAAGTCCTGGCTGAAACGGGTGGTGCCGTCAGCGCCTTAACCCCGCGTGAGCACACTGTGTTATGTCAACAAGCACAACGTTTCTCCTTGAGATACCGCGTGCACAACAGCTGGCAACAGGCAGCGGAAAGGTACG…	0	1034	1146	573	100	573	0	0	0	100	100
tisB/istR	CP044298.1	4678881	1	573	4090050	4089478	AAAAAACCCCGCCGGAGCGAGGTTTCGTCAGTCGCCTGCGGCTGGTAACCGCAAAGCACACTGTATTATGTCAACACTGAAAGTATACGTGTTCCGCGCAGAACGCGCAATTTCGGCACGAATTTTGACGTATTTAGTGCATAGTTGAGTATCGATCACAGTTTGCGTTTTGTCCAAATATTACTGTTTATTTATACAGTAAACTTCTATAATATCACTGTACGCAATGTGTTATGCGGGGGCCGCATCGTTACCCGGCGCACTAAGTCCTGGCTGAAACGGGTGGTGCCGTCAGCGCCTTAACCCCGCGTGAGCACACTGTGTTATGTCAACAAGCACAACGTTTCTCCTTGAGATACCGCGTGCACAACAGCTGGCAACAGGCAGCGGAAAGGTACG…	AAAAAACCCCGCCGGAGCGAGGTTTCGTCAGTCGCCTGCGGCTGGTAACCGCAAAGCACACTGTATTATGTCAACACTGAAAGTATACGTGTTCCGCGCAGAACGCGCAATTTCGGCACGAATTTTGACGTATTTAGTGCATAGTTGAGTATCGATCACAGTTTGCGTTTTGTCCAAATATTACTGTTTATTTATACAGTAAACTTCTATAATATCACTGTACGCAATGTGTTATGCGGGGGCCGCATCGTTACCCGGCGCACTAAGTCCTGGCTGAAACGGGTGGTGCCGTCAGCGCCTTAACCCCGCGTGAGCACACTGTGTTATGTCAACAAGCACAACGTTTCTCCTTGAGATACCGCGTGCACAACAGCTGGCAACAGGCAGCGGAAAGGTACG…	0	1034	1146	573	100	573	0	0	0	100	100
tisB/istR	CP045190.1	4710443	1	573	30612	30040	AAAAAACCCCGCCGGAGCGAGGTTTCGTCAGTCGCCTGCGGCTGGTAACCGCAAAGCACACTGTATTATGTCAACACTGAAAGTATACGTGTTCCGCGCAGAACGCGCAATTTCGGCACGAATTTTGACGTATTTAGTGCATAGTTGAGTATCGATCACAGTTTGCGTTTTGTCCAAATATTACTGTTTATTTATACAGTAAACTTCTATAATATCACTGTACGCAATGTGTTATGCGGGGGCCGCATCGTTACCCGGCGCACTAAGTCCTGGCTGAAACGGGTGGTGCCGTCAGCGCCTTAACCCCGCGTGAGCACACTGTGTTATGTCAACAAGCACAACGTTTCTCCTTGAGATACCGCGTGCACAACAGCTGGCAACAGGCAGCGGAAAGGTACG…	AAAAAACCCCGCCGGAGCGAGGTTTCGTCAGTCGCCTGCGGCTGGTAACCGCAAAGCACACTGTATTATGTCAACACTGAAAGTATACGTGTTCCGCGCAGAACGCGCAATTTCGGCACGAATTTTGACGTATTTAGTGCATAGTTGAGTATCGATCACAGTTTGCGTTTTGTCCAAATATTACTGTTTATTTATACAGTAAACTTCTATAATATCACTGTACGCAATGTGTTATGCGGGGGCCGCATCGTTACCCGGCGCACTAAGTCCTGGCTGAAACGGGTGGTGCCGTCAGCGCCTTAACCCCGCGTGAGCACACTGTGTTATGTCAACAAGCACAACGTTTCTCCTTGAGATACCGCGTGCACAACAGCTGGCAACAGGCAGCGGAAAGGTACG…	0	1034	1146	573	100	573	0	0	0	100	100
tisB/istR	CP045741.1	4581492	1	573	1080805	1080233	AAAAAACCCCGCCGGAGCGAGGTTTCGTCAGTCGCCTGCGGCTGGTAACCGCAAAGCACACTGTATTATGTCAACACTGAAAGTATACGTGTTCCGCGCAGAACGCGCAATTTCGGCACGAATTTTGACGTATTTAGTGCATAGTTGAGTATCGATCACAGTTTGCGTTTTGTCCAAATATTACTGTTTATTTATACAGTAAACTTCTATAATATCACTGTACGCAATGTGTTATGCGGGGGCCGCATCGTTACCCGGCGCACTAAGTCCTGGCTGAAACGGGTGGTGCCGTCAGCGCCTTAACCCCGCGTGAGCACACTGTGTTATGTCAACAAGCACAACGTTTCTCCTTGAGATACCGCGTGCACAACAGCTGGCAACAGGCAGCGGAAAGGTACG…	AAAAAACCCCGCCGGAGCGAGGTTTCGTCAGTCGCCTGCGGCTGGTAACCGCAAAGCACACTGTATTATGTCAACACTGAAAGTATACGTGTTCCGCGCAGAACGCGCAATTTCGGCACGAATTTTGACGTATTTAGTGCATAGTTGAGTATCGATCACAGTTTGCGTTTTGTCCAAATATTACTGTTTATTTATACAGTAAACTTCTATAATATCACTGTACGCAATGTGTTATGCGGGGGCCGCATCGTTACCCGGCGCACTAAGTCCTGGCTGAAACGGGTGGTGCCGTCAGCGCCTTAACCCCGCGTGAGCACACTGTGTTATGTCAACAAGCACAACGTTTCTCCTTGAGATACCGCGTGCACAACAGCTGGCAACAGGCAGCGGAAAGGTACG…	0	1034	1146	573	100	573	0	0	0	100	100
tisB/istR	CP045457.1	4762639	1	573	3949415	3949987	AAAAAACCCCGCCGGAGCGAGGTTTCGTCAGTCGCCTGCGGCTGGTAACCGCAAAGCACACTGTATTATGTCAACACTGAAAGTATACGTGTTCCGCGCAGAACGCGCAATTTCGGCACGAATTTTGACGTATTTAGTGCATAGTTGAGTATCGATCACAGTTTGCGTTTTGTCCAAATATTACTGTTTATTTATACAGTAAACTTCTATAATATCACTGTACGCAATGTGTTATGCGGGGGCCGCATCGTTACCCGGCGCACTAAGTCCTGGCTGAAACGGGTGGTGCCGTCAGCGCCTTAACCCCGCGTGAGCACACTGTGTTATGTCAACAAGCACAACGTTTCTCCTTGAGATACCGCGTGCACAACAGCTGGCAACAGGCAGCGGAAAGGTACG…	AAAAAACCCCGCCGGAGCGAGGTTTCGTCAGTCGCCTGCGGCTGGTAACCGCAAAGCACACTGTATTATGTCAACACTGAAAGTATACGTGTTCCGCGCAGAACGCGCAATTTCGGCACGAATTTTGACGTATTTAGTGCATAGTTGAGTATCGATCACAGTTTGCGTTTTGTCCAAATATTACTGTTTATTTATACAGTAAACTTCTATAATATCACTGTACGCAATGTGTTATGCGGGGGCCGCATCGTTACCCGGCGCACTAAGTCCTGGCTGAAACGGGTGGTGCCGTCAGCGCCTTAACCCCGCGTGAGCACACTGTGTTATGTCAACAAGCACAACGTTTCTCCTTGAGATACCGCGTGCACAACAGCTGGCAACAGGCAGCGGAAAGGTACG…	0	1034	1146	573	100	573	0	0	0	100	100
tisB/istR	CP045277.1	4812180	1	573	30612	30040	AAAAAACCCCGCCGGAGCGAGGTTTCGTCAGTCGCCTGCGGCTGGTAACCGCAAAGCACACTGTATTATGTCAACACTGAAAGTATACGTGTTCCGCGCAGAACGCGCAATTTCGGCACGAATTTTGACGTATTTAGTGCATAGTTGAGTATCGATCACAGTTTGCGTTTTGTCCAAATATTACTGTTTATTTATACAGTAAACTTCTATAATATCACTGTACGCAATGTGTTATGCGGGGGCCGCATCGTTACCCGGCGCACTAAGTCCTGGCTGAAACGGGTGGTGCCGTCAGCGCCTTAACCCCGCGTGAGCACACTGTGTTATGTCAACAAGCACAACGTTTCTCCTTGAGATACCGCGTGCACAACAGCTGGCAACAGGCAGCGGAAAGGTACG…	AAAAAACCCCGCCGGAGCGAGGTTTCGTCAGTCGCCTGCGGCTGGTAACCGCAAAGCACACTGTATTATGTCAACACTGAAAGTATACGTGTTCCGCGCAGAACGCGCAATTTCGGCACGAATTTTGACGTATTTAGTGCATAGTTGAGTATCGATCACAGTTTGCGTTTTGTCCAAATATTACTGTTTATTTATACAGTAAACTTCTATAATATCACTGTACGCAATGTGTTATGCGGGGGCCGCATCGTTACCCGGCGCACTAAGTCCTGGCTGAAACGGGTGGTGCCGTCAGCGCCTTAACCCCGCGTGAGCACACTGTGTTATGTCAACAAGCACAACGTTTCTCCTTGAGATACCGCGTGCACAACAGCTGGCAACAGGCAGCGGAAAGGTACG…	0	1034	1146	573	100	573	0	0	0	100	100
tisB/istR	AP019675.1	4693292	1	573	30712	30140	AAAAAACCCCGCCGGAGCGAGGTTTCGTCAGTCGCCTGCGGCTGGTAACCGCAAAGCACACTGTATTATGTCAACACTGAAAGTATACGTGTTCCGCGCAGAACGCGCAATTTCGGCACGAATTTTGACGTATTTAGTGCATAGTTGAGTATCGATCACAGTTTGCGTTTTGTCCAAATATTACTGTTTATTTATACAGTAAACTTCTATAATATCACTGTACGCAATGTGTTATGCGGGGGCCGCATCGTTACCCGGCGCACTAAGTCCTGGCTGAAACGGGTGGTGCCGTCAGCGCCTTAACCCCGCGTGAGCACACTGTGTTATGTCAACAAGCACAACGTTTCTCCTTGAGATACCGCGTGCACAACAGCTGGCAACAGGCAGCGGAAAGGTACG…	AAAAAACCCCGCCGGAGCGAGGTTTCGTCAGTCGCCTGCGGCTGGTAACCGCAAAGCACACTGTATTATGTCAACACTGAAAGTATACGTGTTCCGCGCAGAACGCGCAATTTCGGCACGAATTTTGACGTATTTAGTGCATAGTTGAGTATCGATCACAGTTTGCGTTTTGTCCAAATATTACTGTTTATTTATACAGTAAACTTCTATAATATCACTGTACGCAATGTGTTATGCGGGGGCCGCATCGTTACCCGGCGCACTAAGTCCTGGCTGAAACGGGTGGTGCCGTCAGCGCCTTAACCCCGCGTGAGCACACTGTGTTATGTCAACAAGCACAACGTTTCTCCTTGAGATACCGCGTGCACAACAGCTGGCAACAGGCAGCGGAAAGGTACG…	0	1034	1146	573	100	573	0	0	0	100	100
tisB/istR	CP042844.1	4639229	1	573	4559964	4560536	AAAAAACCCCGCCGGAGCGAGGTTTCGTCAGTCGCCTGCGGCTGGTAACCGCAAAGCACACTGTATTATGTCAACACTGAAAGTATACGTGTTCCGCGCAGAACGCGCAATTTCGGCACGAATTTTGACGTATTTAGTGCATAGTTGAGTATCGATCACAGTTTGCGTTTTGTCCAAATATTACTGTTTATTTATACAGTAAACTTCTATAATATCACTGTACGCAATGTGTTATGCGGGGGCCGCATCGTTACCCGGCGCACTAAGTCCTGGCTGAAACGGGTGGTGCCGTCAGCGCCTTAACCCCGCGTGAGCACACTGTGTTATGTCAACAAGCACAACGTTTCTCCTTGAGATACCGCGTGCACAACAGCTGGCAACAGGCAGCGGAAAGGTACG…	AAAAAACCCCGCCGGAGCGAGGTTTCGTCAGTCGCCTGCGGCTGGTAACCGCAAAGCACACTGTATTATGTCAACACTGAAAGTATACGTGTTCCGCGCAGAACGCGCAATTTCGGCACGAATTTTGACGTATTTAGTGCATAGTTGAGTATCGATCACAGTTTGCGTTTTGTCCAAATATTACTGTTTATTTATACAGTAAACTTCTATAATATCACTGTACGCAATGTGTTATGCGGGGGCCGCATCGTTACCCGGCGCACTAAGTCCTGGCTGAAACGGGTGGTGCCGTCAGCGCCTTAACCCCGCGTGAGCACACTGTGTTATGTCAACAAGCACAACGTTTCTCCTTGAGATACCGCGTGCACAACAGCTGGCAACAGGCAGCGGAAAGGTACG…	0	1034	1146	573	100	573	0	0	0	100	100
tisB/istR	CP042846.1	4634116	1	573	4554851	4555423	AAAAAACCCCGCCGGAGCGAGGTTTCGTCAGTCGCCTGCGGCTGGTAACCGCAAAGCACACTGTATTATGTCAACACTGAAAGTATACGTGTTCCGCGCAGAACGCGCAATTTCGGCACGAATTTTGACGTATTTAGTGCATAGTTGAGTATCGATCACAGTTTGCGTTTTGTCCAAATATTACTGTTTATTTATACAGTAAACTTCTATAATATCACTGTACGCAATGTGTTATGCGGGGGCCGCATCGTTACCCGGCGCACTAAGTCCTGGCTGAAACGGGTGGTGCCGTCAGCGCCTTAACCCCGCGTGAGCACACTGTGTTATGTCAACAAGCACAACGTTTCTCCTTGAGATACCGCGTGCACAACAGCTGGCAACAGGCAGCGGAAAGGTACG…	AAAAAACCCCGCCGGAGCGAGGTTTCGTCAGTCGCCTGCGGCTGGTAACCGCAAAGCACACTGTATTATGTCAACACTGAAAGTATACGTGTTCCGCGCAGAACGCGCAATTTCGGCACGAATTTTGACGTATTTAGTGCATAGTTGAGTATCGATCACAGTTTGCGTTTTGTCCAAATATTACTGTTTATTTATACAGTAAACTTCTATAATATCACTGTACGCAATGTGTTATGCGGGGGCCGCATCGTTACCCGGCGCACTAAGTCCTGGCTGAAACGGGTGGTGCCGTCAGCGCCTTAACCCCGCGTGAGCACACTGTGTTATGTCAACAAGCACAACGTTTCTCCTTGAGATACCGCGTGCACAACAGCTGGCAACAGGCAGCGGAAAGGTACG…	0	1034	1146	573	100	573	0	0	0	100	100
tisB/istR	CP042845.1	4635862	1	573	4556597	4557169	AAAAAACCCCGCCGGAGCGAGGTTTCGTCAGTCGCCTGCGGCTGGTAACCGCAAAGCACACTGTATTATGTCAACACTGAAAGTATACGTGTTCCGCGCAGAACGCGCAATTTCGGCACGAATTTTGACGTATTTAGTGCATAGTTGAGTATCGATCACAGTTTGCGTTTTGTCCAAATATTACTGTTTATTTATACAGTAAACTTCTATAATATCACTGTACGCAATGTGTTATGCGGGGGCCGCATCGTTACCCGGCGCACTAAGTCCTGGCTGAAACGGGTGGTGCCGTCAGCGCCTTAACCCCGCGTGAGCACACTGTGTTATGTCAACAAGCACAACGTTTCTCCTTGAGATACCGCGTGCACAACAGCTGGCAACAGGCAGCGGAAAGGTACG…	AAAAAACCCCGCCGGAGCGAGGTTTCGTCAGTCGCCTGCGGCTGGTAACCGCAAAGCACACTGTATTATGTCAACACTGAAAGTATACGTGTTCCGCGCAGAACGCGCAATTTCGGCACGAATTTTGACGTATTTAGTGCATAGTTGAGTATCGATCACAGTTTGCGTTTTGTCCAAATATTACTGTTTATTTATACAGTAAACTTCTATAATATCACTGTACGCAATGTGTTATGCGGGGGCCGCATCGTTACCCGGCGCACTAAGTCCTGGCTGAAACGGGTGGTGCCGTCAGCGCCTTAACCCCGCGTGAGCACACTGTGTTATGTCAACAAGCACAACGTTTCTCCTTGAGATACCGCGTGCACAACAGCTGGCAACAGGCAGCGGAAAGGTACG…	0	1034	1146	573	100	573	0	0	0	100	100
tisB/istR	CP042843.1	4640975	1	573	4561710	4562282	AAAAAACCCCGCCGGAGCGAGGTTTCGTCAGTCGCCTGCGGCTGGTAACCGCAAAGCACACTGTATTATGTCAACACTGAAAGTATACGTGTTCCGCGCAGAACGCGCAATTTCGGCACGAATTTTGACGTATTTAGTGCATAGTTGAGTATCGATCACAGTTTGCGTTTTGTCCAAATATTACTGTTTATTTATACAGTAAACTTCTATAATATCACTGTACGCAATGTGTTATGCGGGGGCCGCATCGTTACCCGGCGCACTAAGTCCTGGCTGAAACGGGTGGTGCCGTCAGCGCCTTAACCCCGCGTGAGCACACTGTGTTATGTCAACAAGCACAACGTTTCTCCTTGAGATACCGCGTGCACAACAGCTGGCAACAGGCAGCGGAAAGGTACG…	AAAAAACCCCGCCGGAGCGAGGTTTCGTCAGTCGCCTGCGGCTGGTAACCGCAAAGCACACTGTATTATGTCAACACTGAAAGTATACGTGTTCCGCGCAGAACGCGCAATTTCGGCACGAATTTTGACGTATTTAGTGCATAGTTGAGTATCGATCACAGTTTGCGTTTTGTCCAAATATTACTGTTTATTTATACAGTAAACTTCTATAATATCACTGTACGCAATGTGTTATGCGGGGGCCGCATCGTTACCCGGCGCACTAAGTCCTGGCTGAAACGGGTGGTGCCGTCAGCGCCTTAACCCCGCGTGAGCACACTGTGTTATGTCAACAAGCACAACGTTTCTCCTTGAGATACCGCGTGCACAACAGCTGGCAACAGGCAGCGGAAAGGTACG…	0	1034	1146	573	100	573	0	0	0	100	100
tisB/istR	CP044410.1	4658503	1	573	4559071	4559643	AAAAAACCCCGCCGGAGCGAGGTTTCGTCAGTCGCCTGCGGCTGGTAACCGCAAAGCACACTGTATTATGTCAACACTGAAAGTATACGTGTTCCGCGCAGAACGCGCAATTTCGGCACGAATTTTGACGTATTTAGTGCATAGTTGAGTATCGATCACAGTTTGCGTTTTGTCCAAATATTACTGTTTATTTATACAGTAAACTTCTATAATATCACTGTACGCAATGTGTTATGCGGGGGCCGCATCGTTACCCGGCGCACTAAGTCCTGGCTGAAACGGGTGGTGCCGTCAGCGCCTTAACCCCGCGTGAGCACACTGTGTTATGTCAACAAGCACAACGTTTCTCCTTGAGATACCGCGTGCACAACAGCTGGCAACAGGCAGCGGAAAGGTACG…	AAAAAACCCCGCCGGAGCGAGGTTTCGTCAGTCGCCTGCGGCTGGTAACCGCAAAGCACACTGTATTATGTCAACACTGAAAGTATACGTGTTCCGCGCAGAACGCGCAATTTCGGCACGAATTTTGACGTATTTAGTGCATAGTTGAGTATCGATCACAGTTTGCGTTTTGTCCAAATATTACTGTTTATTTATACAGTAAACTTCTATAATATCACTGTACGCAATGTGTTATGCGGGGGCCGCATCGTTACCCGGCGCACTAAGTCCTGGCTGAAACGGGTGGTGCCGTCAGCGCCTTAACCCCGCGTGAGCACACTGTGTTATGTCAACAAGCACAACGTTTCTCCTTGAGATACCGCGTGCACAACAGCTGGCAACAGGCAGCGGAAAGGTACG…	0	1034	1146	573	100	573	0	0	0	100	100
tisB/istR	CP042588.1	4726527	1	573	31389	30817	AAAAAACCCCGCCGGAGCGAGGTTTCGTCAGTCGCCTGCGGCTGGTAACCGCAAAGCACACTGTATTATGTCAACACTGAAAGTATACGTGTTCCGCGCAGAACGCGCAATTTCGGCACGAATTTTGACGTATTTAGTGCATAGTTGAGTATCGATCACAGTTTGCGTTTTGTCCAAATATTACTGTTTATTTATACAGTAAACTTCTATAATATCACTGTACGCAATGTGTTATGCGGGGGCCGCATCGTTACCCGGCGCACTAAGTCCTGGCTGAAACGGGTGGTGCCGTCAGCGCCTTAACCCCGCGTGAGCACACTGTGTTATGTCAACAAGCACAACGTTTCTCCTTGAGATACCGCGTGCACAACAGCTGGCAACAGGCAGCGGAAAGGTACG…	AAAAAACCCCGCCGGAGCGAGGTTTCGTCAGTCGCCTGCGGCTGGTAACCGCAAAGCACACTGTATTATGTCAACACTGAAAGTATACGTGTTCCGCGCAGAACGCGCAATTTCGGCACGAATTTTGACGTATTTAGTGCATAGTTGAGTATCGATCACAGTTTGCGTTTTGTCCAAATATTACTGTTTATTTATACAGTAAACTTCTATAATATCACTGTACGCAATGTGTTATGCGGGGGCCGCATCGTTACCCGGCGCACTAAGTCCTGGCTGAAACGGGTGGTGCCGTCAGCGCCTTAACCCCGCGTGAGCACACTGTGTTATGTCAACAAGCACAACGTTTCTCCTTGAGATACCGCGTGCACAACAGCTGGCAACAGGCAGCGGAAAGGTACG…	0	1034	1146	573	100	573	0	0	0	100	100
tisB/istR	CP043757.1	4753715	1	573	31389	30817	AAAAAACCCCGCCGGAGCGAGGTTTCGTCAGTCGCCTGCGGCTGGTAACCGCAAAGCACACTGTATTATGTCAACACTGAAAGTATACGTGTTCCGCGCAGAACGCGCAATTTCGGCACGAATTTTGACGTATTTAGTGCATAGTTGAGTATCGATCACAGTTTGCGTTTTGTCCAAATATTACTGTTTATTTATACAGTAAACTTCTATAATATCACTGTACGCAATGTGTTATGCGGGGGCCGCATCGTTACCCGGCGCACTAAGTCCTGGCTGAAACGGGTGGTGCCGTCAGCGCCTTAACCCCGCGTGAGCACACTGTGTTATGTCAACAAGCACAACGTTTCTCCTTGAGATACCGCGTGCACAACAGCTGGCAACAGGCAGCGGAAAGGTACG…	AAAAAACCCCGCCGGAGCGAGGTTTCGTCAGTCGCCTGCGGCTGGTAACCGCAAAGCACACTGTATTATGTCAACACTGAAAGTATACGTGTTCCGCGCAGAACGCGCAATTTCGGCACGAATTTTGACGTATTTAGTGCATAGTTGAGTATCGATCACAGTTTGCGTTTTGTCCAAATATTACTGTTTATTTATACAGTAAACTTCTATAATATCACTGTACGCAATGTGTTATGCGGGGGCCGCATCGTTACCCGGCGCACTAAGTCCTGGCTGAAACGGGTGGTGCCGTCAGCGCCTTAACCCCGCGTGAGCACACTGTGTTATGTCAACAAGCACAACGTTTCTCCTTGAGATACCGCGTGCACAACAGCTGGCAACAGGCAGCGGAAAGGTACG…	0	1034	1146	573	100	573	0	0	0	100	100
tisB/istR	CP041993.1	3989699	1	573	30612	30040	AAAAAACCCCGCCGGAGCGAGGTTTCGTCAGTCGCCTGCGGCTGGTAACCGCAAAGCACACTGTATTATGTCAACACTGAAAGTATACGTGTTCCGCGCAGAACGCGCAATTTCGGCACGAATTTTGACGTATTTAGTGCATAGTTGAGTATCGATCACAGTTTGCGTTTTGTCCAAATATTACTGTTTATTTATACAGTAAACTTCTATAATATCACTGTACGCAATGTGTTATGCGGGGGCCGCATCGTTACCCGGCGCACTAAGTCCTGGCTGAAACGGGTGGTGCCGTCAGCGCCTTAACCCCGCGTGAGCACACTGTGTTATGTCAACAAGCACAACGTTTCTCCTTGAGATACCGCGTGCACAACAGCTGGCAACAGGCAGCGGAAAGGTACG…	AAAAAACCCCGCCGGAGCGAGGTTTCGTCAGTCGCCTGCGGCTGGTAACCGCAAAGCACACTGTATTATGTCAACACTGAAAGTATACGTGTTCCGCGCAGAACGCGCAATTTCGGCACGAATTTTGACGTATTTAGTGCATAGTTGAGTATCGATCACAGTTTGCGTTTTGTCCAAATATTACTGTTTATTTATACAGTAAACTTCTATAATATCACTGTACGCAATGTGTTATGCGGGGGCCGCATCGTTACCCGGCGCACTAAGTCCTGGCTGAAACGGGTGGTGCCGTCAGCGCCTTAACCCCGCGTGAGCACACTGTGTTATGTCAACAAGCACAACGTTTCTCCTTGAGATACCGCGTGCACAACAGCTGGCAACAGGCAGCGGAAAGGTACG…	0	1034	1146	573	100	573	0	0	0	100	100
tisB/istR	CP041992.1	3990064	1	573	30612	30040	AAAAAACCCCGCCGGAGCGAGGTTTCGTCAGTCGCCTGCGGCTGGTAACCGCAAAGCACACTGTATTATGTCAACACTGAAAGTATACGTGTTCCGCGCAGAACGCGCAATTTCGGCACGAATTTTGACGTATTTAGTGCATAGTTGAGTATCGATCACAGTTTGCGTTTTGTCCAAATATTACTGTTTATTTATACAGTAAACTTCTATAATATCACTGTACGCAATGTGTTATGCGGGGGCCGCATCGTTACCCGGCGCACTAAGTCCTGGCTGAAACGGGTGGTGCCGTCAGCGCCTTAACCCCGCGTGAGCACACTGTGTTATGTCAACAAGCACAACGTTTCTCCTTGAGATACCGCGTGCACAACAGCTGGCAACAGGCAGCGGAAAGGTACG…	AAAAAACCCCGCCGGAGCGAGGTTTCGTCAGTCGCCTGCGGCTGGTAACCGCAAAGCACACTGTATTATGTCAACACTGAAAGTATACGTGTTCCGCGCAGAACGCGCAATTTCGGCACGAATTTTGACGTATTTAGTGCATAGTTGAGTATCGATCACAGTTTGCGTTTTGTCCAAATATTACTGTTTATTTATACAGTAAACTTCTATAATATCACTGTACGCAATGTGTTATGCGGGGGCCGCATCGTTACCCGGCGCACTAAGTCCTGGCTGAAACGGGTGGTGCCGTCAGCGCCTTAACCCCGCGTGAGCACACTGTGTTATGTCAACAAGCACAACGTTTCTCCTTGAGATACCGCGTGCACAACAGCTGGCAACAGGCAGCGGAAAGGTACG…	0	1034	1146	573	100	573	0	0	0	100	100
tisB/istR	CP041991.1	3976050	1	573	30612	30040	AAAAAACCCCGCCGGAGCGAGGTTTCGTCAGTCGCCTGCGGCTGGTAACCGCAAAGCACACTGTATTATGTCAACACTGAAAGTATACGTGTTCCGCGCAGAACGCGCAATTTCGGCACGAATTTTGACGTATTTAGTGCATAGTTGAGTATCGATCACAGTTTGCGTTTTGTCCAAATATTACTGTTTATTTATACAGTAAACTTCTATAATATCACTGTACGCAATGTGTTATGCGGGGGCCGCATCGTTACCCGGCGCACTAAGTCCTGGCTGAAACGGGTGGTGCCGTCAGCGCCTTAACCCCGCGTGAGCACACTGTGTTATGTCAACAAGCACAACGTTTCTCCTTGAGATACCGCGTGCACAACAGCTGGCAACAGGCAGCGGAAAGGTACG…	AAAAAACCCCGCCGGAGCGAGGTTTCGTCAGTCGCCTGCGGCTGGTAACCGCAAAGCACACTGTATTATGTCAACACTGAAAGTATACGTGTTCCGCGCAGAACGCGCAATTTCGGCACGAATTTTGACGTATTTAGTGCATAGTTGAGTATCGATCACAGTTTGCGTTTTGTCCAAATATTACTGTTTATTTATACAGTAAACTTCTATAATATCACTGTACGCAATGTGTTATGCGGGGGCCGCATCGTTACCCGGCGCACTAAGTCCTGGCTGAAACGGGTGGTGCCGTCAGCGCCTTAACCCCGCGTGAGCACACTGTGTTATGTCAACAAGCACAACGTTTCTCCTTGAGATACCGCGTGCACAACAGCTGGCAACAGGCAGCGGAAAGGTACG…	0	1034	1146	573	100	573	0	0	0	100	100
tisB/istR	CP041990.1	3975975	1	573	30612	30040	AAAAAACCCCGCCGGAGCGAGGTTTCGTCAGTCGCCTGCGGCTGGTAACCGCAAAGCACACTGTATTATGTCAACACTGAAAGTATACGTGTTCCGCGCAGAACGCGCAATTTCGGCACGAATTTTGACGTATTTAGTGCATAGTTGAGTATCGATCACAGTTTGCGTTTTGTCCAAATATTACTGTTTATTTATACAGTAAACTTCTATAATATCACTGTACGCAATGTGTTATGCGGGGGCCGCATCGTTACCCGGCGCACTAAGTCCTGGCTGAAACGGGTGGTGCCGTCAGCGCCTTAACCCCGCGTGAGCACACTGTGTTATGTCAACAAGCACAACGTTTCTCCTTGAGATACCGCGTGCACAACAGCTGGCAACAGGCAGCGGAAAGGTACG…	AAAAAACCCCGCCGGAGCGAGGTTTCGTCAGTCGCCTGCGGCTGGTAACCGCAAAGCACACTGTATTATGTCAACACTGAAAGTATACGTGTTCCGCGCAGAACGCGCAATTTCGGCACGAATTTTGACGTATTTAGTGCATAGTTGAGTATCGATCACAGTTTGCGTTTTGTCCAAATATTACTGTTTATTTATACAGTAAACTTCTATAATATCACTGTACGCAATGTGTTATGCGGGGGCCGCATCGTTACCCGGCGCACTAAGTCCTGGCTGAAACGGGTGGTGCCGTCAGCGCCTTAACCCCGCGTGAGCACACTGTGTTATGTCAACAAGCACAACGTTTCTCCTTGAGATACCGCGTGCACAACAGCTGGCAACAGGCAGCGGAAAGGTACG…	0	1034	1146	573	100	573	0	0	0	100	100
tisB/istR	CP041989.1	3982002	1	573	30612	30040	AAAAAACCCCGCCGGAGCGAGGTTTCGTCAGTCGCCTGCGGCTGGTAACCGCAAAGCACACTGTATTATGTCAACACTGAAAGTATACGTGTTCCGCGCAGAACGCGCAATTTCGGCACGAATTTTGACGTATTTAGTGCATAGTTGAGTATCGATCACAGTTTGCGTTTTGTCCAAATATTACTGTTTATTTATACAGTAAACTTCTATAATATCACTGTACGCAATGTGTTATGCGGGGGCCGCATCGTTACCCGGCGCACTAAGTCCTGGCTGAAACGGGTGGTGCCGTCAGCGCCTTAACCCCGCGTGAGCACACTGTGTTATGTCAACAAGCACAACGTTTCTCCTTGAGATACCGCGTGCACAACAGCTGGCAACAGGCAGCGGAAAGGTACG…	AAAAAACCCCGCCGGAGCGAGGTTTCGTCAGTCGCCTGCGGCTGGTAACCGCAAAGCACACTGTATTATGTCAACACTGAAAGTATACGTGTTCCGCGCAGAACGCGCAATTTCGGCACGAATTTTGACGTATTTAGTGCATAGTTGAGTATCGATCACAGTTTGCGTTTTGTCCAAATATTACTGTTTATTTATACAGTAAACTTCTATAATATCACTGTACGCAATGTGTTATGCGGGGGCCGCATCGTTACCCGGCGCACTAAGTCCTGGCTGAAACGGGTGGTGCCGTCAGCGCCTTAACCCCGCGTGAGCACACTGTGTTATGTCAACAAGCACAACGTTTCTCCTTGAGATACCGCGTGCACAACAGCTGGCAACAGGCAGCGGAAAGGTACG…	0	1034	1146	573	100	573	0	0	0	100	100
tisB/istR	CP041988.1	3976181	1	573	30612	30040	AAAAAACCCCGCCGGAGCGAGGTTTCGTCAGTCGCCTGCGGCTGGTAACCGCAAAGCACACTGTATTATGTCAACACTGAAAGTATACGTGTTCCGCGCAGAACGCGCAATTTCGGCACGAATTTTGACGTATTTAGTGCATAGTTGAGTATCGATCACAGTTTGCGTTTTGTCCAAATATTACTGTTTATTTATACAGTAAACTTCTATAATATCACTGTACGCAATGTGTTATGCGGGGGCCGCATCGTTACCCGGCGCACTAAGTCCTGGCTGAAACGGGTGGTGCCGTCAGCGCCTTAACCCCGCGTGAGCACACTGTGTTATGTCAACAAGCACAACGTTTCTCCTTGAGATACCGCGTGCACAACAGCTGGCAACAGGCAGCGGAAAGGTACG…	AAAAAACCCCGCCGGAGCGAGGTTTCGTCAGTCGCCTGCGGCTGGTAACCGCAAAGCACACTGTATTATGTCAACACTGAAAGTATACGTGTTCCGCGCAGAACGCGCAATTTCGGCACGAATTTTGACGTATTTAGTGCATAGTTGAGTATCGATCACAGTTTGCGTTTTGTCCAAATATTACTGTTTATTTATACAGTAAACTTCTATAATATCACTGTACGCAATGTGTTATGCGGGGGCCGCATCGTTACCCGGCGCACTAAGTCCTGGCTGAAACGGGTGGTGCCGTCAGCGCCTTAACCCCGCGTGAGCACACTGTGTTATGTCAACAAGCACAACGTTTCTCCTTGAGATACCGCGTGCACAACAGCTGGCAACAGGCAGCGGAAAGGTACG…	0	1034	1146	573	100	573	0	0	0	100	100
tisB/istR	CP042583.1	3977116	1	573	3283252	3283824	AAAAAACCCCGCCGGAGCGAGGTTTCGTCAGTCGCCTGCGGCTGGTAACCGCAAAGCACACTGTATTATGTCAACACTGAAAGTATACGTGTTCCGCGCAGAACGCGCAATTTCGGCACGAATTTTGACGTATTTAGTGCATAGTTGAGTATCGATCACAGTTTGCGTTTTGTCCAAATATTACTGTTTATTTATACAGTAAACTTCTATAATATCACTGTACGCAATGTGTTATGCGGGGGCCGCATCGTTACCCGGCGCACTAAGTCCTGGCTGAAACGGGTGGTGCCGTCAGCGCCTTAACCCCGCGTGAGCACACTGTGTTATGTCAACAAGCACAACGTTTCTCCTTGAGATACCGCGTGCACAACAGCTGGCAACAGGCAGCGGAAAGGTACG…	AAAAAACCCCGCCGGAGCGAGGTTTCGTCAGTCGCCTGCGGCTGGTAACCGCAAAGCACACTGTATTATGTCAACACTGAAAGTATACGTGTTCCGCGCAGAACGCGCAATTTCGGCACGAATTTTGACGTATTTAGTGCATAGTTGAGTATCGATCACAGTTTGCGTTTTGTCCAAATATTACTGTTTATTTATACAGTAAACTTCTATAATATCACTGTACGCAATGTGTTATGCGGGGGCCGCATCGTTACCCGGCGCACTAAGTCCTGGCTGAAACGGGTGGTGCCGTCAGCGCCTTAACCCCGCGTGAGCACACTGTGTTATGTCAACAAGCACAACGTTTCTCCTTGAGATACCGCGTGCACAACAGCTGGCAACAGGCAGCGGAAAGGTACG…	0	1034	1146	573	100	573	0	0	0	100	100
tisB/istR	CP042184.1	3976800	1	573	3282936	3283508	AAAAAACCCCGCCGGAGCGAGGTTTCGTCAGTCGCCTGCGGCTGGTAACCGCAAAGCACACTGTATTATGTCAACACTGAAAGTATACGTGTTCCGCGCAGAACGCGCAATTTCGGCACGAATTTTGACGTATTTAGTGCATAGTTGAGTATCGATCACAGTTTGCGTTTTGTCCAAATATTACTGTTTATTTATACAGTAAACTTCTATAATATCACTGTACGCAATGTGTTATGCGGGGGCCGCATCGTTACCCGGCGCACTAAGTCCTGGCTGAAACGGGTGGTGCCGTCAGCGCCTTAACCCCGCGTGAGCACACTGTGTTATGTCAACAAGCACAACGTTTCTCCTTGAGATACCGCGTGCACAACAGCTGGCAACAGGCAGCGGAAAGGTACG…	AAAAAACCCCGCCGGAGCGAGGTTTCGTCAGTCGCCTGCGGCTGGTAACCGCAAAGCACACTGTATTATGTCAACACTGAAAGTATACGTGTTCCGCGCAGAACGCGCAATTTCGGCACGAATTTTGACGTATTTAGTGCATAGTTGAGTATCGATCACAGTTTGCGTTTTGTCCAAATATTACTGTTTATTTATACAGTAAACTTCTATAATATCACTGTACGCAATGTGTTATGCGGGGGCCGCATCGTTACCCGGCGCACTAAGTCCTGGCTGAAACGGGTGGTGCCGTCAGCGCCTTAACCCCGCGTGAGCACACTGTGTTATGTCAACAAGCACAACGTTTCTCCTTGAGATACCGCGTGCACAACAGCTGGCAACAGGCAGCGGAAAGGTACG…	0	1034	1146	573	100	573	0	0	0	100	100
tisB/istR	CP042183.1	3976562	1	573	3282698	3283270	AAAAAACCCCGCCGGAGCGAGGTTTCGTCAGTCGCCTGCGGCTGGTAACCGCAAAGCACACTGTATTATGTCAACACTGAAAGTATACGTGTTCCGCGCAGAACGCGCAATTTCGGCACGAATTTTGACGTATTTAGTGCATAGTTGAGTATCGATCACAGTTTGCGTTTTGTCCAAATATTACTGTTTATTTATACAGTAAACTTCTATAATATCACTGTACGCAATGTGTTATGCGGGGGCCGCATCGTTACCCGGCGCACTAAGTCCTGGCTGAAACGGGTGGTGCCGTCAGCGCCTTAACCCCGCGTGAGCACACTGTGTTATGTCAACAAGCACAACGTTTCTCCTTGAGATACCGCGTGCACAACAGCTGGCAACAGGCAGCGGAAAGGTACG…	AAAAAACCCCGCCGGAGCGAGGTTTCGTCAGTCGCCTGCGGCTGGTAACCGCAAAGCACACTGTATTATGTCAACACTGAAAGTATACGTGTTCCGCGCAGAACGCGCAATTTCGGCACGAATTTTGACGTATTTAGTGCATAGTTGAGTATCGATCACAGTTTGCGTTTTGTCCAAATATTACTGTTTATTTATACAGTAAACTTCTATAATATCACTGTACGCAATGTGTTATGCGGGGGCCGCATCGTTACCCGGCGCACTAAGTCCTGGCTGAAACGGGTGGTGCCGTCAGCGCCTTAACCCCGCGTGAGCACACTGTGTTATGTCAACAAGCACAACGTTTCTCCTTGAGATACCGCGTGCACAACAGCTGGCAACAGGCAGCGGAAAGGTACG…	0	1034	1146	573	100	573	0	0	0	100	100
tisB/istR	CP043213.1	4698238	1	573	4324908	4325480	AAAAAACCCCGCCGGAGCGAGGTTTCGTCAGTCGCCTGCGGCTGGTAACCGCAAAGCACACTGTATTATGTCAACACTGAAAGTATACGTGTTCCGCGCAGAACGCGCAATTTCGGCACGAATTTTGACGTATTTAGTGCATAGTTGAGTATCGATCACAGTTTGCGTTTTGTCCAAATATTACTGTTTATTTATACAGTAAACTTCTATAATATCACTGTACGCAATGTGTTATGCGGGGGCCGCATCGTTACCCGGCGCACTAAGTCCTGGCTGAAACGGGTGGTGCCGTCAGCGCCTTAACCCCGCGTGAGCACACTGTGTTATGTCAACAAGCACAACGTTTCTCCTTGAGATACCGCGTGCACAACAGCTGGCAACAGGCAGCGGAAAGGTACG…	AAAAAACCCCGCCGGAGCGAGGTTTCGTCAGTCGCCTGCGGCTGGTAACCGCAAAGCACACTGTATTATGTCAACACTGAAAGTATACGTGTTCCGCGCAGAACGCGCAATTTCGGCACGAATTTTGACGTATTTAGTGCATAGTTGAGTATCGATCACAGTTTGCGTTTTGTCCAAATATTACTGTTTATTTATACAGTAAACTTCTATAATATCACTGTACGCAATGTGTTATGCGGGGGCCGCATCGTTACCCGGCGCACTAAGTCCTGGCTGAAACGGGTGGTGCCGTCAGCGCCTTAACCCCGCGTGAGCACACTGTGTTATGTCAACAAGCACAACGTTTCTCCTTGAGATACCGCGTGCACAACAGCTGGCAACAGGCAGCGGAAAGGTACG…	0	1034	1146	573	100	573	0	0	0	100	100
tisB/istR	CP043211.1	4615313	1	573	315587	315015	AAAAAACCCCGCCGGAGCGAGGTTTCGTCAGTCGCCTGCGGCTGGTAACCGCAAAGCACACTGTATTATGTCAACACTGAAAGTATACGTGTTCCGCGCAGAACGCGCAATTTCGGCACGAATTTTGACGTATTTAGTGCATAGTTGAGTATCGATCACAGTTTGCGTTTTGTCCAAATATTACTGTTTATTTATACAGTAAACTTCTATAATATCACTGTACGCAATGTGTTATGCGGGGGCCGCATCGTTACCCGGCGCACTAAGTCCTGGCTGAAACGGGTGGTGCCGTCAGCGCCTTAACCCCGCGTGAGCACACTGTGTTATGTCAACAAGCACAACGTTTCTCCTTGAGATACCGCGTGCACAACAGCTGGCAACAGGCAGCGGAAAGGTACG…	AAAAAACCCCGCCGGAGCGAGGTTTCGTCAGTCGCCTGCGGCTGGTAACCGCAAAGCACACTGTATTATGTCAACACTGAAAGTATACGTGTTCCGCGCAGAACGCGCAATTTCGGCACGAATTTTGACGTATTTAGTGCATAGTTGAGTATCGATCACAGTTTGCGTTTTGTCCAAATATTACTGTTTATTTATACAGTAAACTTCTATAATATCACTGTACGCAATGTGTTATGCGGGGGCCGCATCGTTACCCGGCGCACTAAGTCCTGGCTGAAACGGGTGGTGCCGTCAGCGCCTTAACCCCGCGTGAGCACACTGTGTTATGTCAACAAGCACAACGTTTCTCCTTGAGATACCGCGTGCACAACAGCTGGCAACAGGCAGCGGAAAGGTACG…	0	1034	1146	573	100	573	0	0	0	100	100
tisB/istR	CP043209.1	4615351	1	573	30612	30040	AAAAAACCCCGCCGGAGCGAGGTTTCGTCAGTCGCCTGCGGCTGGTAACCGCAAAGCACACTGTATTATGTCAACACTGAAAGTATACGTGTTCCGCGCAGAACGCGCAATTTCGGCACGAATTTTGACGTATTTAGTGCATAGTTGAGTATCGATCACAGTTTGCGTTTTGTCCAAATATTACTGTTTATTTATACAGTAAACTTCTATAATATCACTGTACGCAATGTGTTATGCGGGGGCCGCATCGTTACCCGGCGCACTAAGTCCTGGCTGAAACGGGTGGTGCCGTCAGCGCCTTAACCCCGCGTGAGCACACTGTGTTATGTCAACAAGCACAACGTTTCTCCTTGAGATACCGCGTGCACAACAGCTGGCAACAGGCAGCGGAAAGGTACG…	AAAAAACCCCGCCGGAGCGAGGTTTCGTCAGTCGCCTGCGGCTGGTAACCGCAAAGCACACTGTATTATGTCAACACTGAAAGTATACGTGTTCCGCGCAGAACGCGCAATTTCGGCACGAATTTTGACGTATTTAGTGCATAGTTGAGTATCGATCACAGTTTGCGTTTTGTCCAAATATTACTGTTTATTTATACAGTAAACTTCTATAATATCACTGTACGCAATGTGTTATGCGGGGGCCGCATCGTTACCCGGCGCACTAAGTCCTGGCTGAAACGGGTGGTGCCGTCAGCGCCTTAACCCCGCGTGAGCACACTGTGTTATGTCAACAAGCACAACGTTTCTCCTTGAGATACCGCGTGCACAACAGCTGGCAACAGGCAGCGGAAAGGTACG…	0	1034	1146	573	100	573	0	0	0	100	100
tisB/istR	CP043207.1	4615322	1	573	30612	30040	AAAAAACCCCGCCGGAGCGAGGTTTCGTCAGTCGCCTGCGGCTGGTAACCGCAAAGCACACTGTATTATGTCAACACTGAAAGTATACGTGTTCCGCGCAGAACGCGCAATTTCGGCACGAATTTTGACGTATTTAGTGCATAGTTGAGTATCGATCACAGTTTGCGTTTTGTCCAAATATTACTGTTTATTTATACAGTAAACTTCTATAATATCACTGTACGCAATGTGTTATGCGGGGGCCGCATCGTTACCCGGCGCACTAAGTCCTGGCTGAAACGGGTGGTGCCGTCAGCGCCTTAACCCCGCGTGAGCACACTGTGTTATGTCAACAAGCACAACGTTTCTCCTTGAGATACCGCGTGCACAACAGCTGGCAACAGGCAGCGGAAAGGTACG…	AAAAAACCCCGCCGGAGCGAGGTTTCGTCAGTCGCCTGCGGCTGGTAACCGCAAAGCACACTGTATTATGTCAACACTGAAAGTATACGTGTTCCGCGCAGAACGCGCAATTTCGGCACGAATTTTGACGTATTTAGTGCATAGTTGAGTATCGATCACAGTTTGCGTTTTGTCCAAATATTACTGTTTATTTATACAGTAAACTTCTATAATATCACTGTACGCAATGTGTTATGCGGGGGCCGCATCGTTACCCGGCGCACTAAGTCCTGGCTGAAACGGGTGGTGCCGTCAGCGCCTTAACCCCGCGTGAGCACACTGTGTTATGTCAACAAGCACAACGTTTCTCCTTGAGATACCGCGTGCACAACAGCTGGCAACAGGCAGCGGAAAGGTACG…	0	1034	1146	573	100	573	0	0	0	100	100
tisB/istR	CP043203.1	4656753	1	573	30612	30040	AAAAAACCCCGCCGGAGCGAGGTTTCGTCAGTCGCCTGCGGCTGGTAACCGCAAAGCACACTGTATTATGTCAACACTGAAAGTATACGTGTTCCGCGCAGAACGCGCAATTTCGGCACGAATTTTGACGTATTTAGTGCATAGTTGAGTATCGATCACAGTTTGCGTTTTGTCCAAATATTACTGTTTATTTATACAGTAAACTTCTATAATATCACTGTACGCAATGTGTTATGCGGGGGCCGCATCGTTACCCGGCGCACTAAGTCCTGGCTGAAACGGGTGGTGCCGTCAGCGCCTTAACCCCGCGTGAGCACACTGTGTTATGTCAACAAGCACAACGTTTCTCCTTGAGATACCGCGTGCACAACAGCTGGCAACAGGCAGCGGAAAGGTACG…	AAAAAACCCCGCCGGAGCGAGGTTTCGTCAGTCGCCTGCGGCTGGTAACCGCAAAGCACACTGTATTATGTCAACACTGAAAGTATACGTGTTCCGCGCAGAACGCGCAATTTCGGCACGAATTTTGACGTATTTAGTGCATAGTTGAGTATCGATCACAGTTTGCGTTTTGTCCAAATATTACTGTTTATTTATACAGTAAACTTCTATAATATCACTGTACGCAATGTGTTATGCGGGGGCCGCATCGTTACCCGGCGCACTAAGTCCTGGCTGAAACGGGTGGTGCCGTCAGCGCCTTAACCCCGCGTGAGCACACTGTGTTATGTCAACAAGCACAACGTTTCTCCTTGAGATACCGCGTGCACAACAGCTGGCAACAGGCAGCGGAAAGGTACG…	0	1034	1146	573	100	573	0	0	0	100	100
tisB/istR	CP043205.1	4615343	1	573	30612	30040	AAAAAACCCCGCCGGAGCGAGGTTTCGTCAGTCGCCTGCGGCTGGTAACCGCAAAGCACACTGTATTATGTCAACACTGAAAGTATACGTGTTCCGCGCAGAACGCGCAATTTCGGCACGAATTTTGACGTATTTAGTGCATAGTTGAGTATCGATCACAGTTTGCGTTTTGTCCAAATATTACTGTTTATTTATACAGTAAACTTCTATAATATCACTGTACGCAATGTGTTATGCGGGGGCCGCATCGTTACCCGGCGCACTAAGTCCTGGCTGAAACGGGTGGTGCCGTCAGCGCCTTAACCCCGCGTGAGCACACTGTGTTATGTCAACAAGCACAACGTTTCTCCTTGAGATACCGCGTGCACAACAGCTGGCAACAGGCAGCGGAAAGGTACG…	AAAAAACCCCGCCGGAGCGAGGTTTCGTCAGTCGCCTGCGGCTGGTAACCGCAAAGCACACTGTATTATGTCAACACTGAAAGTATACGTGTTCCGCGCAGAACGCGCAATTTCGGCACGAATTTTGACGTATTTAGTGCATAGTTGAGTATCGATCACAGTTTGCGTTTTGTCCAAATATTACTGTTTATTTATACAGTAAACTTCTATAATATCACTGTACGCAATGTGTTATGCGGGGGCCGCATCGTTACCCGGCGCACTAAGTCCTGGCTGAAACGGGTGGTGCCGTCAGCGCCTTAACCCCGCGTGAGCACACTGTGTTATGTCAACAAGCACAACGTTTCTCCTTGAGATACCGCGTGCACAACAGCTGGCAACAGGCAGCGGAAAGGTACG…	0	1034	1146	573	100	573	0	0	0	100	100
tisB/istR	CP043199.1	4668071	1	573	230555	231127	AAAAAACCCCGCCGGAGCGAGGTTTCGTCAGTCGCCTGCGGCTGGTAACCGCAAAGCACACTGTATTATGTCAACACTGAAAGTATACGTGTTCCGCGCAGAACGCGCAATTTCGGCACGAATTTTGACGTATTTAGTGCATAGTTGAGTATCGATCACAGTTTGCGTTTTGTCCAAATATTACTGTTTATTTATACAGTAAACTTCTATAATATCACTGTACGCAATGTGTTATGCGGGGGCCGCATCGTTACCCGGCGCACTAAGTCCTGGCTGAAACGGGTGGTGCCGTCAGCGCCTTAACCCCGCGTGAGCACACTGTGTTATGTCAACAAGCACAACGTTTCTCCTTGAGATACCGCGTGCACAACAGCTGGCAACAGGCAGCGGAAAGGTACG…	AAAAAACCCCGCCGGAGCGAGGTTTCGTCAGTCGCCTGCGGCTGGTAACCGCAAAGCACACTGTATTATGTCAACACTGAAAGTATACGTGTTCCGCGCAGAACGCGCAATTTCGGCACGAATTTTGACGTATTTAGTGCATAGTTGAGTATCGATCACAGTTTGCGTTTTGTCCAAATATTACTGTTTATTTATACAGTAAACTTCTATAATATCACTGTACGCAATGTGTTATGCGGGGGCCGCATCGTTACCCGGCGCACTAAGTCCTGGCTGAAACGGGTGGTGCCGTCAGCGCCTTAACCCCGCGTGAGCACACTGTGTTATGTCAACAAGCACAACGTTTCTCCTTGAGATACCGCGTGCACAACAGCTGGCAACAGGCAGCGGAAAGGTACG…	0	1034	1146	573	100	573	0	0	0	100	100
tisB/istR	CP043201.1	4656146	1	573	30612	30040	AAAAAACCCCGCCGGAGCGAGGTTTCGTCAGTCGCCTGCGGCTGGTAACCGCAAAGCACACTGTATTATGTCAACACTGAAAGTATACGTGTTCCGCGCAGAACGCGCAATTTCGGCACGAATTTTGACGTATTTAGTGCATAGTTGAGTATCGATCACAGTTTGCGTTTTGTCCAAATATTACTGTTTATTTATACAGTAAACTTCTATAATATCACTGTACGCAATGTGTTATGCGGGGGCCGCATCGTTACCCGGCGCACTAAGTCCTGGCTGAAACGGGTGGTGCCGTCAGCGCCTTAACCCCGCGTGAGCACACTGTGTTATGTCAACAAGCACAACGTTTCTCCTTGAGATACCGCGTGCACAACAGCTGGCAACAGGCAGCGGAAAGGTACG…	AAAAAACCCCGCCGGAGCGAGGTTTCGTCAGTCGCCTGCGGCTGGTAACCGCAAAGCACACTGTATTATGTCAACACTGAAAGTATACGTGTTCCGCGCAGAACGCGCAATTTCGGCACGAATTTTGACGTATTTAGTGCATAGTTGAGTATCGATCACAGTTTGCGTTTTGTCCAAATATTACTGTTTATTTATACAGTAAACTTCTATAATATCACTGTACGCAATGTGTTATGCGGGGGCCGCATCGTTACCCGGCGCACTAAGTCCTGGCTGAAACGGGTGGTGCCGTCAGCGCCTTAACCCCGCGTGAGCACACTGTGTTATGTCAACAAGCACAACGTTTCTCCTTGAGATACCGCGTGCACAACAGCTGGCAACAGGCAGCGGAAAGGTACG…	0	1034	1146	573	100	573	0	0	0	100	100
tisB/istR	CP043197.1	4594168	1	573	2010360	2009788	AAAAAACCCCGCCGGAGCGAGGTTTCGTCAGTCGCCTGCGGCTGGTAACCGCAAAGCACACTGTATTATGTCAACACTGAAAGTATACGTGTTCCGCGCAGAACGCGCAATTTCGGCACGAATTTTGACGTATTTAGTGCATAGTTGAGTATCGATCACAGTTTGCGTTTTGTCCAAATATTACTGTTTATTTATACAGTAAACTTCTATAATATCACTGTACGCAATGTGTTATGCGGGGGCCGCATCGTTACCCGGCGCACTAAGTCCTGGCTGAAACGGGTGGTGCCGTCAGCGCCTTAACCCCGCGTGAGCACACTGTGTTATGTCAACAAGCACAACGTTTCTCCTTGAGATACCGCGTGCACAACAGCTGGCAACAGGCAGCGGAAAGGTACG…	AAAAAACCCCGCCGGAGCGAGGTTTCGTCAGTCGCCTGCGGCTGGTAACCGCAAAGCACACTGTATTATGTCAACACTGAAAGTATACGTGTTCCGCGCAGAACGCGCAATTTCGGCACGAATTTTGACGTATTTAGTGCATAGTTGAGTATCGATCACAGTTTGCGTTTTGTCCAAATATTACTGTTTATTTATACAGTAAACTTCTATAATATCACTGTACGCAATGTGTTATGCGGGGGCCGCATCGTTACCCGGCGCACTAAGTCCTGGCTGAAACGGGTGGTGCCGTCAGCGCCTTAACCCCGCGTGAGCACACTGTGTTATGTCAACAAGCACAACGTTTCTCCTTGAGATACCGCGTGCACAACAGCTGGCAACAGGCAGCGGAAAGGTACG…	0	1034	1146	573	100	573	0	0	0	100	100
tisB/istR	CP043195.1	4656685	1	573	318676	318104	AAAAAACCCCGCCGGAGCGAGGTTTCGTCAGTCGCCTGCGGCTGGTAACCGCAAAGCACACTGTATTATGTCAACACTGAAAGTATACGTGTTCCGCGCAGAACGCGCAATTTCGGCACGAATTTTGACGTATTTAGTGCATAGTTGAGTATCGATCACAGTTTGCGTTTTGTCCAAATATTACTGTTTATTTATACAGTAAACTTCTATAATATCACTGTACGCAATGTGTTATGCGGGGGCCGCATCGTTACCCGGCGCACTAAGTCCTGGCTGAAACGGGTGGTGCCGTCAGCGCCTTAACCCCGCGTGAGCACACTGTGTTATGTCAACAAGCACAACGTTTCTCCTTGAGATACCGCGTGCACAACAGCTGGCAACAGGCAGCGGAAAGGTACG…	AAAAAACCCCGCCGGAGCGAGGTTTCGTCAGTCGCCTGCGGCTGGTAACCGCAAAGCACACTGTATTATGTCAACACTGAAAGTATACGTGTTCCGCGCAGAACGCGCAATTTCGGCACGAATTTTGACGTATTTAGTGCATAGTTGAGTATCGATCACAGTTTGCGTTTTGTCCAAATATTACTGTTTATTTATACAGTAAACTTCTATAATATCACTGTACGCAATGTGTTATGCGGGGGCCGCATCGTTACCCGGCGCACTAAGTCCTGGCTGAAACGGGTGGTGCCGTCAGCGCCTTAACCCCGCGTGAGCACACTGTGTTATGTCAACAAGCACAACGTTTCTCCTTGAGATACCGCGTGCACAACAGCTGGCAACAGGCAGCGGAAAGGTACG…	0	1034	1146	573	100	573	0	0	0	100	100
tisB/istR	CP043193.1	4656756	1	573	30612	30040	AAAAAACCCCGCCGGAGCGAGGTTTCGTCAGTCGCCTGCGGCTGGTAACCGCAAAGCACACTGTATTATGTCAACACTGAAAGTATACGTGTTCCGCGCAGAACGCGCAATTTCGGCACGAATTTTGACGTATTTAGTGCATAGTTGAGTATCGATCACAGTTTGCGTTTTGTCCAAATATTACTGTTTATTTATACAGTAAACTTCTATAATATCACTGTACGCAATGTGTTATGCGGGGGCCGCATCGTTACCCGGCGCACTAAGTCCTGGCTGAAACGGGTGGTGCCGTCAGCGCCTTAACCCCGCGTGAGCACACTGTGTTATGTCAACAAGCACAACGTTTCTCCTTGAGATACCGCGTGCACAACAGCTGGCAACAGGCAGCGGAAAGGTACG…	AAAAAACCCCGCCGGAGCGAGGTTTCGTCAGTCGCCTGCGGCTGGTAACCGCAAAGCACACTGTATTATGTCAACACTGAAAGTATACGTGTTCCGCGCAGAACGCGCAATTTCGGCACGAATTTTGACGTATTTAGTGCATAGTTGAGTATCGATCACAGTTTGCGTTTTGTCCAAATATTACTGTTTATTTATACAGTAAACTTCTATAATATCACTGTACGCAATGTGTTATGCGGGGGCCGCATCGTTACCCGGCGCACTAAGTCCTGGCTGAAACGGGTGGTGCCGTCAGCGCCTTAACCCCGCGTGAGCACACTGTGTTATGTCAACAAGCACAACGTTTCTCCTTGAGATACCGCGTGCACAACAGCTGGCAACAGGCAGCGGAAAGGTACG…	0	1034	1146	573	100	573	0	0	0	100	100
tisB/istR	CP043191.1	4656753	1	573	30612	30040	AAAAAACCCCGCCGGAGCGAGGTTTCGTCAGTCGCCTGCGGCTGGTAACCGCAAAGCACACTGTATTATGTCAACACTGAAAGTATACGTGTTCCGCGCAGAACGCGCAATTTCGGCACGAATTTTGACGTATTTAGTGCATAGTTGAGTATCGATCACAGTTTGCGTTTTGTCCAAATATTACTGTTTATTTATACAGTAAACTTCTATAATATCACTGTACGCAATGTGTTATGCGGGGGCCGCATCGTTACCCGGCGCACTAAGTCCTGGCTGAAACGGGTGGTGCCGTCAGCGCCTTAACCCCGCGTGAGCACACTGTGTTATGTCAACAAGCACAACGTTTCTCCTTGAGATACCGCGTGCACAACAGCTGGCAACAGGCAGCGGAAAGGTACG…	AAAAAACCCCGCCGGAGCGAGGTTTCGTCAGTCGCCTGCGGCTGGTAACCGCAAAGCACACTGTATTATGTCAACACTGAAAGTATACGTGTTCCGCGCAGAACGCGCAATTTCGGCACGAATTTTGACGTATTTAGTGCATAGTTGAGTATCGATCACAGTTTGCGTTTTGTCCAAATATTACTGTTTATTTATACAGTAAACTTCTATAATATCACTGTACGCAATGTGTTATGCGGGGGCCGCATCGTTACCCGGCGCACTAAGTCCTGGCTGAAACGGGTGGTGCCGTCAGCGCCTTAACCCCGCGTGAGCACACTGTGTTATGTCAACAAGCACAACGTTTCTCCTTGAGATACCGCGTGCACAACAGCTGGCAACAGGCAGCGGAAAGGTACG…	0	1034	1146	573	100	573	0	0	0	100	100
tisB/istR	CP043189.1	4656553	1	573	30612	30040	AAAAAACCCCGCCGGAGCGAGGTTTCGTCAGTCGCCTGCGGCTGGTAACCGCAAAGCACACTGTATTATGTCAACACTGAAAGTATACGTGTTCCGCGCAGAACGCGCAATTTCGGCACGAATTTTGACGTATTTAGTGCATAGTTGAGTATCGATCACAGTTTGCGTTTTGTCCAAATATTACTGTTTATTTATACAGTAAACTTCTATAATATCACTGTACGCAATGTGTTATGCGGGGGCCGCATCGTTACCCGGCGCACTAAGTCCTGGCTGAAACGGGTGGTGCCGTCAGCGCCTTAACCCCGCGTGAGCACACTGTGTTATGTCAACAAGCACAACGTTTCTCCTTGAGATACCGCGTGCACAACAGCTGGCAACAGGCAGCGGAAAGGTACG…	AAAAAACCCCGCCGGAGCGAGGTTTCGTCAGTCGCCTGCGGCTGGTAACCGCAAAGCACACTGTATTATGTCAACACTGAAAGTATACGTGTTCCGCGCAGAACGCGCAATTTCGGCACGAATTTTGACGTATTTAGTGCATAGTTGAGTATCGATCACAGTTTGCGTTTTGTCCAAATATTACTGTTTATTTATACAGTAAACTTCTATAATATCACTGTACGCAATGTGTTATGCGGGGGCCGCATCGTTACCCGGCGCACTAAGTCCTGGCTGAAACGGGTGGTGCCGTCAGCGCCTTAACCCCGCGTGAGCACACTGTGTTATGTCAACAAGCACAACGTTTCTCCTTGAGATACCGCGTGCACAACAGCTGGCAACAGGCAGCGGAAAGGTACG…	0	1034	1146	573	100	573	0	0	0	100	100
tisB/istR	CP043187.1	4656750	1	573	30612	30040	AAAAAACCCCGCCGGAGCGAGGTTTCGTCAGTCGCCTGCGGCTGGTAACCGCAAAGCACACTGTATTATGTCAACACTGAAAGTATACGTGTTCCGCGCAGAACGCGCAATTTCGGCACGAATTTTGACGTATTTAGTGCATAGTTGAGTATCGATCACAGTTTGCGTTTTGTCCAAATATTACTGTTTATTTATACAGTAAACTTCTATAATATCACTGTACGCAATGTGTTATGCGGGGGCCGCATCGTTACCCGGCGCACTAAGTCCTGGCTGAAACGGGTGGTGCCGTCAGCGCCTTAACCCCGCGTGAGCACACTGTGTTATGTCAACAAGCACAACGTTTCTCCTTGAGATACCGCGTGCACAACAGCTGGCAACAGGCAGCGGAAAGGTACG…	AAAAAACCCCGCCGGAGCGAGGTTTCGTCAGTCGCCTGCGGCTGGTAACCGCAAAGCACACTGTATTATGTCAACACTGAAAGTATACGTGTTCCGCGCAGAACGCGCAATTTCGGCACGAATTTTGACGTATTTAGTGCATAGTTGAGTATCGATCACAGTTTGCGTTTTGTCCAAATATTACTGTTTATTTATACAGTAAACTTCTATAATATCACTGTACGCAATGTGTTATGCGGGGGCCGCATCGTTACCCGGCGCACTAAGTCCTGGCTGAAACGGGTGGTGCCGTCAGCGCCTTAACCCCGCGTGAGCACACTGTGTTATGTCAACAAGCACAACGTTTCTCCTTGAGATACCGCGTGCACAACAGCTGGCAACAGGCAGCGGAAAGGTACG…	0	1034	1146	573	100	573	0	0	0	100	100
tisB/istR	CP043183.1	4656755	1	573	30612	30040	AAAAAACCCCGCCGGAGCGAGGTTTCGTCAGTCGCCTGCGGCTGGTAACCGCAAAGCACACTGTATTATGTCAACACTGAAAGTATACGTGTTCCGCGCAGAACGCGCAATTTCGGCACGAATTTTGACGTATTTAGTGCATAGTTGAGTATCGATCACAGTTTGCGTTTTGTCCAAATATTACTGTTTATTTATACAGTAAACTTCTATAATATCACTGTACGCAATGTGTTATGCGGGGGCCGCATCGTTACCCGGCGCACTAAGTCCTGGCTGAAACGGGTGGTGCCGTCAGCGCCTTAACCCCGCGTGAGCACACTGTGTTATGTCAACAAGCACAACGTTTCTCCTTGAGATACCGCGTGCACAACAGCTGGCAACAGGCAGCGGAAAGGTACG…	AAAAAACCCCGCCGGAGCGAGGTTTCGTCAGTCGCCTGCGGCTGGTAACCGCAAAGCACACTGTATTATGTCAACACTGAAAGTATACGTGTTCCGCGCAGAACGCGCAATTTCGGCACGAATTTTGACGTATTTAGTGCATAGTTGAGTATCGATCACAGTTTGCGTTTTGTCCAAATATTACTGTTTATTTATACAGTAAACTTCTATAATATCACTGTACGCAATGTGTTATGCGGGGGCCGCATCGTTACCCGGCGCACTAAGTCCTGGCTGAAACGGGTGGTGCCGTCAGCGCCTTAACCCCGCGTGAGCACACTGTGTTATGTCAACAAGCACAACGTTTCTCCTTGAGATACCGCGTGCACAACAGCTGGCAACAGGCAGCGGAAAGGTACG…	0	1034	1146	573	100	573	0	0	0	100	100
tisB/istR	CP043185.1	4593846	1	573	2583655	2584227	AAAAAACCCCGCCGGAGCGAGGTTTCGTCAGTCGCCTGCGGCTGGTAACCGCAAAGCACACTGTATTATGTCAACACTGAAAGTATACGTGTTCCGCGCAGAACGCGCAATTTCGGCACGAATTTTGACGTATTTAGTGCATAGTTGAGTATCGATCACAGTTTGCGTTTTGTCCAAATATTACTGTTTATTTATACAGTAAACTTCTATAATATCACTGTACGCAATGTGTTATGCGGGGGCCGCATCGTTACCCGGCGCACTAAGTCCTGGCTGAAACGGGTGGTGCCGTCAGCGCCTTAACCCCGCGTGAGCACACTGTGTTATGTCAACAAGCACAACGTTTCTCCTTGAGATACCGCGTGCACAACAGCTGGCAACAGGCAGCGGAAAGGTACG…	AAAAAACCCCGCCGGAGCGAGGTTTCGTCAGTCGCCTGCGGCTGGTAACCGCAAAGCACACTGTATTATGTCAACACTGAAAGTATACGTGTTCCGCGCAGAACGCGCAATTTCGGCACGAATTTTGACGTATTTAGTGCATAGTTGAGTATCGATCACAGTTTGCGTTTTGTCCAAATATTACTGTTTATTTATACAGTAAACTTCTATAATATCACTGTACGCAATGTGTTATGCGGGGGCCGCATCGTTACCCGGCGCACTAAGTCCTGGCTGAAACGGGTGGTGCCGTCAGCGCCTTAACCCCGCGTGAGCACACTGTGTTATGTCAACAAGCACAACGTTTCTCCTTGAGATACCGCGTGCACAACAGCTGGCAACAGGCAGCGGAAAGGTACG…	0	1034	1146	573	100	573	0	0	0	100	100
tisB/istR	CP042865.1	4682561	1	573	30906	30334	AAAAAACCCCGCCGGAGCGAGGTTTCGTCAGTCGCCTGCGGCTGGTAACCGCAAAGCACACTGTATTATGTCAACACTGAAAGTATACGTGTTCCGCGCAGAACGCGCAATTTCGGCACGAATTTTGACGTATTTAGTGCATAGTTGAGTATCGATCACAGTTTGCGTTTTGTCCAAATATTACTGTTTATTTATACAGTAAACTTCTATAATATCACTGTACGCAATGTGTTATGCGGGGGCCGCATCGTTACCCGGCGCACTAAGTCCTGGCTGAAACGGGTGGTGCCGTCAGCGCCTTAACCCCGCGTGAGCACACTGTGTTATGTCAACAAGCACAACGTTTCTCCTTGAGATACCGCGTGCACAACAGCTGGCAACAGGCAGCGGAAAGGTACG…	AAAAAACCCCGCCGGAGCGAGGTTTCGTCAGTCGCCTGCGGCTGGTAACCGCAAAGCACACTGTATTATGTCAACACTGAAAGTATACGTGTTCCGCGCAGAACGCGCAATTTCGGCACGAATTTTGACGTATTTAGTGCATAGTTGAGTATCGATCACAGTTTGCGTTTTGTCCAAATATTACTGTTTATTTATACAGTAAACTTCTATAATATCACTGTACGCAATGTGTTATGCGGGGGCCGCATCGTTACCCGGCGCACTAAGTCCTGGCTGAAACGGGTGGTGCCGTCAGCGCCTTAACCCCGCGTGAGCACACTGTGTTATGTCAACAAGCACAACGTTTCTCCTTGAGATACCGCGTGCACAACAGCTGGCAACAGGCAGCGGAAAGGTACG…	0	1034	1146	573	100	573	0	0	0	100	100
tisB/istR	CP042867.1	4682572	1	573	30811	30239	AAAAAACCCCGCCGGAGCGAGGTTTCGTCAGTCGCCTGCGGCTGGTAACCGCAAAGCACACTGTATTATGTCAACACTGAAAGTATACGTGTTCCGCGCAGAACGCGCAATTTCGGCACGAATTTTGACGTATTTAGTGCATAGTTGAGTATCGATCACAGTTTGCGTTTTGTCCAAATATTACTGTTTATTTATACAGTAAACTTCTATAATATCACTGTACGCAATGTGTTATGCGGGGGCCGCATCGTTACCCGGCGCACTAAGTCCTGGCTGAAACGGGTGGTGCCGTCAGCGCCTTAACCCCGCGTGAGCACACTGTGTTATGTCAACAAGCACAACGTTTCTCCTTGAGATACCGCGTGCACAACAGCTGGCAACAGGCAGCGGAAAGGTACG…	AAAAAACCCCGCCGGAGCGAGGTTTCGTCAGTCGCCTGCGGCTGGTAACCGCAAAGCACACTGTATTATGTCAACACTGAAAGTATACGTGTTCCGCGCAGAACGCGCAATTTCGGCACGAATTTTGACGTATTTAGTGCATAGTTGAGTATCGATCACAGTTTGCGTTTTGTCCAAATATTACTGTTTATTTATACAGTAAACTTCTATAATATCACTGTACGCAATGTGTTATGCGGGGGCCGCATCGTTACCCGGCGCACTAAGTCCTGGCTGAAACGGGTGGTGCCGTCAGCGCCTTAACCCCGCGTGAGCACACTGTGTTATGTCAACAAGCACAACGTTTCTCCTTGAGATACCGCGTGCACAACAGCTGGCAACAGGCAGCGGAAAGGTACG…	0	1034	1146	573	100	573	0	0	0	100	100
tisB/istR	CP040667.1	4772290	1	573	4338190	4337618	AAAAAACCCCGCCGGAGCGAGGTTTCGTCAGTCGCCTGCGGCTGGTAACCGCAAAGCACACTGTATTATGTCAACACTGAAAGTATACGTGTTCCGCGCAGAACGCGCAATTTCGGCACGAATTTTGACGTATTTAGTGCATAGTTGAGTATCGATCACAGTTTGCGTTTTGTCCAAATATTACTGTTTATTTATACAGTAAACTTCTATAATATCACTGTACGCAATGTGTTATGCGGGGGCCGCATCGTTACCCGGCGCACTAAGTCCTGGCTGAAACGGGTGGTGCCGTCAGCGCCTTAACCCCGCGTGAGCACACTGTGTTATGTCAACAAGCACAACGTTTCTCCTTGAGATACCGCGTGCACAACAGCTGGCAACAGGCAGCGGAAAGGTACG…	AAAAAACCCCGCCGGAGCGAGGTTTCGTCAGTCGCCTGCGGCTGGTAACCGCAAAGCACACTGTATTATGTCAACACTGAAAGTATACGTGTTCCGCGCAGAACGCGCAATTTCGGCACGAATTTTGACGTATTTAGTGCATAGTTGAGTATCGATCACAGTTTGCGTTTTGTCCAAATATTACTGTTTATTTATACAGTAAACTTCTATAATATCACTGTACGCAATGTGTTATGCGGGGGCCGCATCGTTACCCGGCGCACTAAGTCCTGGCTGAAACGGGTGGTGCCGTCAGCGCCTTAACCCCGCGTGAGCACACTGTGTTATGTCAACAAGCACAACGTTTCTCCTTGAGATACCGCGTGCACAACAGCTGGCAACAGGCAGCGGAAAGGTACG…	0	1034	1146	573	100	573	0	0	0	100	100
tisB/istR	CP040663.1	4605015	1	573	3816513	3817085	AAAAAACCCCGCCGGAGCGAGGTTTCGTCAGTCGCCTGCGGCTGGTAACCGCAAAGCACACTGTATTATGTCAACACTGAAAGTATACGTGTTCCGCGCAGAACGCGCAATTTCGGCACGAATTTTGACGTATTTAGTGCATAGTTGAGTATCGATCACAGTTTGCGTTTTGTCCAAATATTACTGTTTATTTATACAGTAAACTTCTATAATATCACTGTACGCAATGTGTTATGCGGGGGCCGCATCGTTACCCGGCGCACTAAGTCCTGGCTGAAACGGGTGGTGCCGTCAGCGCCTTAACCCCGCGTGAGCACACTGTGTTATGTCAACAAGCACAACGTTTCTCCTTGAGATACCGCGTGCACAACAGCTGGCAACAGGCAGCGGAAAGGTACG…	AAAAAACCCCGCCGGAGCGAGGTTTCGTCAGTCGCCTGCGGCTGGTAACCGCAAAGCACACTGTATTATGTCAACACTGAAAGTATACGTGTTCCGCGCAGAACGCGCAATTTCGGCACGAATTTTGACGTATTTAGTGCATAGTTGAGTATCGATCACAGTTTGCGTTTTGTCCAAATATTACTGTTTATTTATACAGTAAACTTCTATAATATCACTGTACGCAATGTGTTATGCGGGGGCCGCATCGTTACCCGGCGCACTAAGTCCTGGCTGAAACGGGTGGTGCCGTCAGCGCCTTAACCCCGCGTGAGCACACTGTGTTATGTCAACAAGCACAACGTTTCTCCTTGAGATACCGCGTGCACAACAGCTGGCAACAGGCAGCGGAAAGGTACG…	0	1034	1146	573	100	573	0	0	0	100	100
tisB/istR	CP040664.1	4601511	1	573	3813649	3814221	AAAAAACCCCGCCGGAGCGAGGTTTCGTCAGTCGCCTGCGGCTGGTAACCGCAAAGCACACTGTATTATGTCAACACTGAAAGTATACGTGTTCCGCGCAGAACGCGCAATTTCGGCACGAATTTTGACGTATTTAGTGCATAGTTGAGTATCGATCACAGTTTGCGTTTTGTCCAAATATTACTGTTTATTTATACAGTAAACTTCTATAATATCACTGTACGCAATGTGTTATGCGGGGGCCGCATCGTTACCCGGCGCACTAAGTCCTGGCTGAAACGGGTGGTGCCGTCAGCGCCTTAACCCCGCGTGAGCACACTGTGTTATGTCAACAAGCACAACGTTTCTCCTTGAGATACCGCGTGCACAACAGCTGGCAACAGGCAGCGGAAAGGTACG…	AAAAAACCCCGCCGGAGCGAGGTTTCGTCAGTCGCCTGCGGCTGGTAACCGCAAAGCACACTGTATTATGTCAACACTGAAAGTATACGTGTTCCGCGCAGAACGCGCAATTTCGGCACGAATTTTGACGTATTTAGTGCATAGTTGAGTATCGATCACAGTTTGCGTTTTGTCCAAATATTACTGTTTATTTATACAGTAAACTTCTATAATATCACTGTACGCAATGTGTTATGCGGGGGCCGCATCGTTACCCGGCGCACTAAGTCCTGGCTGAAACGGGTGGTGCCGTCAGCGCCTTAACCCCGCGTGAGCACACTGTGTTATGTCAACAAGCACAACGTTTCTCCTTGAGATACCGCGTGCACAACAGCTGGCAACAGGCAGCGGAAAGGTACG…	0	1034	1146	573	100	573	0	0	0	100	100
tisB/istR	CP040643.1	4775122	1	573	3983956	3984528	AAAAAACCCCGCCGGAGCGAGGTTTCGTCAGTCGCCTGCGGCTGGTAACCGCAAAGCACACTGTATTATGTCAACACTGAAAGTATACGTGTTCCGCGCAGAACGCGCAATTTCGGCACGAATTTTGACGTATTTAGTGCATAGTTGAGTATCGATCACAGTTTGCGTTTTGTCCAAATATTACTGTTTATTTATACAGTAAACTTCTATAATATCACTGTACGCAATGTGTTATGCGGGGGCCGCATCGTTACCCGGCGCACTAAGTCCTGGCTGAAACGGGTGGTGCCGTCAGCGCCTTAACCCCGCGTGAGCACACTGTGTTATGTCAACAAGCACAACGTTTCTCCTTGAGATACCGCGTGCACAACAGCTGGCAACAGGCAGCGGAAAGGTACG…	AAAAAACCCCGCCGGAGCGAGGTTTCGTCAGTCGCCTGCGGCTGGTAACCGCAAAGCACACTGTATTATGTCAACACTGAAAGTATACGTGTTCCGCGCAGAACGCGCAATTTCGGCACGAATTTTGACGTATTTAGTGCATAGTTGAGTATCGATCACAGTTTGCGTTTTGTCCAAATATTACTGTTTATTTATACAGTAAACTTCTATAATATCACTGTACGCAATGTGTTATGCGGGGGCCGCATCGTTACCCGGCGCACTAAGTCCTGGCTGAAACGGGTGGTGCCGTCAGCGCCTTAACCCCGCGTGAGCACACTGTGTTATGTCAACAAGCACAACGTTTCTCCTTGAGATACCGCGTGCACAACAGCTGGCAACAGGCAGCGGAAAGGTACG…	0	1034	1146	573	100	573	0	0	0	100	100
tisB/istR	CP037910.1	4722675	1	573	30612	30040	AAAAAACCCCGCCGGAGCGAGGTTTCGTCAGTCGCCTGCGGCTGGTAACCGCAAAGCACACTGTATTATGTCAACACTGAAAGTATACGTGTTCCGCGCAGAACGCGCAATTTCGGCACGAATTTTGACGTATTTAGTGCATAGTTGAGTATCGATCACAGTTTGCGTTTTGTCCAAATATTACTGTTTATTTATACAGTAAACTTCTATAATATCACTGTACGCAATGTGTTATGCGGGGGCCGCATCGTTACCCGGCGCACTAAGTCCTGGCTGAAACGGGTGGTGCCGTCAGCGCCTTAACCCCGCGTGAGCACACTGTGTTATGTCAACAAGCACAACGTTTCTCCTTGAGATACCGCGTGCACAACAGCTGGCAACAGGCAGCGGAAAGGTACG…	AAAAAACCCCGCCGGAGCGAGGTTTCGTCAGTCGCCTGCGGCTGGTAACCGCAAAGCACACTGTATTATGTCAACACTGAAAGTATACGTGTTCCGCGCAGAACGCGCAATTTCGGCACGAATTTTGACGTATTTAGTGCATAGTTGAGTATCGATCACAGTTTGCGTTTTGTCCAAATATTACTGTTTATTTATACAGTAAACTTCTATAATATCACTGTACGCAATGTGTTATGCGGGGGCCGCATCGTTACCCGGCGCACTAAGTCCTGGCTGAAACGGGTGGTGCCGTCAGCGCCTTAACCCCGCGTGAGCACACTGTGTTATGTCAACAAGCACAACGTTTCTCCTTGAGATACCGCGTGCACAACAGCTGGCAACAGGCAGCGGAAAGGTACG…	0	1034	1146	573	100	573	0	0	0	100	100
tisB/istR	CP042336.1	4809386	1	573	3014710	3015282	AAAAAACCCCGCCGGAGCGAGGTTTCGTCAGTCGCCTGCGGCTGGTAACCGCAAAGCACACTGTATTATGTCAACACTGAAAGTATACGTGTTCCGCGCAGAACGCGCAATTTCGGCACGAATTTTGACGTATTTAGTGCATAGTTGAGTATCGATCACAGTTTGCGTTTTGTCCAAATATTACTGTTTATTTATACAGTAAACTTCTATAATATCACTGTACGCAATGTGTTATGCGGGGGCCGCATCGTTACCCGGCGCACTAAGTCCTGGCTGAAACGGGTGGTGCCGTCAGCGCCTTAACCCCGCGTGAGCACACTGTGTTATGTCAACAAGCACAACGTTTCTCCTTGAGATACCGCGTGCACAACAGCTGGCAACAGGCAGCGGAAAGGTACG…	AAAAAACCCCGCCGGAGCGAGGTTTCGTCAGTCGCCTGCGGCTGGTAACCGCAAAGCACACTGTATTATGTCAACACTGAAAGTATACGTGTTCCGCGCAGAACGCGCAATTTCGGCACGAATTTTGACGTATTTAGTGCATAGTTGAGTATCGATCACAGTTTGCGTTTTGTCCAAATATTACTGTTTATTTATACAGTAAACTTCTATAATATCACTGTACGCAATGTGTTATGCGGGGGCCGCATCGTTACCCGGCGCACTAAGTCCTGGCTGAAACGGGTGGTGCCGTCAGCGCCTTAACCCCGCGTGAGCACACTGTGTTATGTCAACAAGCACAACGTTTCTCCTTGAGATACCGCGTGCACAACAGCTGGCAACAGGCAGCGGAAAGGTACG…	0	1034	1146	573	100	573	0	0	0	100	100
tisB/istR	CP029057.1	4748053	1	573	3495934	3495362	AAAAAACCCCGCCGGAGCGAGGTTTCGTCAGTCGCCTGCGGCTGGTAACCGCAAAGCACACTGTATTATGTCAACACTGAAAGTATACGTGTTCCGCGCAGAACGCGCAATTTCGGCACGAATTTTGACGTATTTAGTGCATAGTTGAGTATCGATCACAGTTTGCGTTTTGTCCAAATATTACTGTTTATTTATACAGTAAACTTCTATAATATCACTGTACGCAATGTGTTATGCGGGGGCCGCATCGTTACCCGGCGCACTAAGTCCTGGCTGAAACGGGTGGTGCCGTCAGCGCCTTAACCCCGCGTGAGCACACTGTGTTATGTCAACAAGCACAACGTTTCTCCTTGAGATACCGCGTGCACAACAGCTGGCAACAGGCAGCGGAAAGGTACG…	AAAAAACCCCGCCGGAGCGAGGTTTCGTCAGTCGCCTGCGGCTGGTAACCGCAAAGCACACTGTATTATGTCAACACTGAAAGTATACGTGTTCCGCGCAGAACGCGCAATTTCGGCACGAATTTTGACGTATTTAGTGCATAGTTGAGTATCGATCACAGTTTGCGTTTTGTCCAAATATTACTGTTTATTTATACAGTAAACTTCTATAATATCACTGTACGCAATGTGTTATGCGGGGGCCGCATCGTTACCCGGCGCACTAAGTCCTGGCTGAAACGGGTGGTGCCGTCAGCGCCTTAACCCCGCGTGAGCACACTGTGTTATGTCAACAAGCACAACGTTTCTCCTTGAGATACCGCGTGCACAACAGCTGGCAACAGGCAGCGGAAAGGTACG…	0	1034	1146	573	100	573	0	0	0	100	100
tisB/istR	CP029239.1	4697181	1	573	3904257	3904829	AAAAAACCCCGCCGGAGCGAGGTTTCGTCAGTCGCCTGCGGCTGGTAACCGCAAAGCACACTGTATTATGTCAACACTGAAAGTATACGTGTTCCGCGCAGAACGCGCAATTTCGGCACGAATTTTGACGTATTTAGTGCATAGTTGAGTATCGATCACAGTTTGCGTTTTGTCCAAATATTACTGTTTATTTATACAGTAAACTTCTATAATATCACTGTACGCAATGTGTTATGCGGGGGCCGCATCGTTACCCGGCGCACTAAGTCCTGGCTGAAACGGGTGGTGCCGTCAGCGCCTTAACCCCGCGTGAGCACACTGTGTTATGTCAACAAGCACAACGTTTCTCCTTGAGATACCGCGTGCACAACAGCTGGCAACAGGCAGCGGAAAGGTACG…	AAAAAACCCCGCCGGAGCGAGGTTTCGTCAGTCGCCTGCGGCTGGTAACCGCAAAGCACACTGTATTATGTCAACACTGAAAGTATACGTGTTCCGCGCAGAACGCGCAATTTCGGCACGAATTTTGACGTATTTAGTGCATAGTTGAGTATCGATCACAGTTTGCGTTTTGTCCAAATATTACTGTTTATTTATACAGTAAACTTCTATAATATCACTGTACGCAATGTGTTATGCGGGGGCCGCATCGTTACCCGGCGCACTAAGTCCTGGCTGAAACGGGTGGTGCCGTCAGCGCCTTAACCCCGCGTGAGCACACTGTGTTATGTCAACAAGCACAACGTTTCTCCTTGAGATACCGCGTGCACAACAGCTGGCAACAGGCAGCGGAAAGGTACG…	0	1034	1146	573	100	573	0	0	0	100	100
tisB/istR	CP029238.1	4641652	1	573	3853118	3853690	AAAAAACCCCGCCGGAGCGAGGTTTCGTCAGTCGCCTGCGGCTGGTAACCGCAAAGCACACTGTATTATGTCAACACTGAAAGTATACGTGTTCCGCGCAGAACGCGCAATTTCGGCACGAATTTTGACGTATTTAGTGCATAGTTGAGTATCGATCACAGTTTGCGTTTTGTCCAAATATTACTGTTTATTTATACAGTAAACTTCTATAATATCACTGTACGCAATGTGTTATGCGGGGGCCGCATCGTTACCCGGCGCACTAAGTCCTGGCTGAAACGGGTGGTGCCGTCAGCGCCTTAACCCCGCGTGAGCACACTGTGTTATGTCAACAAGCACAACGTTTCTCCTTGAGATACCGCGTGCACAACAGCTGGCAACAGGCAGCGGAAAGGTACG…	AAAAAACCCCGCCGGAGCGAGGTTTCGTCAGTCGCCTGCGGCTGGTAACCGCAAAGCACACTGTATTATGTCAACACTGAAAGTATACGTGTTCCGCGCAGAACGCGCAATTTCGGCACGAATTTTGACGTATTTAGTGCATAGTTGAGTATCGATCACAGTTTGCGTTTTGTCCAAATATTACTGTTTATTTATACAGTAAACTTCTATAATATCACTGTACGCAATGTGTTATGCGGGGGCCGCATCGTTACCCGGCGCACTAAGTCCTGGCTGAAACGGGTGGTGCCGTCAGCGCCTTAACCCCGCGTGAGCACACTGTGTTATGTCAACAAGCACAACGTTTCTCCTTGAGATACCGCGTGCACAACAGCTGGCAACAGGCAGCGGAAAGGTACG…	0	1034	1146	573	100	573	0	0	0	100	100
tisB/istR	CP037857.1	4624857	1	573	3846140	3846712	AAAAAACCCCGCCGGAGCGAGGTTTCGTCAGTCGCCTGCGGCTGGTAACCGCAAAGCACACTGTATTATGTCAACACTGAAAGTATACGTGTTCCGCGCAGAACGCGCAATTTCGGCACGAATTTTGACGTATTTAGTGCATAGTTGAGTATCGATCACAGTTTGCGTTTTGTCCAAATATTACTGTTTATTTATACAGTAAACTTCTATAATATCACTGTACGCAATGTGTTATGCGGGGGCCGCATCGTTACCCGGCGCACTAAGTCCTGGCTGAAACGGGTGGTGCCGTCAGCGCCTTAACCCCGCGTGAGCACACTGTGTTATGTCAACAAGCACAACGTTTCTCCTTGAGATACCGCGTGCACAACAGCTGGCAACAGGCAGCGGAAAGGTACG…	AAAAAACCCCGCCGGAGCGAGGTTTCGTCAGTCGCCTGCGGCTGGTAACCGCAAAGCACACTGTATTATGTCAACACTGAAAGTATACGTGTTCCGCGCAGAACGCGCAATTTCGGCACGAATTTTGACGTATTTAGTGCATAGTTGAGTATCGATCACAGTTTGCGTTTTGTCCAAATATTACTGTTTATTTATACAGTAAACTTCTATAATATCACTGTACGCAATGTGTTATGCGGGGGCCGCATCGTTACCCGGCGCACTAAGTCCTGGCTGAAACGGGTGGTGCCGTCAGCGCCTTAACCCCGCGTGAGCACACTGTGTTATGTCAACAAGCACAACGTTTCTCCTTGAGATACCGCGTGCACAACAGCTGGCAACAGGCAGCGGAAAGGTACG…	0	1034	1146	573	100	573	0	0	0	100	100
tisB/istR	CP034953.2	4548948	1	573	30612	30040	AAAAAACCCCGCCGGAGCGAGGTTTCGTCAGTCGCCTGCGGCTGGTAACCGCAAAGCACACTGTATTATGTCAACACTGAAAGTATACGTGTTCCGCGCAGAACGCGCAATTTCGGCACGAATTTTGACGTATTTAGTGCATAGTTGAGTATCGATCACAGTTTGCGTTTTGTCCAAATATTACTGTTTATTTATACAGTAAACTTCTATAATATCACTGTACGCAATGTGTTATGCGGGGGCCGCATCGTTACCCGGCGCACTAAGTCCTGGCTGAAACGGGTGGTGCCGTCAGCGCCTTAACCCCGCGTGAGCACACTGTGTTATGTCAACAAGCACAACGTTTCTCCTTGAGATACCGCGTGCACAACAGCTGGCAACAGGCAGCGGAAAGGTACG…	AAAAAACCCCGCCGGAGCGAGGTTTCGTCAGTCGCCTGCGGCTGGTAACCGCAAAGCACACTGTATTATGTCAACACTGAAAGTATACGTGTTCCGCGCAGAACGCGCAATTTCGGCACGAATTTTGACGTATTTAGTGCATAGTTGAGTATCGATCACAGTTTGCGTTTTGTCCAAATATTACTGTTTATTTATACAGTAAACTTCTATAATATCACTGTACGCAATGTGTTATGCGGGGGCCGCATCGTTACCCGGCGCACTAAGTCCTGGCTGAAACGGGTGGTGCCGTCAGCGCCTTAACCCCGCGTGAGCACACTGTGTTATGTCAACAAGCACAACGTTTCTCCTTGAGATACCGCGTGCACAACAGCTGGCAACAGGCAGCGGAAAGGTACG…	0	1034	1146	573	100	573	0	0	0	100	100
tisB/istR	CP034787.1	4795280	1	573	30612	30040	AAAAAACCCCGCCGGAGCGAGGTTTCGTCAGTCGCCTGCGGCTGGTAACCGCAAAGCACACTGTATTATGTCAACACTGAAAGTATACGTGTTCCGCGCAGAACGCGCAATTTCGGCACGAATTTTGACGTATTTAGTGCATAGTTGAGTATCGATCACAGTTTGCGTTTTGTCCAAATATTACTGTTTATTTATACAGTAAACTTCTATAATATCACTGTACGCAATGTGTTATGCGGGGGCCGCATCGTTACCCGGCGCACTAAGTCCTGGCTGAAACGGGTGGTGCCGTCAGCGCCTTAACCCCGCGTGAGCACACTGTGTTATGTCAACAAGCACAACGTTTCTCCTTGAGATACCGCGTGCACAACAGCTGGCAACAGGCAGCGGAAAGGTACG…	AAAAAACCCCGCCGGAGCGAGGTTTCGTCAGTCGCCTGCGGCTGGTAACCGCAAAGCACACTGTATTATGTCAACACTGAAAGTATACGTGTTCCGCGCAGAACGCGCAATTTCGGCACGAATTTTGACGTATTTAGTGCATAGTTGAGTATCGATCACAGTTTGCGTTTTGTCCAAATATTACTGTTTATTTATACAGTAAACTTCTATAATATCACTGTACGCAATGTGTTATGCGGGGGCCGCATCGTTACCCGGCGCACTAAGTCCTGGCTGAAACGGGTGGTGCCGTCAGCGCCTTAACCCCGCGTGAGCACACTGTGTTATGTCAACAAGCACAACGTTTCTCCTTGAGATACCGCGTGCACAACAGCTGGCAACAGGCAGCGGAAAGGTACG…	0	1034	1146	573	100	573	0	0	0	100	100
tisB/istR	CP025903.1	4876488	1	573	4223655	4224227	AAAAAACCCCGCCGGAGCGAGGTTTCGTCAGTCGCCTGCGGCTGGTAACCGCAAAGCACACTGTATTATGTCAACACTGAAAGTATACGTGTTCCGCGCAGAACGCGCAATTTCGGCACGAATTTTGACGTATTTAGTGCATAGTTGAGTATCGATCACAGTTTGCGTTTTGTCCAAATATTACTGTTTATTTATACAGTAAACTTCTATAATATCACTGTACGCAATGTGTTATGCGGGGGCCGCATCGTTACCCGGCGCACTAAGTCCTGGCTGAAACGGGTGGTGCCGTCAGCGCCTTAACCCCGCGTGAGCACACTGTGTTATGTCAACAAGCACAACGTTTCTCCTTGAGATACCGCGTGCACAACAGCTGGCAACAGGCAGCGGAAAGGTACG…	AAAAAACCCCGCCGGAGCGAGGTTTCGTCAGTCGCCTGCGGCTGGTAACCGCAAAGCACACTGTATTATGTCAACACTGAAAGTATACGTGTTCCGCGCAGAACGCGCAATTTCGGCACGAATTTTGACGTATTTAGTGCATAGTTGAGTATCGATCACAGTTTGCGTTTTGTCCAAATATTACTGTTTATTTATACAGTAAACTTCTATAATATCACTGTACGCAATGTGTTATGCGGGGGCCGCATCGTTACCCGGCGCACTAAGTCCTGGCTGAAACGGGTGGTGCCGTCAGCGCCTTAACCCCGCGTGAGCACACTGTGTTATGTCAACAAGCACAACGTTTCTCCTTGAGATACCGCGTGCACAACAGCTGGCAACAGGCAGCGGAAAGGTACG…	0	1034	1146	573	100	573	0	0	0	100	100
tisB/istR	CP030240.1	4582842	1	573	1414166	1414738	AAAAAACCCCGCCGGAGCGAGGTTTCGTCAGTCGCCTGCGGCTGGTAACCGCAAAGCACACTGTATTATGTCAACACTGAAAGTATACGTGTTCCGCGCAGAACGCGCAATTTCGGCACGAATTTTGACGTATTTAGTGCATAGTTGAGTATCGATCACAGTTTGCGTTTTGTCCAAATATTACTGTTTATTTATACAGTAAACTTCTATAATATCACTGTACGCAATGTGTTATGCGGGGGCCGCATCGTTACCCGGCGCACTAAGTCCTGGCTGAAACGGGTGGTGCCGTCAGCGCCTTAACCCCGCGTGAGCACACTGTGTTATGTCAACAAGCACAACGTTTCTCCTTGAGATACCGCGTGCACAACAGCTGGCAACAGGCAGCGGAAAGGTACG…	AAAAAACCCCGCCGGAGCGAGGTTTCGTCAGTCGCCTGCGGCTGGTAACCGCAAAGCACACTGTATTATGTCAACACTGAAAGTATACGTGTTCCGCGCAGAACGCGCAATTTCGGCACGAATTTTGACGTATTTAGTGCATAGTTGAGTATCGATCACAGTTTGCGTTTTGTCCAAATATTACTGTTTATTTATACAGTAAACTTCTATAATATCACTGTACGCAATGTGTTATGCGGGGGCCGCATCGTTACCCGGCGCACTAAGTCCTGGCTGAAACGGGTGGTGCCGTCAGCGCCTTAACCCCGCGTGAGCACACTGTGTTATGTCAACAAGCACAACGTTTCTCCTTGAGATACCGCGTGCACAACAGCTGGCAACAGGCAGCGGAAAGGTACG…	0	1034	1146	573	100	573	0	0	0	100	100
tisB/istR	CP033250.1	4783813	1	573	30611	30039	AAAAAACCCCGCCGGAGCGAGGTTTCGTCAGTCGCCTGCGGCTGGTAACCGCAAAGCACACTGTATTATGTCAACACTGAAAGTATACGTGTTCCGCGCAGAACGCGCAATTTCGGCACGAATTTTGACGTATTTAGTGCATAGTTGAGTATCGATCACAGTTTGCGTTTTGTCCAAATATTACTGTTTATTTATACAGTAAACTTCTATAATATCACTGTACGCAATGTGTTATGCGGGGGCCGCATCGTTACCCGGCGCACTAAGTCCTGGCTGAAACGGGTGGTGCCGTCAGCGCCTTAACCCCGCGTGAGCACACTGTGTTATGTCAACAAGCACAACGTTTCTCCTTGAGATACCGCGTGCACAACAGCTGGCAACAGGCAGCGGAAAGGTACG…	AAAAAACCCCGCCGGAGCGAGGTTTCGTCAGTCGCCTGCGGCTGGTAACCGCAAAGCACACTGTATTATGTCAACACTGAAAGTATACGTGTTCCGCGCAGAACGCGCAATTTCGGCACGAATTTTGACGTATTTAGTGCATAGTTGAGTATCGATCACAGTTTGCGTTTTGTCCAAATATTACTGTTTATTTATACAGTAAACTTCTATAATATCACTGTACGCAATGTGTTATGCGGGGGCCGCATCGTTACCCGGCGCACTAAGTCCTGGCTGAAACGGGTGGTGCCGTCAGCGCCTTAACCCCGCGTGAGCACACTGTGTTATGTCAACAAGCACAACGTTTCTCCTTGAGATACCGCGTGCACAACAGCTGGCAACAGGCAGCGGAAAGGTACG…	0	1034	1146	573	100	573	0	0	0	100	100
tisB/istR	CP033096.1	4623817	1	573	30612	30040	AAAAAACCCCGCCGGAGCGAGGTTTCGTCAGTCGCCTGCGGCTGGTAACCGCAAAGCACACTGTATTATGTCAACACTGAAAGTATACGTGTTCCGCGCAGAACGCGCAATTTCGGCACGAATTTTGACGTATTTAGTGCATAGTTGAGTATCGATCACAGTTTGCGTTTTGTCCAAATATTACTGTTTATTTATACAGTAAACTTCTATAATATCACTGTACGCAATGTGTTATGCGGGGGCCGCATCGTTACCCGGCGCACTAAGTCCTGGCTGAAACGGGTGGTGCCGTCAGCGCCTTAACCCCGCGTGAGCACACTGTGTTATGTCAACAAGCACAACGTTTCTCCTTGAGATACCGCGTGCACAACAGCTGGCAACAGGCAGCGGAAAGGTACG…	AAAAAACCCCGCCGGAGCGAGGTTTCGTCAGTCGCCTGCGGCTGGTAACCGCAAAGCACACTGTATTATGTCAACACTGAAAGTATACGTGTTCCGCGCAGAACGCGCAATTTCGGCACGAATTTTGACGTATTTAGTGCATAGTTGAGTATCGATCACAGTTTGCGTTTTGTCCAAATATTACTGTTTATTTATACAGTAAACTTCTATAATATCACTGTACGCAATGTGTTATGCGGGGGCCGCATCGTTACCCGGCGCACTAAGTCCTGGCTGAAACGGGTGGTGCCGTCAGCGCCTTAACCCCGCGTGAGCACACTGTGTTATGTCAACAAGCACAACGTTTCTCCTTGAGATACCGCGTGCACAACAGCTGGCAACAGGCAGCGGAAAGGTACG…	0	1034	1146	573	100	573	0	0	0	100	100
tisB/istR	CP032992.1	4638901	1	573	30612	30040	AAAAAACCCCGCCGGAGCGAGGTTTCGTCAGTCGCCTGCGGCTGGTAACCGCAAAGCACACTGTATTATGTCAACACTGAAAGTATACGTGTTCCGCGCAGAACGCGCAATTTCGGCACGAATTTTGACGTATTTAGTGCATAGTTGAGTATCGATCACAGTTTGCGTTTTGTCCAAATATTACTGTTTATTTATACAGTAAACTTCTATAATATCACTGTACGCAATGTGTTATGCGGGGGCCGCATCGTTACCCGGCGCACTAAGTCCTGGCTGAAACGGGTGGTGCCGTCAGCGCCTTAACCCCGCGTGAGCACACTGTGTTATGTCAACAAGCACAACGTTTCTCCTTGAGATACCGCGTGCACAACAGCTGGCAACAGGCAGCGGAAAGGTACG…	AAAAAACCCCGCCGGAGCGAGGTTTCGTCAGTCGCCTGCGGCTGGTAACCGCAAAGCACACTGTATTATGTCAACACTGAAAGTATACGTGTTCCGCGCAGAACGCGCAATTTCGGCACGAATTTTGACGTATTTAGTGCATAGTTGAGTATCGATCACAGTTTGCGTTTTGTCCAAATATTACTGTTTATTTATACAGTAAACTTCTATAATATCACTGTACGCAATGTGTTATGCGGGGGCCGCATCGTTACCCGGCGCACTAAGTCCTGGCTGAAACGGGTGGTGCCGTCAGCGCCTTAACCCCGCGTGAGCACACTGTGTTATGTCAACAAGCACAACGTTTCTCCTTGAGATACCGCGTGCACAACAGCTGGCAACAGGCAGCGGAAAGGTACG…	0	1034	1146	573	100	573	0	0	0	100	100
tisB/istR	CP032986.1	4677021	1	573	31120	30548	AAAAAACCCCGCCGGAGCGAGGTTTCGTCAGTCGCCTGCGGCTGGTAACCGCAAAGCACACTGTATTATGTCAACACTGAAAGTATACGTGTTCCGCGCAGAACGCGCAATTTCGGCACGAATTTTGACGTATTTAGTGCATAGTTGAGTATCGATCACAGTTTGCGTTTTGTCCAAATATTACTGTTTATTTATACAGTAAACTTCTATAATATCACTGTACGCAATGTGTTATGCGGGGGCCGCATCGTTACCCGGCGCACTAAGTCCTGGCTGAAACGGGTGGTGCCGTCAGCGCCTTAACCCCGCGTGAGCACACTGTGTTATGTCAACAAGCACAACGTTTCTCCTTGAGATACCGCGTGCACAACAGCTGGCAACAGGCAGCGGAAAGGTACG…	AAAAAACCCCGCCGGAGCGAGGTTTCGTCAGTCGCCTGCGGCTGGTAACCGCAAAGCACACTGTATTATGTCAACACTGAAAGTATACGTGTTCCGCGCAGAACGCGCAATTTCGGCACGAATTTTGACGTATTTAGTGCATAGTTGAGTATCGATCACAGTTTGCGTTTTGTCCAAATATTACTGTTTATTTATACAGTAAACTTCTATAATATCACTGTACGCAATGTGTTATGCGGGGGCCGCATCGTTACCCGGCGCACTAAGTCCTGGCTGAAACGGGTGGTGCCGTCAGCGCCTTAACCCCGCGTGAGCACACTGTGTTATGTCAACAAGCACAACGTTTCTCCTTGAGATACCGCGTGCACAACAGCTGGCAACAGGCAGCGGAAAGGTACG…	0	1034	1146	573	100	573	0	0	0	100	100
tisB/istR	CP032667.1	4639694	1	573	30255	29683	AAAAAACCCCGCCGGAGCGAGGTTTCGTCAGTCGCCTGCGGCTGGTAACCGCAAAGCACACTGTATTATGTCAACACTGAAAGTATACGTGTTCCGCGCAGAACGCGCAATTTCGGCACGAATTTTGACGTATTTAGTGCATAGTTGAGTATCGATCACAGTTTGCGTTTTGTCCAAATATTACTGTTTATTTATACAGTAAACTTCTATAATATCACTGTACGCAATGTGTTATGCGGGGGCCGCATCGTTACCCGGCGCACTAAGTCCTGGCTGAAACGGGTGGTGCCGTCAGCGCCTTAACCCCGCGTGAGCACACTGTGTTATGTCAACAAGCACAACGTTTCTCCTTGAGATACCGCGTGCACAACAGCTGGCAACAGGCAGCGGAAAGGTACG…	AAAAAACCCCGCCGGAGCGAGGTTTCGTCAGTCGCCTGCGGCTGGTAACCGCAAAGCACACTGTATTATGTCAACACTGAAAGTATACGTGTTCCGCGCAGAACGCGCAATTTCGGCACGAATTTTGACGTATTTAGTGCATAGTTGAGTATCGATCACAGTTTGCGTTTTGTCCAAATATTACTGTTTATTTATACAGTAAACTTCTATAATATCACTGTACGCAATGTGTTATGCGGGGGCCGCATCGTTACCCGGCGCACTAAGTCCTGGCTGAAACGGGTGGTGCCGTCAGCGCCTTAACCCCGCGTGAGCACACTGTGTTATGTCAACAAGCACAACGTTTCTCCTTGAGATACCGCGTGCACAACAGCTGGCAACAGGCAGCGGAAAGGTACG…	0	1034	1146	573	100	573	0	0	0	100	100
tisB/istR	CP042893.1	4667689	1	573	30611	30039	AAAAAACCCCGCCGGAGCGAGGTTTCGTCAGTCGCCTGCGGCTGGTAACCGCAAAGCACACTGTATTATGTCAACACTGAAAGTATACGTGTTCCGCGCAGAACGCGCAATTTCGGCACGAATTTTGACGTATTTAGTGCATAGTTGAGTATCGATCACAGTTTGCGTTTTGTCCAAATATTACTGTTTATTTATACAGTAAACTTCTATAATATCACTGTACGCAATGTGTTATGCGGGGGCCGCATCGTTACCCGGCGCACTAAGTCCTGGCTGAAACGGGTGGTGCCGTCAGCGCCTTAACCCCGCGTGAGCACACTGTGTTATGTCAACAAGCACAACGTTTCTCCTTGAGATACCGCGTGCACAACAGCTGGCAACAGGCAGCGGAAAGGTACG…	AAAAAACCCCGCCGGAGCGAGGTTTCGTCAGTCGCCTGCGGCTGGTAACCGCAAAGCACACTGTATTATGTCAACACTGAAAGTATACGTGTTCCGCGCAGAACGCGCAATTTCGGCACGAATTTTGACGTATTTAGTGCATAGTTGAGTATCGATCACAGTTTGCGTTTTGTCCAAATATTACTGTTTATTTATACAGTAAACTTCTATAATATCACTGTACGCAATGTGTTATGCGGGGGCCGCATCGTTACCCGGCGCACTAAGTCCTGGCTGAAACGGGTGGTGCCGTCAGCGCCTTAACCCCGCGTGAGCACACTGTGTTATGTCAACAAGCACAACGTTTCTCCTTGAGATACCGCGTGCACAACAGCTGGCAACAGGCAGCGGAAAGGTACG…	0	1034	1146	573	100	573	0	0	0	100	100
tisB/istR	CP031214.1	4599824	1	573	72894	72322	AAAAAACCCCGCCGGAGCGAGGTTTCGTCAGTCGCCTGCGGCTGGTAACCGCAAAGCACACTGTATTATGTCAACACTGAAAGTATACGTGTTCCGCGCAGAACGCGCAATTTCGGCACGAATTTTGACGTATTTAGTGCATAGTTGAGTATCGATCACAGTTTGCGTTTTGTCCAAATATTACTGTTTATTTATACAGTAAACTTCTATAATATCACTGTACGCAATGTGTTATGCGGGGGCCGCATCGTTACCCGGCGCACTAAGTCCTGGCTGAAACGGGTGGTGCCGTCAGCGCCTTAACCCCGCGTGAGCACACTGTGTTATGTCAACAAGCACAACGTTTCTCCTTGAGATACCGCGTGCACAACAGCTGGCAACAGGCAGCGGAAAGGTACG…	AAAAAACCCCGCCGGAGCGAGGTTTCGTCAGTCGCCTGCGGCTGGTAACCGCAAAGCACACTGTATTATGTCAACACTGAAAGTATACGTGTTCCGCGCAGAACGCGCAATTTCGGCACGAATTTTGACGTATTTAGTGCATAGTTGAGTATCGATCACAGTTTGCGTTTTGTCCAAATATTACTGTTTATTTATACAGTAAACTTCTATAATATCACTGTACGCAATGTGTTATGCGGGGGCCGCATCGTTACCCGGCGCACTAAGTCCTGGCTGAAACGGGTGGTGCCGTCAGCGCCTTAACCCCGCGTGAGCACACTGTGTTATGTCAACAAGCACAACGTTTCTCCTTGAGATACCGCGTGCACAACAGCTGGCAACAGGCAGCGGAAAGGTACG…	0	1034	1146	573	100	573	0	0	0	100	100
tisB/istR	CP022664.1	4873055	1	573	30453	29881	AAAAAACCCCGCCGGAGCGAGGTTTCGTCAGTCGCCTGCGGCTGGTAACCGCAAAGCACACTGTATTATGTCAACACTGAAAGTATACGTGTTCCGCGCAGAACGCGCAATTTCGGCACGAATTTTGACGTATTTAGTGCATAGTTGAGTATCGATCACAGTTTGCGTTTTGTCCAAATATTACTGTTTATTTATACAGTAAACTTCTATAATATCACTGTACGCAATGTGTTATGCGGGGGCCGCATCGTTACCCGGCGCACTAAGTCCTGGCTGAAACGGGTGGTGCCGTCAGCGCCTTAACCCCGCGTGAGCACACTGTGTTATGTCAACAAGCACAACGTTTCTCCTTGAGATACCGCGTGCACAACAGCTGGCAACAGGCAGCGGAAAGGTACG…	AAAAAACCCCGCCGGAGCGAGGTTTCGTCAGTCGCCTGCGGCTGGTAACCGCAAAGCACACTGTATTATGTCAACACTGAAAGTATACGTGTTCCGCGCAGAACGCGCAATTTCGGCACGAATTTTGACGTATTTAGTGCATAGTTGAGTATCGATCACAGTTTGCGTTTTGTCCAAATATTACTGTTTATTTATACAGTAAACTTCTATAATATCACTGTACGCAATGTGTTATGCGGGGGCCGCATCGTTACCCGGCGCACTAAGTCCTGGCTGAAACGGGTGGTGCCGTCAGCGCCTTAACCCCGCGTGAGCACACTGTGTTATGTCAACAAGCACAACGTTTCTCCTTGAGATACCGCGTGCACAACAGCTGGCAACAGGCAGCGGAAAGGTACG…	0	1034	1146	573	100	573	0	0	0	100	100
tisB/istR	CP029574.1	4771844	1	573	853896	854468	AAAAAACCCCGCCGGAGCGAGGTTTCGTCAGTCGCCTGCGGCTGGTAACCGCAAAGCACACTGTATTATGTCAACACTGAAAGTATACGTGTTCCGCGCAGAACGCGCAATTTCGGCACGAATTTTGACGTATTTAGTGCATAGTTGAGTATCGATCACAGTTTGCGTTTTGTCCAAATATTACTGTTTATTTATACAGTAAACTTCTATAATATCACTGTACGCAATGTGTTATGCGGGGGCCGCATCGTTACCCGGCGCACTAAGTCCTGGCTGAAACGGGTGGTGCCGTCAGCGCCTTAACCCCGCGTGAGCACACTGTGTTATGTCAACAAGCACAACGTTTCTCCTTGAGATACCGCGTGCACAACAGCTGGCAACAGGCAGCGGAAAGGTACG…	AAAAAACCCCGCCGGAGCGAGGTTTCGTCAGTCGCCTGCGGCTGGTAACCGCAAAGCACACTGTATTATGTCAACACTGAAAGTATACGTGTTCCGCGCAGAACGCGCAATTTCGGCACGAATTTTGACGTATTTAGTGCATAGTTGAGTATCGATCACAGTTTGCGTTTTGTCCAAATATTACTGTTTATTTATACAGTAAACTTCTATAATATCACTGTACGCAATGTGTTATGCGGGGGCCGCATCGTTACCCGGCGCACTAAGTCCTGGCTGAAACGGGTGGTGCCGTCAGCGCCTTAACCCCGCGTGAGCACACTGTGTTATGTCAACAAGCACAACGTTTCTCCTTGAGATACCGCGTGCACAACAGCTGGCAACAGGCAGCGGAAAGGTACG…	0	1034	1146	573	100	573	0	0	0	100	100
tisB/istR	CP034595.1	4685200	1	573	30612	30040	AAAAAACCCCGCCGGAGCGAGGTTTCGTCAGTCGCCTGCGGCTGGTAACCGCAAAGCACACTGTATTATGTCAACACTGAAAGTATACGTGTTCCGCGCAGAACGCGCAATTTCGGCACGAATTTTGACGTATTTAGTGCATAGTTGAGTATCGATCACAGTTTGCGTTTTGTCCAAATATTACTGTTTATTTATACAGTAAACTTCTATAATATCACTGTACGCAATGTGTTATGCGGGGGCCGCATCGTTACCCGGCGCACTAAGTCCTGGCTGAAACGGGTGGTGCCGTCAGCGCCTTAACCCCGCGTGAGCACACTGTGTTATGTCAACAAGCACAACGTTTCTCCTTGAGATACCGCGTGCACAACAGCTGGCAACAGGCAGCGGAAAGGTACG…	AAAAAACCCCGCCGGAGCGAGGTTTCGTCAGTCGCCTGCGGCTGGTAACCGCAAAGCACACTGTATTATGTCAACACTGAAAGTATACGTGTTCCGCGCAGAACGCGCAATTTCGGCACGAATTTTGACGTATTTAGTGCATAGTTGAGTATCGATCACAGTTTGCGTTTTGTCCAAATATTACTGTTTATTTATACAGTAAACTTCTATAATATCACTGTACGCAATGTGTTATGCGGGGGCCGCATCGTTACCCGGCGCACTAAGTCCTGGCTGAAACGGGTGGTGCCGTCAGCGCCTTAACCCCGCGTGAGCACACTGTGTTATGTCAACAAGCACAACGTTTCTCCTTGAGATACCGCGTGCACAACAGCTGGCAACAGGCAGCGGAAAGGTACG…	0	1034	1146	573	100	573	0	0	0	100	100
tisB/istR	CP028704.1	4445870	1	573	30631	30059	AAAAAACCCCGCCGGAGCGAGGTTTCGTCAGTCGCCTGCGGCTGGTAACCGCAAAGCACACTGTATTATGTCAACACTGAAAGTATACGTGTTCCGCGCAGAACGCGCAATTTCGGCACGAATTTTGACGTATTTAGTGCATAGTTGAGTATCGATCACAGTTTGCGTTTTGTCCAAATATTACTGTTTATTTATACAGTAAACTTCTATAATATCACTGTACGCAATGTGTTATGCGGGGGCCGCATCGTTACCCGGCGCACTAAGTCCTGGCTGAAACGGGTGGTGCCGTCAGCGCCTTAACCCCGCGTGAGCACACTGTGTTATGTCAACAAGCACAACGTTTCTCCTTGAGATACCGCGTGCACAACAGCTGGCAACAGGCAGCGGAAAGGTACG…	AAAAAACCCCGCCGGAGCGAGGTTTCGTCAGTCGCCTGCGGCTGGTAACCGCAAAGCACACTGTATTATGTCAACACTGAAAGTATACGTGTTCCGCGCAGAACGCGCAATTTCGGCACGAATTTTGACGTATTTAGTGCATAGTTGAGTATCGATCACAGTTTGCGTTTTGTCCAAATATTACTGTTTATTTATACAGTAAACTTCTATAATATCACTGTACGCAATGTGTTATGCGGGGGCCGCATCGTTACCCGGCGCACTAAGTCCTGGCTGAAACGGGTGGTGCCGTCAGCGCCTTAACCCCGCGTGAGCACACTGTGTTATGTCAACAAGCACAACGTTTCTCCTTGAGATACCGCGTGCACAACAGCTGGCAACAGGCAGCGGAAAGGTACG…	0	1034	1146	573	100	573	0	0	0	100	100
tisB/istR	CP028703.1	4614635	1	573	30612	30040	AAAAAACCCCGCCGGAGCGAGGTTTCGTCAGTCGCCTGCGGCTGGTAACCGCAAAGCACACTGTATTATGTCAACACTGAAAGTATACGTGTTCCGCGCAGAACGCGCAATTTCGGCACGAATTTTGACGTATTTAGTGCATAGTTGAGTATCGATCACAGTTTGCGTTTTGTCCAAATATTACTGTTTATTTATACAGTAAACTTCTATAATATCACTGTACGCAATGTGTTATGCGGGGGCCGCATCGTTACCCGGCGCACTAAGTCCTGGCTGAAACGGGTGGTGCCGTCAGCGCCTTAACCCCGCGTGAGCACACTGTGTTATGTCAACAAGCACAACGTTTCTCCTTGAGATACCGCGTGCACAACAGCTGGCAACAGGCAGCGGAAAGGTACG…	AAAAAACCCCGCCGGAGCGAGGTTTCGTCAGTCGCCTGCGGCTGGTAACCGCAAAGCACACTGTATTATGTCAACACTGAAAGTATACGTGTTCCGCGCAGAACGCGCAATTTCGGCACGAATTTTGACGTATTTAGTGCATAGTTGAGTATCGATCACAGTTTGCGTTTTGTCCAAATATTACTGTTTATTTATACAGTAAACTTCTATAATATCACTGTACGCAATGTGTTATGCGGGGGCCGCATCGTTACCCGGCGCACTAAGTCCTGGCTGAAACGGGTGGTGCCGTCAGCGCCTTAACCCCGCGTGAGCACACTGTGTTATGTCAACAAGCACAACGTTTCTCCTTGAGATACCGCGTGCACAACAGCTGGCAACAGGCAGCGGAAAGGTACG…	0	1034	1146	573	100	573	0	0	0	100	100
tisB/istR	CP028702.1	4682574	1	573	30612	30040	AAAAAACCCCGCCGGAGCGAGGTTTCGTCAGTCGCCTGCGGCTGGTAACCGCAAAGCACACTGTATTATGTCAACACTGAAAGTATACGTGTTCCGCGCAGAACGCGCAATTTCGGCACGAATTTTGACGTATTTAGTGCATAGTTGAGTATCGATCACAGTTTGCGTTTTGTCCAAATATTACTGTTTATTTATACAGTAAACTTCTATAATATCACTGTACGCAATGTGTTATGCGGGGGCCGCATCGTTACCCGGCGCACTAAGTCCTGGCTGAAACGGGTGGTGCCGTCAGCGCCTTAACCCCGCGTGAGCACACTGTGTTATGTCAACAAGCACAACGTTTCTCCTTGAGATACCGCGTGCACAACAGCTGGCAACAGGCAGCGGAAAGGTACG…	AAAAAACCCCGCCGGAGCGAGGTTTCGTCAGTCGCCTGCGGCTGGTAACCGCAAAGCACACTGTATTATGTCAACACTGAAAGTATACGTGTTCCGCGCAGAACGCGCAATTTCGGCACGAATTTTGACGTATTTAGTGCATAGTTGAGTATCGATCACAGTTTGCGTTTTGTCCAAATATTACTGTTTATTTATACAGTAAACTTCTATAATATCACTGTACGCAATGTGTTATGCGGGGGCCGCATCGTTACCCGGCGCACTAAGTCCTGGCTGAAACGGGTGGTGCCGTCAGCGCCTTAACCCCGCGTGAGCACACTGTGTTATGTCAACAAGCACAACGTTTCTCCTTGAGATACCGCGTGCACAACAGCTGGCAACAGGCAGCGGAAAGGTACG…	0	1034	1146	573	100	573	0	0	0	100	100
tisB/istR	CP027118.1	4719625	1	573	30612	30040	AAAAAACCCCGCCGGAGCGAGGTTTCGTCAGTCGCCTGCGGCTGGTAACCGCAAAGCACACTGTATTATGTCAACACTGAAAGTATACGTGTTCCGCGCAGAACGCGCAATTTCGGCACGAATTTTGACGTATTTAGTGCATAGTTGAGTATCGATCACAGTTTGCGTTTTGTCCAAATATTACTGTTTATTTATACAGTAAACTTCTATAATATCACTGTACGCAATGTGTTATGCGGGGGCCGCATCGTTACCCGGCGCACTAAGTCCTGGCTGAAACGGGTGGTGCCGTCAGCGCCTTAACCCCGCGTGAGCACACTGTGTTATGTCAACAAGCACAACGTTTCTCCTTGAGATACCGCGTGCACAACAGCTGGCAACAGGCAGCGGAAAGGTACG…	AAAAAACCCCGCCGGAGCGAGGTTTCGTCAGTCGCCTGCGGCTGGTAACCGCAAAGCACACTGTATTATGTCAACACTGAAAGTATACGTGTTCCGCGCAGAACGCGCAATTTCGGCACGAATTTTGACGTATTTAGTGCATAGTTGAGTATCGATCACAGTTTGCGTTTTGTCCAAATATTACTGTTTATTTATACAGTAAACTTCTATAATATCACTGTACGCAATGTGTTATGCGGGGGCCGCATCGTTACCCGGCGCACTAAGTCCTGGCTGAAACGGGTGGTGCCGTCAGCGCCTTAACCCCGCGTGAGCACACTGTGTTATGTCAACAAGCACAACGTTTCTCCTTGAGATACCGCGTGCACAACAGCTGGCAACAGGCAGCGGAAAGGTACG…	0	1034	1146	573	100	573	0	0	0	100	100
tisB/istR	CP026361.1	4651857	1	573	3853127	3853699	AAAAAACCCCGCCGGAGCGAGGTTTCGTCAGTCGCCTGCGGCTGGTAACCGCAAAGCACACTGTATTATGTCAACACTGAAAGTATACGTGTTCCGCGCAGAACGCGCAATTTCGGCACGAATTTTGACGTATTTAGTGCATAGTTGAGTATCGATCACAGTTTGCGTTTTGTCCAAATATTACTGTTTATTTATACAGTAAACTTCTATAATATCACTGTACGCAATGTGTTATGCGGGGGCCGCATCGTTACCCGGCGCACTAAGTCCTGGCTGAAACGGGTGGTGCCGTCAGCGCCTTAACCCCGCGTGAGCACACTGTGTTATGTCAACAAGCACAACGTTTCTCCTTGAGATACCGCGTGCACAACAGCTGGCAACAGGCAGCGGAAAGGTACG…	AAAAAACCCCGCCGGAGCGAGGTTTCGTCAGTCGCCTGCGGCTGGTAACCGCAAAGCACACTGTATTATGTCAACACTGAAAGTATACGTGTTCCGCGCAGAACGCGCAATTTCGGCACGAATTTTGACGTATTTAGTGCATAGTTGAGTATCGATCACAGTTTGCGTTTTGTCCAAATATTACTGTTTATTTATACAGTAAACTTCTATAATATCACTGTACGCAATGTGTTATGCGGGGGCCGCATCGTTACCCGGCGCACTAAGTCCTGGCTGAAACGGGTGGTGCCGTCAGCGCCTTAACCCCGCGTGAGCACACTGTGTTATGTCAACAAGCACAACGTTTCTCCTTGAGATACCGCGTGCACAACAGCTGGCAACAGGCAGCGGAAAGGTACG…	0	1034	1146	573	100	573	0	0	0	100	100
tisB/istR	CP026358.1	4651765	1	573	3853118	3853690	AAAAAACCCCGCCGGAGCGAGGTTTCGTCAGTCGCCTGCGGCTGGTAACCGCAAAGCACACTGTATTATGTCAACACTGAAAGTATACGTGTTCCGCGCAGAACGCGCAATTTCGGCACGAATTTTGACGTATTTAGTGCATAGTTGAGTATCGATCACAGTTTGCGTTTTGTCCAAATATTACTGTTTATTTATACAGTAAACTTCTATAATATCACTGTACGCAATGTGTTATGCGGGGGCCGCATCGTTACCCGGCGCACTAAGTCCTGGCTGAAACGGGTGGTGCCGTCAGCGCCTTAACCCCGCGTGAGCACACTGTGTTATGTCAACAAGCACAACGTTTCTCCTTGAGATACCGCGTGCACAACAGCTGGCAACAGGCAGCGGAAAGGTACG…	AAAAAACCCCGCCGGAGCGAGGTTTCGTCAGTCGCCTGCGGCTGGTAACCGCAAAGCACACTGTATTATGTCAACACTGAAAGTATACGTGTTCCGCGCAGAACGCGCAATTTCGGCACGAATTTTGACGTATTTAGTGCATAGTTGAGTATCGATCACAGTTTGCGTTTTGTCCAAATATTACTGTTTATTTATACAGTAAACTTCTATAATATCACTGTACGCAATGTGTTATGCGGGGGCCGCATCGTTACCCGGCGCACTAAGTCCTGGCTGAAACGGGTGGTGCCGTCAGCGCCTTAACCCCGCGTGAGCACACTGTGTTATGTCAACAAGCACAACGTTTCTCCTTGAGATACCGCGTGCACAACAGCTGGCAACAGGCAGCGGAAAGGTACG…	0	1034	1146	573	100	573	0	0	0	100	100
tisB/istR	CP026357.1	4651848	1	573	3853118	3853690	AAAAAACCCCGCCGGAGCGAGGTTTCGTCAGTCGCCTGCGGCTGGTAACCGCAAAGCACACTGTATTATGTCAACACTGAAAGTATACGTGTTCCGCGCAGAACGCGCAATTTCGGCACGAATTTTGACGTATTTAGTGCATAGTTGAGTATCGATCACAGTTTGCGTTTTGTCCAAATATTACTGTTTATTTATACAGTAAACTTCTATAATATCACTGTACGCAATGTGTTATGCGGGGGCCGCATCGTTACCCGGCGCACTAAGTCCTGGCTGAAACGGGTGGTGCCGTCAGCGCCTTAACCCCGCGTGAGCACACTGTGTTATGTCAACAAGCACAACGTTTCTCCTTGAGATACCGCGTGCACAACAGCTGGCAACAGGCAGCGGAAAGGTACG…	AAAAAACCCCGCCGGAGCGAGGTTTCGTCAGTCGCCTGCGGCTGGTAACCGCAAAGCACACTGTATTATGTCAACACTGAAAGTATACGTGTTCCGCGCAGAACGCGCAATTTCGGCACGAATTTTGACGTATTTAGTGCATAGTTGAGTATCGATCACAGTTTGCGTTTTGTCCAAATATTACTGTTTATTTATACAGTAAACTTCTATAATATCACTGTACGCAATGTGTTATGCGGGGGCCGCATCGTTACCCGGCGCACTAAGTCCTGGCTGAAACGGGTGGTGCCGTCAGCGCCTTAACCCCGCGTGAGCACACTGTGTTATGTCAACAAGCACAACGTTTCTCCTTGAGATACCGCGTGCACAACAGCTGGCAACAGGCAGCGGAAAGGTACG…	0	1034	1146	573	100	573	0	0	0	100	100
tisB/istR	CP026353.1	4651849	1	573	3853118	3853690	AAAAAACCCCGCCGGAGCGAGGTTTCGTCAGTCGCCTGCGGCTGGTAACCGCAAAGCACACTGTATTATGTCAACACTGAAAGTATACGTGTTCCGCGCAGAACGCGCAATTTCGGCACGAATTTTGACGTATTTAGTGCATAGTTGAGTATCGATCACAGTTTGCGTTTTGTCCAAATATTACTGTTTATTTATACAGTAAACTTCTATAATATCACTGTACGCAATGTGTTATGCGGGGGCCGCATCGTTACCCGGCGCACTAAGTCCTGGCTGAAACGGGTGGTGCCGTCAGCGCCTTAACCCCGCGTGAGCACACTGTGTTATGTCAACAAGCACAACGTTTCTCCTTGAGATACCGCGTGCACAACAGCTGGCAACAGGCAGCGGAAAGGTACG…	AAAAAACCCCGCCGGAGCGAGGTTTCGTCAGTCGCCTGCGGCTGGTAACCGCAAAGCACACTGTATTATGTCAACACTGAAAGTATACGTGTTCCGCGCAGAACGCGCAATTTCGGCACGAATTTTGACGTATTTAGTGCATAGTTGAGTATCGATCACAGTTTGCGTTTTGTCCAAATATTACTGTTTATTTATACAGTAAACTTCTATAATATCACTGTACGCAATGTGTTATGCGGGGGCCGCATCGTTACCCGGCGCACTAAGTCCTGGCTGAAACGGGTGGTGCCGTCAGCGCCTTAACCCCGCGTGAGCACACTGTGTTATGTCAACAAGCACAACGTTTCTCCTTGAGATACCGCGTGCACAACAGCTGGCAACAGGCAGCGGAAAGGTACG…	0	1034	1146	573	100	573	0	0	0	100	100
tisB/istR	CP026352.1	4651849	1	573	3853118	3853690	AAAAAACCCCGCCGGAGCGAGGTTTCGTCAGTCGCCTGCGGCTGGTAACCGCAAAGCACACTGTATTATGTCAACACTGAAAGTATACGTGTTCCGCGCAGAACGCGCAATTTCGGCACGAATTTTGACGTATTTAGTGCATAGTTGAGTATCGATCACAGTTTGCGTTTTGTCCAAATATTACTGTTTATTTATACAGTAAACTTCTATAATATCACTGTACGCAATGTGTTATGCGGGGGCCGCATCGTTACCCGGCGCACTAAGTCCTGGCTGAAACGGGTGGTGCCGTCAGCGCCTTAACCCCGCGTGAGCACACTGTGTTATGTCAACAAGCACAACGTTTCTCCTTGAGATACCGCGTGCACAACAGCTGGCAACAGGCAGCGGAAAGGTACG…	AAAAAACCCCGCCGGAGCGAGGTTTCGTCAGTCGCCTGCGGCTGGTAACCGCAAAGCACACTGTATTATGTCAACACTGAAAGTATACGTGTTCCGCGCAGAACGCGCAATTTCGGCACGAATTTTGACGTATTTAGTGCATAGTTGAGTATCGATCACAGTTTGCGTTTTGTCCAAATATTACTGTTTATTTATACAGTAAACTTCTATAATATCACTGTACGCAATGTGTTATGCGGGGGCCGCATCGTTACCCGGCGCACTAAGTCCTGGCTGAAACGGGTGGTGCCGTCAGCGCCTTAACCCCGCGTGAGCACACTGTGTTATGTCAACAAGCACAACGTTTCTCCTTGAGATACCGCGTGCACAACAGCTGGCAACAGGCAGCGGAAAGGTACG…	0	1034	1146	573	100	573	0	0	0	100	100
tisB/istR	CP026350.1	4651849	1	573	3853118	3853690	AAAAAACCCCGCCGGAGCGAGGTTTCGTCAGTCGCCTGCGGCTGGTAACCGCAAAGCACACTGTATTATGTCAACACTGAAAGTATACGTGTTCCGCGCAGAACGCGCAATTTCGGCACGAATTTTGACGTATTTAGTGCATAGTTGAGTATCGATCACAGTTTGCGTTTTGTCCAAATATTACTGTTTATTTATACAGTAAACTTCTATAATATCACTGTACGCAATGTGTTATGCGGGGGCCGCATCGTTACCCGGCGCACTAAGTCCTGGCTGAAACGGGTGGTGCCGTCAGCGCCTTAACCCCGCGTGAGCACACTGTGTTATGTCAACAAGCACAACGTTTCTCCTTGAGATACCGCGTGCACAACAGCTGGCAACAGGCAGCGGAAAGGTACG…	AAAAAACCCCGCCGGAGCGAGGTTTCGTCAGTCGCCTGCGGCTGGTAACCGCAAAGCACACTGTATTATGTCAACACTGAAAGTATACGTGTTCCGCGCAGAACGCGCAATTTCGGCACGAATTTTGACGTATTTAGTGCATAGTTGAGTATCGATCACAGTTTGCGTTTTGTCCAAATATTACTGTTTATTTATACAGTAAACTTCTATAATATCACTGTACGCAATGTGTTATGCGGGGGCCGCATCGTTACCCGGCGCACTAAGTCCTGGCTGAAACGGGTGGTGCCGTCAGCGCCTTAACCCCGCGTGAGCACACTGTGTTATGTCAACAAGCACAACGTTTCTCCTTGAGATACCGCGTGCACAACAGCTGGCAACAGGCAGCGGAAAGGTACG…	0	1034	1146	573	100	573	0	0	0	100	100
tisB/istR	CP026347.1	4651842	1	573	3853112	3853684	AAAAAACCCCGCCGGAGCGAGGTTTCGTCAGTCGCCTGCGGCTGGTAACCGCAAAGCACACTGTATTATGTCAACACTGAAAGTATACGTGTTCCGCGCAGAACGCGCAATTTCGGCACGAATTTTGACGTATTTAGTGCATAGTTGAGTATCGATCACAGTTTGCGTTTTGTCCAAATATTACTGTTTATTTATACAGTAAACTTCTATAATATCACTGTACGCAATGTGTTATGCGGGGGCCGCATCGTTACCCGGCGCACTAAGTCCTGGCTGAAACGGGTGGTGCCGTCAGCGCCTTAACCCCGCGTGAGCACACTGTGTTATGTCAACAAGCACAACGTTTCTCCTTGAGATACCGCGTGCACAACAGCTGGCAACAGGCAGCGGAAAGGTACG…	AAAAAACCCCGCCGGAGCGAGGTTTCGTCAGTCGCCTGCGGCTGGTAACCGCAAAGCACACTGTATTATGTCAACACTGAAAGTATACGTGTTCCGCGCAGAACGCGCAATTTCGGCACGAATTTTGACGTATTTAGTGCATAGTTGAGTATCGATCACAGTTTGCGTTTTGTCCAAATATTACTGTTTATTTATACAGTAAACTTCTATAATATCACTGTACGCAATGTGTTATGCGGGGGCCGCATCGTTACCCGGCGCACTAAGTCCTGGCTGAAACGGGTGGTGCCGTCAGCGCCTTAACCCCGCGTGAGCACACTGTGTTATGTCAACAAGCACAACGTTTCTCCTTGAGATACCGCGTGCACAACAGCTGGCAACAGGCAGCGGAAAGGTACG…	0	1034	1146	573	100	573	0	0	0	100	100
tisB/istR	CP026344.1	4651849	1	573	3853118	3853690	AAAAAACCCCGCCGGAGCGAGGTTTCGTCAGTCGCCTGCGGCTGGTAACCGCAAAGCACACTGTATTATGTCAACACTGAAAGTATACGTGTTCCGCGCAGAACGCGCAATTTCGGCACGAATTTTGACGTATTTAGTGCATAGTTGAGTATCGATCACAGTTTGCGTTTTGTCCAAATATTACTGTTTATTTATACAGTAAACTTCTATAATATCACTGTACGCAATGTGTTATGCGGGGGCCGCATCGTTACCCGGCGCACTAAGTCCTGGCTGAAACGGGTGGTGCCGTCAGCGCCTTAACCCCGCGTGAGCACACTGTGTTATGTCAACAAGCACAACGTTTCTCCTTGAGATACCGCGTGCACAACAGCTGGCAACAGGCAGCGGAAAGGTACG…	AAAAAACCCCGCCGGAGCGAGGTTTCGTCAGTCGCCTGCGGCTGGTAACCGCAAAGCACACTGTATTATGTCAACACTGAAAGTATACGTGTTCCGCGCAGAACGCGCAATTTCGGCACGAATTTTGACGTATTTAGTGCATAGTTGAGTATCGATCACAGTTTGCGTTTTGTCCAAATATTACTGTTTATTTATACAGTAAACTTCTATAATATCACTGTACGCAATGTGTTATGCGGGGGCCGCATCGTTACCCGGCGCACTAAGTCCTGGCTGAAACGGGTGGTGCCGTCAGCGCCTTAACCCCGCGTGAGCACACTGTGTTATGTCAACAAGCACAACGTTTCTCCTTGAGATACCGCGTGCACAACAGCTGGCAACAGGCAGCGGAAAGGTACG…	0	1034	1146	573	100	573	0	0	0	100	100
tisB/istR	CP026360.1	4651849	1	573	3853118	3853690	AAAAAACCCCGCCGGAGCGAGGTTTCGTCAGTCGCCTGCGGCTGGTAACCGCAAAGCACACTGTATTATGTCAACACTGAAAGTATACGTGTTCCGCGCAGAACGCGCAATTTCGGCACGAATTTTGACGTATTTAGTGCATAGTTGAGTATCGATCACAGTTTGCGTTTTGTCCAAATATTACTGTTTATTTATACAGTAAACTTCTATAATATCACTGTACGCAATGTGTTATGCGGGGGCCGCATCGTTACCCGGCGCACTAAGTCCTGGCTGAAACGGGTGGTGCCGTCAGCGCCTTAACCCCGCGTGAGCACACTGTGTTATGTCAACAAGCACAACGTTTCTCCTTGAGATACCGCGTGCACAACAGCTGGCAACAGGCAGCGGAAAGGTACG…	AAAAAACCCCGCCGGAGCGAGGTTTCGTCAGTCGCCTGCGGCTGGTAACCGCAAAGCACACTGTATTATGTCAACACTGAAAGTATACGTGTTCCGCGCAGAACGCGCAATTTCGGCACGAATTTTGACGTATTTAGTGCATAGTTGAGTATCGATCACAGTTTGCGTTTTGTCCAAATATTACTGTTTATTTATACAGTAAACTTCTATAATATCACTGTACGCAATGTGTTATGCGGGGGCCGCATCGTTACCCGGCGCACTAAGTCCTGGCTGAAACGGGTGGTGCCGTCAGCGCCTTAACCCCGCGTGAGCACACTGTGTTATGTCAACAAGCACAACGTTTCTCCTTGAGATACCGCGTGCACAACAGCTGGCAACAGGCAGCGGAAAGGTACG…	0	1034	1146	573	100	573	0	0	0	100	100
tisB/istR	CP026356.1	4651848	1	573	3853118	3853690	AAAAAACCCCGCCGGAGCGAGGTTTCGTCAGTCGCCTGCGGCTGGTAACCGCAAAGCACACTGTATTATGTCAACACTGAAAGTATACGTGTTCCGCGCAGAACGCGCAATTTCGGCACGAATTTTGACGTATTTAGTGCATAGTTGAGTATCGATCACAGTTTGCGTTTTGTCCAAATATTACTGTTTATTTATACAGTAAACTTCTATAATATCACTGTACGCAATGTGTTATGCGGGGGCCGCATCGTTACCCGGCGCACTAAGTCCTGGCTGAAACGGGTGGTGCCGTCAGCGCCTTAACCCCGCGTGAGCACACTGTGTTATGTCAACAAGCACAACGTTTCTCCTTGAGATACCGCGTGCACAACAGCTGGCAACAGGCAGCGGAAAGGTACG…	AAAAAACCCCGCCGGAGCGAGGTTTCGTCAGTCGCCTGCGGCTGGTAACCGCAAAGCACACTGTATTATGTCAACACTGAAAGTATACGTGTTCCGCGCAGAACGCGCAATTTCGGCACGAATTTTGACGTATTTAGTGCATAGTTGAGTATCGATCACAGTTTGCGTTTTGTCCAAATATTACTGTTTATTTATACAGTAAACTTCTATAATATCACTGTACGCAATGTGTTATGCGGGGGCCGCATCGTTACCCGGCGCACTAAGTCCTGGCTGAAACGGGTGGTGCCGTCAGCGCCTTAACCCCGCGTGAGCACACTGTGTTATGTCAACAAGCACAACGTTTCTCCTTGAGATACCGCGTGCACAACAGCTGGCAACAGGCAGCGGAAAGGTACG…	0	1034	1146	573	100	573	0	0	0	100	100
tisB/istR	CP026351.1	4651848	1	573	3853118	3853690	AAAAAACCCCGCCGGAGCGAGGTTTCGTCAGTCGCCTGCGGCTGGTAACCGCAAAGCACACTGTATTATGTCAACACTGAAAGTATACGTGTTCCGCGCAGAACGCGCAATTTCGGCACGAATTTTGACGTATTTAGTGCATAGTTGAGTATCGATCACAGTTTGCGTTTTGTCCAAATATTACTGTTTATTTATACAGTAAACTTCTATAATATCACTGTACGCAATGTGTTATGCGGGGGCCGCATCGTTACCCGGCGCACTAAGTCCTGGCTGAAACGGGTGGTGCCGTCAGCGCCTTAACCCCGCGTGAGCACACTGTGTTATGTCAACAAGCACAACGTTTCTCCTTGAGATACCGCGTGCACAACAGCTGGCAACAGGCAGCGGAAAGGTACG…	AAAAAACCCCGCCGGAGCGAGGTTTCGTCAGTCGCCTGCGGCTGGTAACCGCAAAGCACACTGTATTATGTCAACACTGAAAGTATACGTGTTCCGCGCAGAACGCGCAATTTCGGCACGAATTTTGACGTATTTAGTGCATAGTTGAGTATCGATCACAGTTTGCGTTTTGTCCAAATATTACTGTTTATTTATACAGTAAACTTCTATAATATCACTGTACGCAATGTGTTATGCGGGGGCCGCATCGTTACCCGGCGCACTAAGTCCTGGCTGAAACGGGTGGTGCCGTCAGCGCCTTAACCCCGCGTGAGCACACTGTGTTATGTCAACAAGCACAACGTTTCTCCTTGAGATACCGCGTGCACAACAGCTGGCAACAGGCAGCGGAAAGGTACG…	0	1034	1146	573	100	573	0	0	0	100	100
tisB/istR	CP026345.1	4651843	1	573	3853112	3853684	AAAAAACCCCGCCGGAGCGAGGTTTCGTCAGTCGCCTGCGGCTGGTAACCGCAAAGCACACTGTATTATGTCAACACTGAAAGTATACGTGTTCCGCGCAGAACGCGCAATTTCGGCACGAATTTTGACGTATTTAGTGCATAGTTGAGTATCGATCACAGTTTGCGTTTTGTCCAAATATTACTGTTTATTTATACAGTAAACTTCTATAATATCACTGTACGCAATGTGTTATGCGGGGGCCGCATCGTTACCCGGCGCACTAAGTCCTGGCTGAAACGGGTGGTGCCGTCAGCGCCTTAACCCCGCGTGAGCACACTGTGTTATGTCAACAAGCACAACGTTTCTCCTTGAGATACCGCGTGCACAACAGCTGGCAACAGGCAGCGGAAAGGTACG…	AAAAAACCCCGCCGGAGCGAGGTTTCGTCAGTCGCCTGCGGCTGGTAACCGCAAAGCACACTGTATTATGTCAACACTGAAAGTATACGTGTTCCGCGCAGAACGCGCAATTTCGGCACGAATTTTGACGTATTTAGTGCATAGTTGAGTATCGATCACAGTTTGCGTTTTGTCCAAATATTACTGTTTATTTATACAGTAAACTTCTATAATATCACTGTACGCAATGTGTTATGCGGGGGCCGCATCGTTACCCGGCGCACTAAGTCCTGGCTGAAACGGGTGGTGCCGTCAGCGCCTTAACCCCGCGTGAGCACACTGTGTTATGTCAACAAGCACAACGTTTCTCCTTGAGATACCGCGTGCACAACAGCTGGCAACAGGCAGCGGAAAGGTACG…	0	1034	1146	573	100	573	0	0	0	100	100
tisB/istR	CP026342.1	4651847	1	573	3853117	3853689	AAAAAACCCCGCCGGAGCGAGGTTTCGTCAGTCGCCTGCGGCTGGTAACCGCAAAGCACACTGTATTATGTCAACACTGAAAGTATACGTGTTCCGCGCAGAACGCGCAATTTCGGCACGAATTTTGACGTATTTAGTGCATAGTTGAGTATCGATCACAGTTTGCGTTTTGTCCAAATATTACTGTTTATTTATACAGTAAACTTCTATAATATCACTGTACGCAATGTGTTATGCGGGGGCCGCATCGTTACCCGGCGCACTAAGTCCTGGCTGAAACGGGTGGTGCCGTCAGCGCCTTAACCCCGCGTGAGCACACTGTGTTATGTCAACAAGCACAACGTTTCTCCTTGAGATACCGCGTGCACAACAGCTGGCAACAGGCAGCGGAAAGGTACG…	AAAAAACCCCGCCGGAGCGAGGTTTCGTCAGTCGCCTGCGGCTGGTAACCGCAAAGCACACTGTATTATGTCAACACTGAAAGTATACGTGTTCCGCGCAGAACGCGCAATTTCGGCACGAATTTTGACGTATTTAGTGCATAGTTGAGTATCGATCACAGTTTGCGTTTTGTCCAAATATTACTGTTTATTTATACAGTAAACTTCTATAATATCACTGTACGCAATGTGTTATGCGGGGGCCGCATCGTTACCCGGCGCACTAAGTCCTGGCTGAAACGGGTGGTGCCGTCAGCGCCTTAACCCCGCGTGAGCACACTGTGTTATGTCAACAAGCACAACGTTTCTCCTTGAGATACCGCGTGCACAACAGCTGGCAACAGGCAGCGGAAAGGTACG…	0	1034	1146	573	100	573	0	0	0	100	100
tisB/istR	CP026343.1	4651842	1	573	3853111	3853683	AAAAAACCCCGCCGGAGCGAGGTTTCGTCAGTCGCCTGCGGCTGGTAACCGCAAAGCACACTGTATTATGTCAACACTGAAAGTATACGTGTTCCGCGCAGAACGCGCAATTTCGGCACGAATTTTGACGTATTTAGTGCATAGTTGAGTATCGATCACAGTTTGCGTTTTGTCCAAATATTACTGTTTATTTATACAGTAAACTTCTATAATATCACTGTACGCAATGTGTTATGCGGGGGCCGCATCGTTACCCGGCGCACTAAGTCCTGGCTGAAACGGGTGGTGCCGTCAGCGCCTTAACCCCGCGTGAGCACACTGTGTTATGTCAACAAGCACAACGTTTCTCCTTGAGATACCGCGTGCACAACAGCTGGCAACAGGCAGCGGAAAGGTACG…	AAAAAACCCCGCCGGAGCGAGGTTTCGTCAGTCGCCTGCGGCTGGTAACCGCAAAGCACACTGTATTATGTCAACACTGAAAGTATACGTGTTCCGCGCAGAACGCGCAATTTCGGCACGAATTTTGACGTATTTAGTGCATAGTTGAGTATCGATCACAGTTTGCGTTTTGTCCAAATATTACTGTTTATTTATACAGTAAACTTCTATAATATCACTGTACGCAATGTGTTATGCGGGGGCCGCATCGTTACCCGGCGCACTAAGTCCTGGCTGAAACGGGTGGTGCCGTCAGCGCCTTAACCCCGCGTGAGCACACTGTGTTATGTCAACAAGCACAACGTTTCTCCTTGAGATACCGCGTGCACAACAGCTGGCAACAGGCAGCGGAAAGGTACG…	0	1034	1146	573	100	573	0	0	0	100	100
tisB/istR	CP026359.1	4651848	1	573	3853118	3853690	AAAAAACCCCGCCGGAGCGAGGTTTCGTCAGTCGCCTGCGGCTGGTAACCGCAAAGCACACTGTATTATGTCAACACTGAAAGTATACGTGTTCCGCGCAGAACGCGCAATTTCGGCACGAATTTTGACGTATTTAGTGCATAGTTGAGTATCGATCACAGTTTGCGTTTTGTCCAAATATTACTGTTTATTTATACAGTAAACTTCTATAATATCACTGTACGCAATGTGTTATGCGGGGGCCGCATCGTTACCCGGCGCACTAAGTCCTGGCTGAAACGGGTGGTGCCGTCAGCGCCTTAACCCCGCGTGAGCACACTGTGTTATGTCAACAAGCACAACGTTTCTCCTTGAGATACCGCGTGCACAACAGCTGGCAACAGGCAGCGGAAAGGTACG…	AAAAAACCCCGCCGGAGCGAGGTTTCGTCAGTCGCCTGCGGCTGGTAACCGCAAAGCACACTGTATTATGTCAACACTGAAAGTATACGTGTTCCGCGCAGAACGCGCAATTTCGGCACGAATTTTGACGTATTTAGTGCATAGTTGAGTATCGATCACAGTTTGCGTTTTGTCCAAATATTACTGTTTATTTATACAGTAAACTTCTATAATATCACTGTACGCAATGTGTTATGCGGGGGCCGCATCGTTACCCGGCGCACTAAGTCCTGGCTGAAACGGGTGGTGCCGTCAGCGCCTTAACCCCGCGTGAGCACACTGTGTTATGTCAACAAGCACAACGTTTCTCCTTGAGATACCGCGTGCACAACAGCTGGCAACAGGCAGCGGAAAGGTACG…	0	1034	1146	573	100	573	0	0	0	100	100
tisB/istR	CP026355.1	4651849	1	573	3853118	3853690	AAAAAACCCCGCCGGAGCGAGGTTTCGTCAGTCGCCTGCGGCTGGTAACCGCAAAGCACACTGTATTATGTCAACACTGAAAGTATACGTGTTCCGCGCAGAACGCGCAATTTCGGCACGAATTTTGACGTATTTAGTGCATAGTTGAGTATCGATCACAGTTTGCGTTTTGTCCAAATATTACTGTTTATTTATACAGTAAACTTCTATAATATCACTGTACGCAATGTGTTATGCGGGGGCCGCATCGTTACCCGGCGCACTAAGTCCTGGCTGAAACGGGTGGTGCCGTCAGCGCCTTAACCCCGCGTGAGCACACTGTGTTATGTCAACAAGCACAACGTTTCTCCTTGAGATACCGCGTGCACAACAGCTGGCAACAGGCAGCGGAAAGGTACG…	AAAAAACCCCGCCGGAGCGAGGTTTCGTCAGTCGCCTGCGGCTGGTAACCGCAAAGCACACTGTATTATGTCAACACTGAAAGTATACGTGTTCCGCGCAGAACGCGCAATTTCGGCACGAATTTTGACGTATTTAGTGCATAGTTGAGTATCGATCACAGTTTGCGTTTTGTCCAAATATTACTGTTTATTTATACAGTAAACTTCTATAATATCACTGTACGCAATGTGTTATGCGGGGGCCGCATCGTTACCCGGCGCACTAAGTCCTGGCTGAAACGGGTGGTGCCGTCAGCGCCTTAACCCCGCGTGAGCACACTGTGTTATGTCAACAAGCACAACGTTTCTCCTTGAGATACCGCGTGCACAACAGCTGGCAACAGGCAGCGGAAAGGTACG…	0	1034	1146	573	100	573	0	0	0	100	100
tisB/istR	CP026354.1	4651849	1	573	3853118	3853690	AAAAAACCCCGCCGGAGCGAGGTTTCGTCAGTCGCCTGCGGCTGGTAACCGCAAAGCACACTGTATTATGTCAACACTGAAAGTATACGTGTTCCGCGCAGAACGCGCAATTTCGGCACGAATTTTGACGTATTTAGTGCATAGTTGAGTATCGATCACAGTTTGCGTTTTGTCCAAATATTACTGTTTATTTATACAGTAAACTTCTATAATATCACTGTACGCAATGTGTTATGCGGGGGCCGCATCGTTACCCGGCGCACTAAGTCCTGGCTGAAACGGGTGGTGCCGTCAGCGCCTTAACCCCGCGTGAGCACACTGTGTTATGTCAACAAGCACAACGTTTCTCCTTGAGATACCGCGTGCACAACAGCTGGCAACAGGCAGCGGAAAGGTACG…	AAAAAACCCCGCCGGAGCGAGGTTTCGTCAGTCGCCTGCGGCTGGTAACCGCAAAGCACACTGTATTATGTCAACACTGAAAGTATACGTGTTCCGCGCAGAACGCGCAATTTCGGCACGAATTTTGACGTATTTAGTGCATAGTTGAGTATCGATCACAGTTTGCGTTTTGTCCAAATATTACTGTTTATTTATACAGTAAACTTCTATAATATCACTGTACGCAATGTGTTATGCGGGGGCCGCATCGTTACCCGGCGCACTAAGTCCTGGCTGAAACGGGTGGTGCCGTCAGCGCCTTAACCCCGCGTGAGCACACTGTGTTATGTCAACAAGCACAACGTTTCTCCTTGAGATACCGCGTGCACAACAGCTGGCAACAGGCAGCGGAAAGGTACG…	0	1034	1146	573	100	573	0	0	0	100	100
tisB/istR	CP026349.1	4651793	1	573	3853117	3853689	AAAAAACCCCGCCGGAGCGAGGTTTCGTCAGTCGCCTGCGGCTGGTAACCGCAAAGCACACTGTATTATGTCAACACTGAAAGTATACGTGTTCCGCGCAGAACGCGCAATTTCGGCACGAATTTTGACGTATTTAGTGCATAGTTGAGTATCGATCACAGTTTGCGTTTTGTCCAAATATTACTGTTTATTTATACAGTAAACTTCTATAATATCACTGTACGCAATGTGTTATGCGGGGGCCGCATCGTTACCCGGCGCACTAAGTCCTGGCTGAAACGGGTGGTGCCGTCAGCGCCTTAACCCCGCGTGAGCACACTGTGTTATGTCAACAAGCACAACGTTTCTCCTTGAGATACCGCGTGCACAACAGCTGGCAACAGGCAGCGGAAAGGTACG…	AAAAAACCCCGCCGGAGCGAGGTTTCGTCAGTCGCCTGCGGCTGGTAACCGCAAAGCACACTGTATTATGTCAACACTGAAAGTATACGTGTTCCGCGCAGAACGCGCAATTTCGGCACGAATTTTGACGTATTTAGTGCATAGTTGAGTATCGATCACAGTTTGCGTTTTGTCCAAATATTACTGTTTATTTATACAGTAAACTTCTATAATATCACTGTACGCAATGTGTTATGCGGGGGCCGCATCGTTACCCGGCGCACTAAGTCCTGGCTGAAACGGGTGGTGCCGTCAGCGCCTTAACCCCGCGTGAGCACACTGTGTTATGTCAACAAGCACAACGTTTCTCCTTGAGATACCGCGTGCACAACAGCTGGCAACAGGCAGCGGAAAGGTACG…	0	1034	1146	573	100	573	0	0	0	100	100
tisB/istR	CP026348.1	4651848	1	573	3853118	3853690	AAAAAACCCCGCCGGAGCGAGGTTTCGTCAGTCGCCTGCGGCTGGTAACCGCAAAGCACACTGTATTATGTCAACACTGAAAGTATACGTGTTCCGCGCAGAACGCGCAATTTCGGCACGAATTTTGACGTATTTAGTGCATAGTTGAGTATCGATCACAGTTTGCGTTTTGTCCAAATATTACTGTTTATTTATACAGTAAACTTCTATAATATCACTGTACGCAATGTGTTATGCGGGGGCCGCATCGTTACCCGGCGCACTAAGTCCTGGCTGAAACGGGTGGTGCCGTCAGCGCCTTAACCCCGCGTGAGCACACTGTGTTATGTCAACAAGCACAACGTTTCTCCTTGAGATACCGCGTGCACAACAGCTGGCAACAGGCAGCGGAAAGGTACG…	AAAAAACCCCGCCGGAGCGAGGTTTCGTCAGTCGCCTGCGGCTGGTAACCGCAAAGCACACTGTATTATGTCAACACTGAAAGTATACGTGTTCCGCGCAGAACGCGCAATTTCGGCACGAATTTTGACGTATTTAGTGCATAGTTGAGTATCGATCACAGTTTGCGTTTTGTCCAAATATTACTGTTTATTTATACAGTAAACTTCTATAATATCACTGTACGCAATGTGTTATGCGGGGGCCGCATCGTTACCCGGCGCACTAAGTCCTGGCTGAAACGGGTGGTGCCGTCAGCGCCTTAACCCCGCGTGAGCACACTGTGTTATGTCAACAAGCACAACGTTTCTCCTTGAGATACCGCGTGCACAACAGCTGGCAACAGGCAGCGGAAAGGTACG…	0	1034	1146	573	100	573	0	0	0	100	100
tisB/istR	CP026346.1	4651843	1	573	3853112	3853684	AAAAAACCCCGCCGGAGCGAGGTTTCGTCAGTCGCCTGCGGCTGGTAACCGCAAAGCACACTGTATTATGTCAACACTGAAAGTATACGTGTTCCGCGCAGAACGCGCAATTTCGGCACGAATTTTGACGTATTTAGTGCATAGTTGAGTATCGATCACAGTTTGCGTTTTGTCCAAATATTACTGTTTATTTATACAGTAAACTTCTATAATATCACTGTACGCAATGTGTTATGCGGGGGCCGCATCGTTACCCGGCGCACTAAGTCCTGGCTGAAACGGGTGGTGCCGTCAGCGCCTTAACCCCGCGTGAGCACACTGTGTTATGTCAACAAGCACAACGTTTCTCCTTGAGATACCGCGTGCACAACAGCTGGCAACAGGCAGCGGAAAGGTACG…	AAAAAACCCCGCCGGAGCGAGGTTTCGTCAGTCGCCTGCGGCTGGTAACCGCAAAGCACACTGTATTATGTCAACACTGAAAGTATACGTGTTCCGCGCAGAACGCGCAATTTCGGCACGAATTTTGACGTATTTAGTGCATAGTTGAGTATCGATCACAGTTTGCGTTTTGTCCAAATATTACTGTTTATTTATACAGTAAACTTCTATAATATCACTGTACGCAATGTGTTATGCGGGGGCCGCATCGTTACCCGGCGCACTAAGTCCTGGCTGAAACGGGTGGTGCCGTCAGCGCCTTAACCCCGCGTGAGCACACTGTGTTATGTCAACAAGCACAACGTTTCTCCTTGAGATACCGCGTGCACAACAGCTGGCAACAGGCAGCGGAAAGGTACG…	0	1034	1146	573	100	573	0	0	0	100	100
tisB/istR	CP019259.1	4658762	1	573	472609	472037	AAAAAACCCCGCCGGAGCGAGGTTTCGTCAGTCGCCTGCGGCTGGTAACCGCAAAGCACACTGTATTATGTCAACACTGAAAGTATACGTGTTCCGCGCAGAACGCGCAATTTCGGCACGAATTTTGACGTATTTAGTGCATAGTTGAGTATCGATCACAGTTTGCGTTTTGTCCAAATATTACTGTTTATTTATACAGTAAACTTCTATAATATCACTGTACGCAATGTGTTATGCGGGGGCCGCATCGTTACCCGGCGCACTAAGTCCTGGCTGAAACGGGTGGTGCCGTCAGCGCCTTAACCCCGCGTGAGCACACTGTGTTATGTCAACAAGCACAACGTTTCTCCTTGAGATACCGCGTGCACAACAGCTGGCAACAGGCAGCGGAAAGGTACG…	AAAAAACCCCGCCGGAGCGAGGTTTCGTCAGTCGCCTGCGGCTGGTAACCGCAAAGCACACTGTATTATGTCAACACTGAAAGTATACGTGTTCCGCGCAGAACGCGCAATTTCGGCACGAATTTTGACGTATTTAGTGCATAGTTGAGTATCGATCACAGTTTGCGTTTTGTCCAAATATTACTGTTTATTTATACAGTAAACTTCTATAATATCACTGTACGCAATGTGTTATGCGGGGGCCGCATCGTTACCCGGCGCACTAAGTCCTGGCTGAAACGGGTGGTGCCGTCAGCGCCTTAACCCCGCGTGAGCACACTGTGTTATGTCAACAAGCACAACGTTTCTCCTTGAGATACCGCGTGCACAACAGCTGGCAACAGGCAGCGGAAAGGTACG…	0	1034	1146	573	100	573	0	0	0	100	100
tisB/istR	CP026612.1	4456672	1	573	902701	903273	AAAAAACCCCGCCGGAGCGAGGTTTCGTCAGTCGCCTGCGGCTGGTAACCGCAAAGCACACTGTATTATGTCAACACTGAAAGTATACGTGTTCCGCGCAGAACGCGCAATTTCGGCACGAATTTTGACGTATTTAGTGCATAGTTGAGTATCGATCACAGTTTGCGTTTTGTCCAAATATTACTGTTTATTTATACAGTAAACTTCTATAATATCACTGTACGCAATGTGTTATGCGGGGGCCGCATCGTTACCCGGCGCACTAAGTCCTGGCTGAAACGGGTGGTGCCGTCAGCGCCTTAACCCCGCGTGAGCACACTGTGTTATGTCAACAAGCACAACGTTTCTCCTTGAGATACCGCGTGCACAACAGCTGGCAACAGGCAGCGGAAAGGTACG…	AAAAAACCCCGCCGGAGCGAGGTTTCGTCAGTCGCCTGCGGCTGGTAACCGCAAAGCACACTGTATTATGTCAACACTGAAAGTATACGTGTTCCGCGCAGAACGCGCAATTTCGGCACGAATTTTGACGTATTTAGTGCATAGTTGAGTATCGATCACAGTTTGCGTTTTGTCCAAATATTACTGTTTATTTATACAGTAAACTTCTATAATATCACTGTACGCAATGTGTTATGCGGGGGCCGCATCGTTACCCGGCGCACTAAGTCCTGGCTGAAACGGGTGGTGCCGTCAGCGCCTTAACCCCGCGTGAGCACACTGTGTTATGTCAACAAGCACAACGTTTCTCCTTGAGATACCGCGTGCACAACAGCTGGCAACAGGCAGCGGAAAGGTACG…	0	1034	1146	573	100	573	0	0	0	100	100
tisB/istR	CP026028.1	4639673	1	573	3851142	3851714	AAAAAACCCCGCCGGAGCGAGGTTTCGTCAGTCGCCTGCGGCTGGTAACCGCAAAGCACACTGTATTATGTCAACACTGAAAGTATACGTGTTCCGCGCAGAACGCGCAATTTCGGCACGAATTTTGACGTATTTAGTGCATAGTTGAGTATCGATCACAGTTTGCGTTTTGTCCAAATATTACTGTTTATTTATACAGTAAACTTCTATAATATCACTGTACGCAATGTGTTATGCGGGGGCCGCATCGTTACCCGGCGCACTAAGTCCTGGCTGAAACGGGTGGTGCCGTCAGCGCCTTAACCCCGCGTGAGCACACTGTGTTATGTCAACAAGCACAACGTTTCTCCTTGAGATACCGCGTGCACAACAGCTGGCAACAGGCAGCGGAAAGGTACG…	AAAAAACCCCGCCGGAGCGAGGTTTCGTCAGTCGCCTGCGGCTGGTAACCGCAAAGCACACTGTATTATGTCAACACTGAAAGTATACGTGTTCCGCGCAGAACGCGCAATTTCGGCACGAATTTTGACGTATTTAGTGCATAGTTGAGTATCGATCACAGTTTGCGTTTTGTCCAAATATTACTGTTTATTTATACAGTAAACTTCTATAATATCACTGTACGCAATGTGTTATGCGGGGGCCGCATCGTTACCCGGCGCACTAAGTCCTGGCTGAAACGGGTGGTGCCGTCAGCGCCTTAACCCCGCGTGAGCACACTGTGTTATGTCAACAAGCACAACGTTTCTCCTTGAGATACCGCGTGCACAACAGCTGGCAACAGGCAGCGGAAAGGTACG…	0	1034	1146	573	100	573	0	0	0	100	100
tisB/istR	CP026027.1	4624968	1	573	3836434	3837006	AAAAAACCCCGCCGGAGCGAGGTTTCGTCAGTCGCCTGCGGCTGGTAACCGCAAAGCACACTGTATTATGTCAACACTGAAAGTATACGTGTTCCGCGCAGAACGCGCAATTTCGGCACGAATTTTGACGTATTTAGTGCATAGTTGAGTATCGATCACAGTTTGCGTTTTGTCCAAATATTACTGTTTATTTATACAGTAAACTTCTATAATATCACTGTACGCAATGTGTTATGCGGGGGCCGCATCGTTACCCGGCGCACTAAGTCCTGGCTGAAACGGGTGGTGCCGTCAGCGCCTTAACCCCGCGTGAGCACACTGTGTTATGTCAACAAGCACAACGTTTCTCCTTGAGATACCGCGTGCACAACAGCTGGCAACAGGCAGCGGAAAGGTACG…	AAAAAACCCCGCCGGAGCGAGGTTTCGTCAGTCGCCTGCGGCTGGTAACCGCAAAGCACACTGTATTATGTCAACACTGAAAGTATACGTGTTCCGCGCAGAACGCGCAATTTCGGCACGAATTTTGACGTATTTAGTGCATAGTTGAGTATCGATCACAGTTTGCGTTTTGTCCAAATATTACTGTTTATTTATACAGTAAACTTCTATAATATCACTGTACGCAATGTGTTATGCGGGGGCCGCATCGTTACCCGGCGCACTAAGTCCTGGCTGAAACGGGTGGTGCCGTCAGCGCCTTAACCCCGCGTGAGCACACTGTGTTATGTCAACAAGCACAACGTTTCTCCTTGAGATACCGCGTGCACAACAGCTGGCAACAGGCAGCGGAAAGGTACG…	0	1034	1146	573	100	573	0	0	0	100	100
tisB/istR	CP026026.1	4544646	1	573	3756112	3756684	AAAAAACCCCGCCGGAGCGAGGTTTCGTCAGTCGCCTGCGGCTGGTAACCGCAAAGCACACTGTATTATGTCAACACTGAAAGTATACGTGTTCCGCGCAGAACGCGCAATTTCGGCACGAATTTTGACGTATTTAGTGCATAGTTGAGTATCGATCACAGTTTGCGTTTTGTCCAAATATTACTGTTTATTTATACAGTAAACTTCTATAATATCACTGTACGCAATGTGTTATGCGGGGGCCGCATCGTTACCCGGCGCACTAAGTCCTGGCTGAAACGGGTGGTGCCGTCAGCGCCTTAACCCCGCGTGAGCACACTGTGTTATGTCAACAAGCACAACGTTTCTCCTTGAGATACCGCGTGCACAACAGCTGGCAACAGGCAGCGGAAAGGTACG…	AAAAAACCCCGCCGGAGCGAGGTTTCGTCAGTCGCCTGCGGCTGGTAACCGCAAAGCACACTGTATTATGTCAACACTGAAAGTATACGTGTTCCGCGCAGAACGCGCAATTTCGGCACGAATTTTGACGTATTTAGTGCATAGTTGAGTATCGATCACAGTTTGCGTTTTGTCCAAATATTACTGTTTATTTATACAGTAAACTTCTATAATATCACTGTACGCAATGTGTTATGCGGGGGCCGCATCGTTACCCGGCGCACTAAGTCCTGGCTGAAACGGGTGGTGCCGTCAGCGCCTTAACCCCGCGTGAGCACACTGTGTTATGTCAACAAGCACAACGTTTCTCCTTGAGATACCGCGTGCACAACAGCTGGCAACAGGCAGCGGAAAGGTACG…	0	1034	1146	573	100	573	0	0	0	100	100
tisB/istR	CP025747.1	4918774	1	573	30453	29881	AAAAAACCCCGCCGGAGCGAGGTTTCGTCAGTCGCCTGCGGCTGGTAACCGCAAAGCACACTGTATTATGTCAACACTGAAAGTATACGTGTTCCGCGCAGAACGCGCAATTTCGGCACGAATTTTGACGTATTTAGTGCATAGTTGAGTATCGATCACAGTTTGCGTTTTGTCCAAATATTACTGTTTATTTATACAGTAAACTTCTATAATATCACTGTACGCAATGTGTTATGCGGGGGCCGCATCGTTACCCGGCGCACTAAGTCCTGGCTGAAACGGGTGGTGCCGTCAGCGCCTTAACCCCGCGTGAGCACACTGTGTTATGTCAACAAGCACAACGTTTCTCCTTGAGATACCGCGTGCACAACAGCTGGCAACAGGCAGCGGAAAGGTACG…	AAAAAACCCCGCCGGAGCGAGGTTTCGTCAGTCGCCTGCGGCTGGTAACCGCAAAGCACACTGTATTATGTCAACACTGAAAGTATACGTGTTCCGCGCAGAACGCGCAATTTCGGCACGAATTTTGACGTATTTAGTGCATAGTTGAGTATCGATCACAGTTTGCGTTTTGTCCAAATATTACTGTTTATTTATACAGTAAACTTCTATAATATCACTGTACGCAATGTGTTATGCGGGGGCCGCATCGTTACCCGGCGCACTAAGTCCTGGCTGAAACGGGTGGTGCCGTCAGCGCCTTAACCCCGCGTGAGCACACTGTGTTATGTCAACAAGCACAACGTTTCTCCTTGAGATACCGCGTGCACAACAGCTGGCAACAGGCAGCGGAAAGGTACG…	0	1034	1146	573	100	573	0	0	0	100	100
tisB/istR	CP025520.1	4605446	1	573	2707879	2708451	AAAAAACCCCGCCGGAGCGAGGTTTCGTCAGTCGCCTGCGGCTGGTAACCGCAAAGCACACTGTATTATGTCAACACTGAAAGTATACGTGTTCCGCGCAGAACGCGCAATTTCGGCACGAATTTTGACGTATTTAGTGCATAGTTGAGTATCGATCACAGTTTGCGTTTTGTCCAAATATTACTGTTTATTTATACAGTAAACTTCTATAATATCACTGTACGCAATGTGTTATGCGGGGGCCGCATCGTTACCCGGCGCACTAAGTCCTGGCTGAAACGGGTGGTGCCGTCAGCGCCTTAACCCCGCGTGAGCACACTGTGTTATGTCAACAAGCACAACGTTTCTCCTTGAGATACCGCGTGCACAACAGCTGGCAACAGGCAGCGGAAAGGTACG…	AAAAAACCCCGCCGGAGCGAGGTTTCGTCAGTCGCCTGCGGCTGGTAACCGCAAAGCACACTGTATTATGTCAACACTGAAAGTATACGTGTTCCGCGCAGAACGCGCAATTTCGGCACGAATTTTGACGTATTTAGTGCATAGTTGAGTATCGATCACAGTTTGCGTTTTGTCCAAATATTACTGTTTATTTATACAGTAAACTTCTATAATATCACTGTACGCAATGTGTTATGCGGGGGCCGCATCGTTACCCGGCGCACTAAGTCCTGGCTGAAACGGGTGGTGCCGTCAGCGCCTTAACCCCGCGTGAGCACACTGTGTTATGTCAACAAGCACAACGTTTCTCCTTGAGATACCGCGTGCACAACAGCTGGCAACAGGCAGCGGAAAGGTACG…	0	1034	1146	573	100	573	0	0	0	100	100
tisB/istR	CP025268.1	4643559	1	573	3855040	3855612	AAAAAACCCCGCCGGAGCGAGGTTTCGTCAGTCGCCTGCGGCTGGTAACCGCAAAGCACACTGTATTATGTCAACACTGAAAGTATACGTGTTCCGCGCAGAACGCGCAATTTCGGCACGAATTTTGACGTATTTAGTGCATAGTTGAGTATCGATCACAGTTTGCGTTTTGTCCAAATATTACTGTTTATTTATACAGTAAACTTCTATAATATCACTGTACGCAATGTGTTATGCGGGGGCCGCATCGTTACCCGGCGCACTAAGTCCTGGCTGAAACGGGTGGTGCCGTCAGCGCCTTAACCCCGCGTGAGCACACTGTGTTATGTCAACAAGCACAACGTTTCTCCTTGAGATACCGCGTGCACAACAGCTGGCAACAGGCAGCGGAAAGGTACG…	AAAAAACCCCGCCGGAGCGAGGTTTCGTCAGTCGCCTGCGGCTGGTAACCGCAAAGCACACTGTATTATGTCAACACTGAAAGTATACGTGTTCCGCGCAGAACGCGCAATTTCGGCACGAATTTTGACGTATTTAGTGCATAGTTGAGTATCGATCACAGTTTGCGTTTTGTCCAAATATTACTGTTTATTTATACAGTAAACTTCTATAATATCACTGTACGCAATGTGTTATGCGGGGGCCGCATCGTTACCCGGCGCACTAAGTCCTGGCTGAAACGGGTGGTGCCGTCAGCGCCTTAACCCCGCGTGAGCACACTGTGTTATGTCAACAAGCACAACGTTTCTCCTTGAGATACCGCGTGCACAACAGCTGGCAACAGGCAGCGGAAAGGTACG…	0	1034	1146	573	100	573	0	0	0	100	100
tisB/istR	CP023371.1	4677088	1	573	75355	74783	AAAAAACCCCGCCGGAGCGAGGTTTCGTCAGTCGCCTGCGGCTGGTAACCGCAAAGCACACTGTATTATGTCAACACTGAAAGTATACGTGTTCCGCGCAGAACGCGCAATTTCGGCACGAATTTTGACGTATTTAGTGCATAGTTGAGTATCGATCACAGTTTGCGTTTTGTCCAAATATTACTGTTTATTTATACAGTAAACTTCTATAATATCACTGTACGCAATGTGTTATGCGGGGGCCGCATCGTTACCCGGCGCACTAAGTCCTGGCTGAAACGGGTGGTGCCGTCAGCGCCTTAACCCCGCGTGAGCACACTGTGTTATGTCAACAAGCACAACGTTTCTCCTTGAGATACCGCGTGCACAACAGCTGGCAACAGGCAGCGGAAAGGTACG…	AAAAAACCCCGCCGGAGCGAGGTTTCGTCAGTCGCCTGCGGCTGGTAACCGCAAAGCACACTGTATTATGTCAACACTGAAAGTATACGTGTTCCGCGCAGAACGCGCAATTTCGGCACGAATTTTGACGTATTTAGTGCATAGTTGAGTATCGATCACAGTTTGCGTTTTGTCCAAATATTACTGTTTATTTATACAGTAAACTTCTATAATATCACTGTACGCAATGTGTTATGCGGGGGCCGCATCGTTACCCGGCGCACTAAGTCCTGGCTGAAACGGGTGGTGCCGTCAGCGCCTTAACCCCGCGTGAGCACACTGTGTTATGTCAACAAGCACAACGTTTCTCCTTGAGATACCGCGTGCACAACAGCTGGCAACAGGCAGCGGAAAGGTACG…	0	1034	1146	573	100	573	0	0	0	100	100
tisB/istR	CP023383.1	4716432	1	573	4641456	4642028	AAAAAACCCCGCCGGAGCGAGGTTTCGTCAGTCGCCTGCGGCTGGTAACCGCAAAGCACACTGTATTATGTCAACACTGAAAGTATACGTGTTCCGCGCAGAACGCGCAATTTCGGCACGAATTTTGACGTATTTAGTGCATAGTTGAGTATCGATCACAGTTTGCGTTTTGTCCAAATATTACTGTTTATTTATACAGTAAACTTCTATAATATCACTGTACGCAATGTGTTATGCGGGGGCCGCATCGTTACCCGGCGCACTAAGTCCTGGCTGAAACGGGTGGTGCCGTCAGCGCCTTAACCCCGCGTGAGCACACTGTGTTATGTCAACAAGCACAACGTTTCTCCTTGAGATACCGCGTGCACAACAGCTGGCAACAGGCAGCGGAAAGGTACG…	AAAAAACCCCGCCGGAGCGAGGTTTCGTCAGTCGCCTGCGGCTGGTAACCGCAAAGCACACTGTATTATGTCAACACTGAAAGTATACGTGTTCCGCGCAGAACGCGCAATTTCGGCACGAATTTTGACGTATTTAGTGCATAGTTGAGTATCGATCACAGTTTGCGTTTTGTCCAAATATTACTGTTTATTTATACAGTAAACTTCTATAATATCACTGTACGCAATGTGTTATGCGGGGGCCGCATCGTTACCCGGCGCACTAAGTCCTGGCTGAAACGGGTGGTGCCGTCAGCGCCTTAACCCCGCGTGAGCACACTGTGTTATGTCAACAAGCACAACGTTTCTCCTTGAGATACCGCGTGCACAACAGCTGGCAACAGGCAGCGGAAAGGTACG…	0	1034	1146	573	100	573	0	0	0	100	100
tisB/istR	CP041110.1	4656047	1	573	33151	32579	AAAAAACCCCGCCGGAGCGAGGTTTCGTCAGTCGCCTGCGGCTGGTAACCGCAAAGCACACTGTATTATGTCAACACTGAAAGTATACGTGTTCCGCGCAGAACGCGCAATTTCGGCACGAATTTTGACGTATTTAGTGCATAGTTGAGTATCGATCACAGTTTGCGTTTTGTCCAAATATTACTGTTTATTTATACAGTAAACTTCTATAATATCACTGTACGCAATGTGTTATGCGGGGGCCGCATCGTTACCCGGCGCACTAAGTCCTGGCTGAAACGGGTGGTGCCGTCAGCGCCTTAACCCCGCGTGAGCACACTGTGTTATGTCAACAAGCACAACGTTTCTCCTTGAGATACCGCGTGCACAACAGCTGGCAACAGGCAGCGGAAAGGTACG…	AAAAAACCCCGCCGGAGCGAGGTTTCGTCAGTCGCCTGCGGCTGGTAACCGCAAAGCACACTGTATTATGTCAACACTGAAAGTATACGTGTTCCGCGCAGAACGCGCAATTTCGGCACGAATTTTGACGTATTTAGTGCATAGTTGAGTATCGATCACAGTTTGCGTTTTGTCCAAATATTACTGTTTATTTATACAGTAAACTTCTATAATATCACTGTACGCAATGTGTTATGCGGGGGCCGCATCGTTACCCGGCGCACTAAGTCCTGGCTGAAACGGGTGGTGCCGTCAGCGCCTTAACCCCGCGTGAGCACACTGTGTTATGTCAACAAGCACAACGTTTCTCCTTGAGATACCGCGTGCACAACAGCTGGCAACAGGCAGCGGAAAGGTACG…	0	1034	1146	573	100	573	0	0	0	100	100
tisB/istR	CP013952.1	4567242	1	573	2037069	2036497	AAAAAACCCCGCCGGAGCGAGGTTTCGTCAGTCGCCTGCGGCTGGTAACCGCAAAGCACACTGTATTATGTCAACACTGAAAGTATACGTGTTCCGCGCAGAACGCGCAATTTCGGCACGAATTTTGACGTATTTAGTGCATAGTTGAGTATCGATCACAGTTTGCGTTTTGTCCAAATATTACTGTTTATTTATACAGTAAACTTCTATAATATCACTGTACGCAATGTGTTATGCGGGGGCCGCATCGTTACCCGGCGCACTAAGTCCTGGCTGAAACGGGTGGTGCCGTCAGCGCCTTAACCCCGCGTGAGCACACTGTGTTATGTCAACAAGCACAACGTTTCTCCTTGAGATACCGCGTGCACAACAGCTGGCAACAGGCAGCGGAAAGGTACG…	AAAAAACCCCGCCGGAGCGAGGTTTCGTCAGTCGCCTGCGGCTGGTAACCGCAAAGCACACTGTATTATGTCAACACTGAAAGTATACGTGTTCCGCGCAGAACGCGCAATTTCGGCACGAATTTTGACGTATTTAGTGCATAGTTGAGTATCGATCACAGTTTGCGTTTTGTCCAAATATTACTGTTTATTTATACAGTAAACTTCTATAATATCACTGTACGCAATGTGTTATGCGGGGGCCGCATCGTTACCCGGCGCACTAAGTCCTGGCTGAAACGGGTGGTGCCGTCAGCGCCTTAACCCCGCGTGAGCACACTGTGTTATGTCAACAAGCACAACGTTTCTCCTTGAGATACCGCGTGCACAACAGCTGGCAACAGGCAGCGGAAAGGTACG…	0	1034	1146	573	100	573	0	0	0	100	100
tisB/istR	CP019005.1	4690903	1	573	536613	537185	AAAAAACCCCGCCGGAGCGAGGTTTCGTCAGTCGCCTGCGGCTGGTAACCGCAAAGCACACTGTATTATGTCAACACTGAAAGTATACGTGTTCCGCGCAGAACGCGCAATTTCGGCACGAATTTTGACGTATTTAGTGCATAGTTGAGTATCGATCACAGTTTGCGTTTTGTCCAAATATTACTGTTTATTTATACAGTAAACTTCTATAATATCACTGTACGCAATGTGTTATGCGGGGGCCGCATCGTTACCCGGCGCACTAAGTCCTGGCTGAAACGGGTGGTGCCGTCAGCGCCTTAACCCCGCGTGAGCACACTGTGTTATGTCAACAAGCACAACGTTTCTCCTTGAGATACCGCGTGCACAACAGCTGGCAACAGGCAGCGGAAAGGTACG…	AAAAAACCCCGCCGGAGCGAGGTTTCGTCAGTCGCCTGCGGCTGGTAACCGCAAAGCACACTGTATTATGTCAACACTGAAAGTATACGTGTTCCGCGCAGAACGCGCAATTTCGGCACGAATTTTGACGTATTTAGTGCATAGTTGAGTATCGATCACAGTTTGCGTTTTGTCCAAATATTACTGTTTATTTATACAGTAAACTTCTATAATATCACTGTACGCAATGTGTTATGCGGGGGCCGCATCGTTACCCGGCGCACTAAGTCCTGGCTGAAACGGGTGGTGCCGTCAGCGCCTTAACCCCGCGTGAGCACACTGTGTTATGTCAACAAGCACAACGTTTCTCCTTGAGATACCGCGTGCACAACAGCTGGCAACAGGCAGCGGAAAGGTACG…	0	1034	1146	573	100	573	0	0	0	100	100
tisB/istR	CP019778.1	5111920	1	573	4225477	4226049	AAAAAACCCCGCCGGAGCGAGGTTTCGTCAGTCGCCTGCGGCTGGTAACCGCAAAGCACACTGTATTATGTCAACACTGAAAGTATACGTGTTCCGCGCAGAACGCGCAATTTCGGCACGAATTTTGACGTATTTAGTGCATAGTTGAGTATCGATCACAGTTTGCGTTTTGTCCAAATATTACTGTTTATTTATACAGTAAACTTCTATAATATCACTGTACGCAATGTGTTATGCGGGGGCCGCATCGTTACCCGGCGCACTAAGTCCTGGCTGAAACGGGTGGTGCCGTCAGCGCCTTAACCCCGCGTGAGCACACTGTGTTATGTCAACAAGCACAACGTTTCTCCTTGAGATACCGCGTGCACAACAGCTGGCAACAGGCAGCGGAAAGGTACG…	AAAAAACCCCGCCGGAGCGAGGTTTCGTCAGTCGCCTGCGGCTGGTAACCGCAAAGCACACTGTATTATGTCAACACTGAAAGTATACGTGTTCCGCGCAGAACGCGCAATTTCGGCACGAATTTTGACGTATTTAGTGCATAGTTGAGTATCGATCACAGTTTGCGTTTTGTCCAAATATTACTGTTTATTTATACAGTAAACTTCTATAATATCACTGTACGCAATGTGTTATGCGGGGGCCGCATCGTTACCCGGCGCACTAAGTCCTGGCTGAAACGGGTGGTGCCGTCAGCGCCTTAACCCCGCGTGAGCACACTGTGTTATGTCAACAAGCACAACGTTTCTCCTTGAGATACCGCGTGCACAACAGCTGGCAACAGGCAGCGGAAAGGTACG…	0	1034	1146	573	100	573	0	0	0	100	100
tisB/istR	CP019629.1	4643284	1	573	3854714	3855286	AAAAAACCCCGCCGGAGCGAGGTTTCGTCAGTCGCCTGCGGCTGGTAACCGCAAAGCACACTGTATTATGTCAACACTGAAAGTATACGTGTTCCGCGCAGAACGCGCAATTTCGGCACGAATTTTGACGTATTTAGTGCATAGTTGAGTATCGATCACAGTTTGCGTTTTGTCCAAATATTACTGTTTATTTATACAGTAAACTTCTATAATATCACTGTACGCAATGTGTTATGCGGGGGCCGCATCGTTACCCGGCGCACTAAGTCCTGGCTGAAACGGGTGGTGCCGTCAGCGCCTTAACCCCGCGTGAGCACACTGTGTTATGTCAACAAGCACAACGTTTCTCCTTGAGATACCGCGTGCACAACAGCTGGCAACAGGCAGCGGAAAGGTACG…	AAAAAACCCCGCCGGAGCGAGGTTTCGTCAGTCGCCTGCGGCTGGTAACCGCAAAGCACACTGTATTATGTCAACACTGAAAGTATACGTGTTCCGCGCAGAACGCGCAATTTCGGCACGAATTTTGACGTATTTAGTGCATAGTTGAGTATCGATCACAGTTTGCGTTTTGTCCAAATATTACTGTTTATTTATACAGTAAACTTCTATAATATCACTGTACGCAATGTGTTATGCGGGGGCCGCATCGTTACCCGGCGCACTAAGTCCTGGCTGAAACGGGTGGTGCCGTCAGCGCCTTAACCCCGCGTGAGCACACTGTGTTATGTCAACAAGCACAACGTTTCTCCTTGAGATACCGCGTGCACAACAGCTGGCAACAGGCAGCGGAAAGGTACG…	0	1034	1146	573	100	573	0	0	0	100	100
tisB/istR	CP018801.1	4792200	1	573	30612	30040	AAAAAACCCCGCCGGAGCGAGGTTTCGTCAGTCGCCTGCGGCTGGTAACCGCAAAGCACACTGTATTATGTCAACACTGAAAGTATACGTGTTCCGCGCAGAACGCGCAATTTCGGCACGAATTTTGACGTATTTAGTGCATAGTTGAGTATCGATCACAGTTTGCGTTTTGTCCAAATATTACTGTTTATTTATACAGTAAACTTCTATAATATCACTGTACGCAATGTGTTATGCGGGGGCCGCATCGTTACCCGGCGCACTAAGTCCTGGCTGAAACGGGTGGTGCCGTCAGCGCCTTAACCCCGCGTGAGCACACTGTGTTATGTCAACAAGCACAACGTTTCTCCTTGAGATACCGCGTGCACAACAGCTGGCAACAGGCAGCGGAAAGGTACG…	AAAAAACCCCGCCGGAGCGAGGTTTCGTCAGTCGCCTGCGGCTGGTAACCGCAAAGCACACTGTATTATGTCAACACTGAAAGTATACGTGTTCCGCGCAGAACGCGCAATTTCGGCACGAATTTTGACGTATTTAGTGCATAGTTGAGTATCGATCACAGTTTGCGTTTTGTCCAAATATTACTGTTTATTTATACAGTAAACTTCTATAATATCACTGTACGCAATGTGTTATGCGGGGGCCGCATCGTTACCCGGCGCACTAAGTCCTGGCTGAAACGGGTGGTGCCGTCAGCGCCTTAACCCCGCGTGAGCACACTGTGTTATGTCAACAAGCACAACGTTTCTCCTTGAGATACCGCGTGCACAACAGCTGGCAACAGGCAGCGGAAAGGTACG…	0	1034	1146	573	100	573	0	0	0	100	100
tisB/istR	CP010152.1	4637555	1	573	4447373	4447945	AAAAAACCCCGCCGGAGCGAGGTTTCGTCAGTCGCCTGCGGCTGGTAACCGCAAAGCACACTGTATTATGTCAACACTGAAAGTATACGTGTTCCGCGCAGAACGCGCAATTTCGGCACGAATTTTGACGTATTTAGTGCATAGTTGAGTATCGATCACAGTTTGCGTTTTGTCCAAATATTACTGTTTATTTATACAGTAAACTTCTATAATATCACTGTACGCAATGTGTTATGCGGGGGCCGCATCGTTACCCGGCGCACTAAGTCCTGGCTGAAACGGGTGGTGCCGTCAGCGCCTTAACCCCGCGTGAGCACACTGTGTTATGTCAACAAGCACAACGTTTCTCCTTGAGATACCGCGTGCACAACAGCTGGCAACAGGCAGCGGAAAGGTACG…	AAAAAACCCCGCCGGAGCGAGGTTTCGTCAGTCGCCTGCGGCTGGTAACCGCAAAGCACACTGTATTATGTCAACACTGAAAGTATACGTGTTCCGCGCAGAACGCGCAATTTCGGCACGAATTTTGACGTATTTAGTGCATAGTTGAGTATCGATCACAGTTTGCGTTTTGTCCAAATATTACTGTTTATTTATACAGTAAACTTCTATAATATCACTGTACGCAATGTGTTATGCGGGGGCCGCATCGTTACCCGGCGCACTAAGTCCTGGCTGAAACGGGTGGTGCCGTCAGCGCCTTAACCCCGCGTGAGCACACTGTGTTATGTCAACAAGCACAACGTTTCTCCTTGAGATACCGCGTGCACAACAGCTGGCAACAGGCAGCGGAAAGGTACG…	0	1034	1146	573	100	573	0	0	0	100	100
tisB/istR	CP010143.1	4821305	1	573	4279958	4280530	AAAAAACCCCGCCGGAGCGAGGTTTCGTCAGTCGCCTGCGGCTGGTAACCGCAAAGCACACTGTATTATGTCAACACTGAAAGTATACGTGTTCCGCGCAGAACGCGCAATTTCGGCACGAATTTTGACGTATTTAGTGCATAGTTGAGTATCGATCACAGTTTGCGTTTTGTCCAAATATTACTGTTTATTTATACAGTAAACTTCTATAATATCACTGTACGCAATGTGTTATGCGGGGGCCGCATCGTTACCCGGCGCACTAAGTCCTGGCTGAAACGGGTGGTGCCGTCAGCGCCTTAACCCCGCGTGAGCACACTGTGTTATGTCAACAAGCACAACGTTTCTCCTTGAGATACCGCGTGCACAACAGCTGGCAACAGGCAGCGGAAAGGTACG…	AAAAAACCCCGCCGGAGCGAGGTTTCGTCAGTCGCCTGCGGCTGGTAACCGCAAAGCACACTGTATTATGTCAACACTGAAAGTATACGTGTTCCGCGCAGAACGCGCAATTTCGGCACGAATTTTGACGTATTTAGTGCATAGTTGAGTATCGATCACAGTTTGCGTTTTGTCCAAATATTACTGTTTATTTATACAGTAAACTTCTATAATATCACTGTACGCAATGTGTTATGCGGGGGCCGCATCGTTACCCGGCGCACTAAGTCCTGGCTGAAACGGGTGGTGCCGTCAGCGCCTTAACCCCGCGTGAGCACACTGTGTTATGTCAACAAGCACAACGTTTCTCCTTGAGATACCGCGTGCACAACAGCTGGCAACAGGCAGCGGAAAGGTACG…	0	1034	1146	573	100	573	0	0	0	100	100
tisB/istR	CP017100.1	4583637	1	573	3793665	3794237	AAAAAACCCCGCCGGAGCGAGGTTTCGTCAGTCGCCTGCGGCTGGTAACCGCAAAGCACACTGTATTATGTCAACACTGAAAGTATACGTGTTCCGCGCAGAACGCGCAATTTCGGCACGAATTTTGACGTATTTAGTGCATAGTTGAGTATCGATCACAGTTTGCGTTTTGTCCAAATATTACTGTTTATTTATACAGTAAACTTCTATAATATCACTGTACGCAATGTGTTATGCGGGGGCCGCATCGTTACCCGGCGCACTAAGTCCTGGCTGAAACGGGTGGTGCCGTCAGCGCCTTAACCCCGCGTGAGCACACTGTGTTATGTCAACAAGCACAACGTTTCTCCTTGAGATACCGCGTGCACAACAGCTGGCAACAGGCAGCGGAAAGGTACG…	AAAAAACCCCGCCGGAGCGAGGTTTCGTCAGTCGCCTGCGGCTGGTAACCGCAAAGCACACTGTATTATGTCAACACTGAAAGTATACGTGTTCCGCGCAGAACGCGCAATTTCGGCACGAATTTTGACGTATTTAGTGCATAGTTGAGTATCGATCACAGTTTGCGTTTTGTCCAAATATTACTGTTTATTTATACAGTAAACTTCTATAATATCACTGTACGCAATGTGTTATGCGGGGGCCGCATCGTTACCCGGCGCACTAAGTCCTGGCTGAAACGGGTGGTGCCGTCAGCGCCTTAACCCCGCGTGAGCACACTGTGTTATGTCAACAAGCACAACGTTTCTCCTTGAGATACCGCGTGCACAACAGCTGGCAACAGGCAGCGGAAAGGTACG…	0	1034	1146	573	100	573	0	0	0	100	100
tisB/istR	CP016182.2	4617703	1	573	435604	435032	AAAAAACCCCGCCGGAGCGAGGTTTCGTCAGTCGCCTGCGGCTGGTAACCGCAAAGCACACTGTATTATGTCAACACTGAAAGTATACGTGTTCCGCGCAGAACGCGCAATTTCGGCACGAATTTTGACGTATTTAGTGCATAGTTGAGTATCGATCACAGTTTGCGTTTTGTCCAAATATTACTGTTTATTTATACAGTAAACTTCTATAATATCACTGTACGCAATGTGTTATGCGGGGGCCGCATCGTTACCCGGCGCACTAAGTCCTGGCTGAAACGGGTGGTGCCGTCAGCGCCTTAACCCCGCGTGAGCACACTGTGTTATGTCAACAAGCACAACGTTTCTCCTTGAGATACCGCGTGCACAACAGCTGGCAACAGGCAGCGGAAAGGTACG…	AAAAAACCCCGCCGGAGCGAGGTTTCGTCAGTCGCCTGCGGCTGGTAACCGCAAAGCACACTGTATTATGTCAACACTGAAAGTATACGTGTTCCGCGCAGAACGCGCAATTTCGGCACGAATTTTGACGTATTTAGTGCATAGTTGAGTATCGATCACAGTTTGCGTTTTGTCCAAATATTACTGTTTATTTATACAGTAAACTTCTATAATATCACTGTACGCAATGTGTTATGCGGGGGCCGCATCGTTACCCGGCGCACTAAGTCCTGGCTGAAACGGGTGGTGCCGTCAGCGCCTTAACCCCGCGTGAGCACACTGTGTTATGTCAACAAGCACAACGTTTCTCCTTGAGATACCGCGTGCACAACAGCTGGCAACAGGCAGCGGAAAGGTACG…	0	1034	1146	573	100	573	0	0	0	100	100
tisB/istR	CP016018.1	4595577	1	573	30644	30072	AAAAAACCCCGCCGGAGCGAGGTTTCGTCAGTCGCCTGCGGCTGGTAACCGCAAAGCACACTGTATTATGTCAACACTGAAAGTATACGTGTTCCGCGCAGAACGCGCAATTTCGGCACGAATTTTGACGTATTTAGTGCATAGTTGAGTATCGATCACAGTTTGCGTTTTGTCCAAATATTACTGTTTATTTATACAGTAAACTTCTATAATATCACTGTACGCAATGTGTTATGCGGGGGCCGCATCGTTACCCGGCGCACTAAGTCCTGGCTGAAACGGGTGGTGCCGTCAGCGCCTTAACCCCGCGTGAGCACACTGTGTTATGTCAACAAGCACAACGTTTCTCCTTGAGATACCGCGTGCACAACAGCTGGCAACAGGCAGCGGAAAGGTACG…	AAAAAACCCCGCCGGAGCGAGGTTTCGTCAGTCGCCTGCGGCTGGTAACCGCAAAGCACACTGTATTATGTCAACACTGAAAGTATACGTGTTCCGCGCAGAACGCGCAATTTCGGCACGAATTTTGACGTATTTAGTGCATAGTTGAGTATCGATCACAGTTTGCGTTTTGTCCAAATATTACTGTTTATTTATACAGTAAACTTCTATAATATCACTGTACGCAATGTGTTATGCGGGGGCCGCATCGTTACCCGGCGCACTAAGTCCTGGCTGAAACGGGTGGTGCCGTCAGCGCCTTAACCCCGCGTGAGCACACTGTGTTATGTCAACAAGCACAACGTTTCTCCTTGAGATACCGCGTGCACAACAGCTGGCAACAGGCAGCGGAAAGGTACG…	0	1034	1146	573	100	573	0	0	0	100	100
tisB/istR	CP014348.1	4657541	1	573	1480106	1479534	AAAAAACCCCGCCGGAGCGAGGTTTCGTCAGTCGCCTGCGGCTGGTAACCGCAAAGCACACTGTATTATGTCAACACTGAAAGTATACGTGTTCCGCGCAGAACGCGCAATTTCGGCACGAATTTTGACGTATTTAGTGCATAGTTGAGTATCGATCACAGTTTGCGTTTTGTCCAAATATTACTGTTTATTTATACAGTAAACTTCTATAATATCACTGTACGCAATGTGTTATGCGGGGGCCGCATCGTTACCCGGCGCACTAAGTCCTGGCTGAAACGGGTGGTGCCGTCAGCGCCTTAACCCCGCGTGAGCACACTGTGTTATGTCAACAAGCACAACGTTTCTCCTTGAGATACCGCGTGCACAACAGCTGGCAACAGGCAGCGGAAAGGTACG…	AAAAAACCCCGCCGGAGCGAGGTTTCGTCAGTCGCCTGCGGCTGGTAACCGCAAAGCACACTGTATTATGTCAACACTGAAAGTATACGTGTTCCGCGCAGAACGCGCAATTTCGGCACGAATTTTGACGTATTTAGTGCATAGTTGAGTATCGATCACAGTTTGCGTTTTGTCCAAATATTACTGTTTATTTATACAGTAAACTTCTATAATATCACTGTACGCAATGTGTTATGCGGGGGCCGCATCGTTACCCGGCGCACTAAGTCCTGGCTGAAACGGGTGGTGCCGTCAGCGCCTTAACCCCGCGTGAGCACACTGTGTTATGTCAACAAGCACAACGTTTCTCCTTGAGATACCGCGTGCACAACAGCTGGCAACAGGCAGCGGAAAGGTACG…	0	1034	1146	573	100	573	0	0	0	100	100
tisB/istR	CP014272.1	4745255	1	573	3955766	3956338	AAAAAACCCCGCCGGAGCGAGGTTTCGTCAGTCGCCTGCGGCTGGTAACCGCAAAGCACACTGTATTATGTCAACACTGAAAGTATACGTGTTCCGCGCAGAACGCGCAATTTCGGCACGAATTTTGACGTATTTAGTGCATAGTTGAGTATCGATCACAGTTTGCGTTTTGTCCAAATATTACTGTTTATTTATACAGTAAACTTCTATAATATCACTGTACGCAATGTGTTATGCGGGGGCCGCATCGTTACCCGGCGCACTAAGTCCTGGCTGAAACGGGTGGTGCCGTCAGCGCCTTAACCCCGCGTGAGCACACTGTGTTATGTCAACAAGCACAACGTTTCTCCTTGAGATACCGCGTGCACAACAGCTGGCAACAGGCAGCGGAAAGGTACG…	AAAAAACCCCGCCGGAGCGAGGTTTCGTCAGTCGCCTGCGGCTGGTAACCGCAAAGCACACTGTATTATGTCAACACTGAAAGTATACGTGTTCCGCGCAGAACGCGCAATTTCGGCACGAATTTTGACGTATTTAGTGCATAGTTGAGTATCGATCACAGTTTGCGTTTTGTCCAAATATTACTGTTTATTTATACAGTAAACTTCTATAATATCACTGTACGCAATGTGTTATGCGGGGGCCGCATCGTTACCCGGCGCACTAAGTCCTGGCTGAAACGGGTGGTGCCGTCAGCGCCTTAACCCCGCGTGAGCACACTGTGTTATGTCAACAAGCACAACGTTTCTCCTTGAGATACCGCGTGCACAACAGCTGGCAACAGGCAGCGGAAAGGTACG…	0	1034	1146	573	100	573	0	0	0	100	100
tisB/istR	CP014270.1	4546849	1	573	3757364	3757936	AAAAAACCCCGCCGGAGCGAGGTTTCGTCAGTCGCCTGCGGCTGGTAACCGCAAAGCACACTGTATTATGTCAACACTGAAAGTATACGTGTTCCGCGCAGAACGCGCAATTTCGGCACGAATTTTGACGTATTTAGTGCATAGTTGAGTATCGATCACAGTTTGCGTTTTGTCCAAATATTACTGTTTATTTATACAGTAAACTTCTATAATATCACTGTACGCAATGTGTTATGCGGGGGCCGCATCGTTACCCGGCGCACTAAGTCCTGGCTGAAACGGGTGGTGCCGTCAGCGCCTTAACCCCGCGTGAGCACACTGTGTTATGTCAACAAGCACAACGTTTCTCCTTGAGATACCGCGTGCACAACAGCTGGCAACAGGCAGCGGAAAGGTACG…	AAAAAACCCCGCCGGAGCGAGGTTTCGTCAGTCGCCTGCGGCTGGTAACCGCAAAGCACACTGTATTATGTCAACACTGAAAGTATACGTGTTCCGCGCAGAACGCGCAATTTCGGCACGAATTTTGACGTATTTAGTGCATAGTTGAGTATCGATCACAGTTTGCGTTTTGTCCAAATATTACTGTTTATTTATACAGTAAACTTCTATAATATCACTGTACGCAATGTGTTATGCGGGGGCCGCATCGTTACCCGGCGCACTAAGTCCTGGCTGAAACGGGTGGTGCCGTCAGCGCCTTAACCCCGCGTGAGCACACTGTGTTATGTCAACAAGCACAACGTTTCTCCTTGAGATACCGCGTGCACAACAGCTGGCAACAGGCAGCGGAAAGGTACG…	0	1034	1146	573	100	573	0	0	0	100	100
tisB/istR	CP014225.1	4659625	1	573	2050318	2050890	AAAAAACCCCGCCGGAGCGAGGTTTCGTCAGTCGCCTGCGGCTGGTAACCGCAAAGCACACTGTATTATGTCAACACTGAAAGTATACGTGTTCCGCGCAGAACGCGCAATTTCGGCACGAATTTTGACGTATTTAGTGCATAGTTGAGTATCGATCACAGTTTGCGTTTTGTCCAAATATTACTGTTTATTTATACAGTAAACTTCTATAATATCACTGTACGCAATGTGTTATGCGGGGGCCGCATCGTTACCCGGCGCACTAAGTCCTGGCTGAAACGGGTGGTGCCGTCAGCGCCTTAACCCCGCGTGAGCACACTGTGTTATGTCAACAAGCACAACGTTTCTCCTTGAGATACCGCGTGCACAACAGCTGGCAACAGGCAGCGGAAAGGTACG…	AAAAAACCCCGCCGGAGCGAGGTTTCGTCAGTCGCCTGCGGCTGGTAACCGCAAAGCACACTGTATTATGTCAACACTGAAAGTATACGTGTTCCGCGCAGAACGCGCAATTTCGGCACGAATTTTGACGTATTTAGTGCATAGTTGAGTATCGATCACAGTTTGCGTTTTGTCCAAATATTACTGTTTATTTATACAGTAAACTTCTATAATATCACTGTACGCAATGTGTTATGCGGGGGCCGCATCGTTACCCGGCGCACTAAGTCCTGGCTGAAACGGGTGGTGCCGTCAGCGCCTTAACCCCGCGTGAGCACACTGTGTTATGTCAACAAGCACAACGTTTCTCCTTGAGATACCGCGTGCACAACAGCTGGCAACAGGCAGCGGAAAGGTACG…	0	1034	1146	573	100	573	0	0	0	100	100
tisB/istR	CP013253.1	4579074	1	573	4149632	4149060	AAAAAACCCCGCCGGAGCGAGGTTTCGTCAGTCGCCTGCGGCTGGTAACCGCAAAGCACACTGTATTATGTCAACACTGAAAGTATACGTGTTCCGCGCAGAACGCGCAATTTCGGCACGAATTTTGACGTATTTAGTGCATAGTTGAGTATCGATCACAGTTTGCGTTTTGTCCAAATATTACTGTTTATTTATACAGTAAACTTCTATAATATCACTGTACGCAATGTGTTATGCGGGGGCCGCATCGTTACCCGGCGCACTAAGTCCTGGCTGAAACGGGTGGTGCCGTCAGCGCCTTAACCCCGCGTGAGCACACTGTGTTATGTCAACAAGCACAACGTTTCTCCTTGAGATACCGCGTGCACAACAGCTGGCAACAGGCAGCGGAAAGGTACG…	AAAAAACCCCGCCGGAGCGAGGTTTCGTCAGTCGCCTGCGGCTGGTAACCGCAAAGCACACTGTATTATGTCAACACTGAAAGTATACGTGTTCCGCGCAGAACGCGCAATTTCGGCACGAATTTTGACGTATTTAGTGCATAGTTGAGTATCGATCACAGTTTGCGTTTTGTCCAAATATTACTGTTTATTTATACAGTAAACTTCTATAATATCACTGTACGCAATGTGTTATGCGGGGGCCGCATCGTTACCCGGCGCACTAAGTCCTGGCTGAAACGGGTGGTGCCGTCAGCGCCTTAACCCCGCGTGAGCACACTGTGTTATGTCAACAAGCACAACGTTTCTCCTTGAGATACCGCGTGCACAACAGCTGGCAACAGGCAGCGGAAAGGTACG…	0	1034	1146	573	100	573	0	0	0	100	100
tisB/istR	CP012870.1	4641689	1	573	788537	787965	AAAAAACCCCGCCGGAGCGAGGTTTCGTCAGTCGCCTGCGGCTGGTAACCGCAAAGCACACTGTATTATGTCAACACTGAAAGTATACGTGTTCCGCGCAGAACGCGCAATTTCGGCACGAATTTTGACGTATTTAGTGCATAGTTGAGTATCGATCACAGTTTGCGTTTTGTCCAAATATTACTGTTTATTTATACAGTAAACTTCTATAATATCACTGTACGCAATGTGTTATGCGGGGGCCGCATCGTTACCCGGCGCACTAAGTCCTGGCTGAAACGGGTGGTGCCGTCAGCGCCTTAACCCCGCGTGAGCACACTGTGTTATGTCAACAAGCACAACGTTTCTCCTTGAGATACCGCGTGCACAACAGCTGGCAACAGGCAGCGGAAAGGTACG…	AAAAAACCCCGCCGGAGCGAGGTTTCGTCAGTCGCCTGCGGCTGGTAACCGCAAAGCACACTGTATTATGTCAACACTGAAAGTATACGTGTTCCGCGCAGAACGCGCAATTTCGGCACGAATTTTGACGTATTTAGTGCATAGTTGAGTATCGATCACAGTTTGCGTTTTGTCCAAATATTACTGTTTATTTATACAGTAAACTTCTATAATATCACTGTACGCAATGTGTTATGCGGGGGCCGCATCGTTACCCGGCGCACTAAGTCCTGGCTGAAACGGGTGGTGCCGTCAGCGCCTTAACCCCGCGTGAGCACACTGTGTTATGTCAACAAGCACAACGTTTCTCCTTGAGATACCGCGTGCACAACAGCTGGCAACAGGCAGCGGAAAGGTACG…	0	1034	1146	573	100	573	0	0	0	100	100
tisB/istR	CP012869.1	4641684	1	573	788537	787965	AAAAAACCCCGCCGGAGCGAGGTTTCGTCAGTCGCCTGCGGCTGGTAACCGCAAAGCACACTGTATTATGTCAACACTGAAAGTATACGTGTTCCGCGCAGAACGCGCAATTTCGGCACGAATTTTGACGTATTTAGTGCATAGTTGAGTATCGATCACAGTTTGCGTTTTGTCCAAATATTACTGTTTATTTATACAGTAAACTTCTATAATATCACTGTACGCAATGTGTTATGCGGGGGCCGCATCGTTACCCGGCGCACTAAGTCCTGGCTGAAACGGGTGGTGCCGTCAGCGCCTTAACCCCGCGTGAGCACACTGTGTTATGTCAACAAGCACAACGTTTCTCCTTGAGATACCGCGTGCACAACAGCTGGCAACAGGCAGCGGAAAGGTACG…	AAAAAACCCCGCCGGAGCGAGGTTTCGTCAGTCGCCTGCGGCTGGTAACCGCAAAGCACACTGTATTATGTCAACACTGAAAGTATACGTGTTCCGCGCAGAACGCGCAATTTCGGCACGAATTTTGACGTATTTAGTGCATAGTTGAGTATCGATCACAGTTTGCGTTTTGTCCAAATATTACTGTTTATTTATACAGTAAACTTCTATAATATCACTGTACGCAATGTGTTATGCGGGGGCCGCATCGTTACCCGGCGCACTAAGTCCTGGCTGAAACGGGTGGTGCCGTCAGCGCCTTAACCCCGCGTGAGCACACTGTGTTATGTCAACAAGCACAACGTTTCTCCTTGAGATACCGCGTGCACAACAGCTGGCAACAGGCAGCGGAAAGGTACG…	0	1034	1146	573	100	573	0	0	0	100	100
tisB/istR	CP012868.1	4641665	1	573	788537	787965	AAAAAACCCCGCCGGAGCGAGGTTTCGTCAGTCGCCTGCGGCTGGTAACCGCAAAGCACACTGTATTATGTCAACACTGAAAGTATACGTGTTCCGCGCAGAACGCGCAATTTCGGCACGAATTTTGACGTATTTAGTGCATAGTTGAGTATCGATCACAGTTTGCGTTTTGTCCAAATATTACTGTTTATTTATACAGTAAACTTCTATAATATCACTGTACGCAATGTGTTATGCGGGGGCCGCATCGTTACCCGGCGCACTAAGTCCTGGCTGAAACGGGTGGTGCCGTCAGCGCCTTAACCCCGCGTGAGCACACTGTGTTATGTCAACAAGCACAACGTTTCTCCTTGAGATACCGCGTGCACAACAGCTGGCAACAGGCAGCGGAAAGGTACG…	AAAAAACCCCGCCGGAGCGAGGTTTCGTCAGTCGCCTGCGGCTGGTAACCGCAAAGCACACTGTATTATGTCAACACTGAAAGTATACGTGTTCCGCGCAGAACGCGCAATTTCGGCACGAATTTTGACGTATTTAGTGCATAGTTGAGTATCGATCACAGTTTGCGTTTTGTCCAAATATTACTGTTTATTTATACAGTAAACTTCTATAATATCACTGTACGCAATGTGTTATGCGGGGGCCGCATCGTTACCCGGCGCACTAAGTCCTGGCTGAAACGGGTGGTGCCGTCAGCGCCTTAACCCCGCGTGAGCACACTGTGTTATGTCAACAAGCACAACGTTTCTCCTTGAGATACCGCGTGCACAACAGCTGGCAACAGGCAGCGGAAAGGTACG…	0	1034	1146	573	100	573	0	0	0	100	100
tisB/istR	CP011113.2	4587291	1	573	3809845	3810417	AAAAAACCCCGCCGGAGCGAGGTTTCGTCAGTCGCCTGCGGCTGGTAACCGCAAAGCACACTGTATTATGTCAACACTGAAAGTATACGTGTTCCGCGCAGAACGCGCAATTTCGGCACGAATTTTGACGTATTTAGTGCATAGTTGAGTATCGATCACAGTTTGCGTTTTGTCCAAATATTACTGTTTATTTATACAGTAAACTTCTATAATATCACTGTACGCAATGTGTTATGCGGGGGCCGCATCGTTACCCGGCGCACTAAGTCCTGGCTGAAACGGGTGGTGCCGTCAGCGCCTTAACCCCGCGTGAGCACACTGTGTTATGTCAACAAGCACAACGTTTCTCCTTGAGATACCGCGTGCACAACAGCTGGCAACAGGCAGCGGAAAGGTACG…	AAAAAACCCCGCCGGAGCGAGGTTTCGTCAGTCGCCTGCGGCTGGTAACCGCAAAGCACACTGTATTATGTCAACACTGAAAGTATACGTGTTCCGCGCAGAACGCGCAATTTCGGCACGAATTTTGACGTATTTAGTGCATAGTTGAGTATCGATCACAGTTTGCGTTTTGTCCAAATATTACTGTTTATTTATACAGTAAACTTCTATAATATCACTGTACGCAATGTGTTATGCGGGGGCCGCATCGTTACCCGGCGCACTAAGTCCTGGCTGAAACGGGTGGTGCCGTCAGCGCCTTAACCCCGCGTGAGCACACTGTGTTATGTCAACAAGCACAACGTTTCTCCTTGAGATACCGCGTGCACAACAGCTGGCAACAGGCAGCGGAAAGGTACG…	0	1034	1146	573	100	573	0	0	0	100	100
tisB/istR	CP012127.1	4609522	1	573	3826327	3826899	AAAAAACCCCGCCGGAGCGAGGTTTCGTCAGTCGCCTGCGGCTGGTAACCGCAAAGCACACTGTATTATGTCAACACTGAAAGTATACGTGTTCCGCGCAGAACGCGCAATTTCGGCACGAATTTTGACGTATTTAGTGCATAGTTGAGTATCGATCACAGTTTGCGTTTTGTCCAAATATTACTGTTTATTTATACAGTAAACTTCTATAATATCACTGTACGCAATGTGTTATGCGGGGGCCGCATCGTTACCCGGCGCACTAAGTCCTGGCTGAAACGGGTGGTGCCGTCAGCGCCTTAACCCCGCGTGAGCACACTGTGTTATGTCAACAAGCACAACGTTTCTCCTTGAGATACCGCGTGCACAACAGCTGGCAACAGGCAGCGGAAAGGTACG…	AAAAAACCCCGCCGGAGCGAGGTTTCGTCAGTCGCCTGCGGCTGGTAACCGCAAAGCACACTGTATTATGTCAACACTGAAAGTATACGTGTTCCGCGCAGAACGCGCAATTTCGGCACGAATTTTGACGTATTTAGTGCATAGTTGAGTATCGATCACAGTTTGCGTTTTGTCCAAATATTACTGTTTATTTATACAGTAAACTTCTATAATATCACTGTACGCAATGTGTTATGCGGGGGCCGCATCGTTACCCGGCGCACTAAGTCCTGGCTGAAACGGGTGGTGCCGTCAGCGCCTTAACCCCGCGTGAGCACACTGTGTTATGTCAACAAGCACAACGTTTCTCCTTGAGATACCGCGTGCACAACAGCTGGCAACAGGCAGCGGAAAGGTACG…	0	1034	1146	573	100	573	0	0	0	100	100
tisB/istR	CP012126.1	4612363	1	573	3829161	3829733	AAAAAACCCCGCCGGAGCGAGGTTTCGTCAGTCGCCTGCGGCTGGTAACCGCAAAGCACACTGTATTATGTCAACACTGAAAGTATACGTGTTCCGCGCAGAACGCGCAATTTCGGCACGAATTTTGACGTATTTAGTGCATAGTTGAGTATCGATCACAGTTTGCGTTTTGTCCAAATATTACTGTTTATTTATACAGTAAACTTCTATAATATCACTGTACGCAATGTGTTATGCGGGGGCCGCATCGTTACCCGGCGCACTAAGTCCTGGCTGAAACGGGTGGTGCCGTCAGCGCCTTAACCCCGCGTGAGCACACTGTGTTATGTCAACAAGCACAACGTTTCTCCTTGAGATACCGCGTGCACAACAGCTGGCAACAGGCAGCGGAAAGGTACG…	AAAAAACCCCGCCGGAGCGAGGTTTCGTCAGTCGCCTGCGGCTGGTAACCGCAAAGCACACTGTATTATGTCAACACTGAAAGTATACGTGTTCCGCGCAGAACGCGCAATTTCGGCACGAATTTTGACGTATTTAGTGCATAGTTGAGTATCGATCACAGTTTGCGTTTTGTCCAAATATTACTGTTTATTTATACAGTAAACTTCTATAATATCACTGTACGCAATGTGTTATGCGGGGGCCGCATCGTTACCCGGCGCACTAAGTCCTGGCTGAAACGGGTGGTGCCGTCAGCGCCTTAACCCCGCGTGAGCACACTGTGTTATGTCAACAAGCACAACGTTTCTCCTTGAGATACCGCGTGCACAACAGCTGGCAACAGGCAGCGGAAAGGTACG…	0	1034	1146	573	100	573	0	0	0	100	100
tisB/istR	CP012125.1	4614223	1	573	3831029	3831601	AAAAAACCCCGCCGGAGCGAGGTTTCGTCAGTCGCCTGCGGCTGGTAACCGCAAAGCACACTGTATTATGTCAACACTGAAAGTATACGTGTTCCGCGCAGAACGCGCAATTTCGGCACGAATTTTGACGTATTTAGTGCATAGTTGAGTATCGATCACAGTTTGCGTTTTGTCCAAATATTACTGTTTATTTATACAGTAAACTTCTATAATATCACTGTACGCAATGTGTTATGCGGGGGCCGCATCGTTACCCGGCGCACTAAGTCCTGGCTGAAACGGGTGGTGCCGTCAGCGCCTTAACCCCGCGTGAGCACACTGTGTTATGTCAACAAGCACAACGTTTCTCCTTGAGATACCGCGTGCACAACAGCTGGCAACAGGCAGCGGAAAGGTACG…	AAAAAACCCCGCCGGAGCGAGGTTTCGTCAGTCGCCTGCGGCTGGTAACCGCAAAGCACACTGTATTATGTCAACACTGAAAGTATACGTGTTCCGCGCAGAACGCGCAATTTCGGCACGAATTTTGACGTATTTAGTGCATAGTTGAGTATCGATCACAGTTTGCGTTTTGTCCAAATATTACTGTTTATTTATACAGTAAACTTCTATAATATCACTGTACGCAATGTGTTATGCGGGGGCCGCATCGTTACCCGGCGCACTAAGTCCTGGCTGAAACGGGTGGTGCCGTCAGCGCCTTAACCCCGCGTGAGCACACTGTGTTATGTCAACAAGCACAACGTTTCTCCTTGAGATACCGCGTGCACAACAGCTGGCAACAGGCAGCGGAAAGGTACG…	0	1034	1146	573	100	573	0	0	0	100	100
tisB/istR	CP011495.1	4678046	1	573	429459	430031	AAAAAACCCCGCCGGAGCGAGGTTTCGTCAGTCGCCTGCGGCTGGTAACCGCAAAGCACACTGTATTATGTCAACACTGAAAGTATACGTGTTCCGCGCAGAACGCGCAATTTCGGCACGAATTTTGACGTATTTAGTGCATAGTTGAGTATCGATCACAGTTTGCGTTTTGTCCAAATATTACTGTTTATTTATACAGTAAACTTCTATAATATCACTGTACGCAATGTGTTATGCGGGGGCCGCATCGTTACCCGGCGCACTAAGTCCTGGCTGAAACGGGTGGTGCCGTCAGCGCCTTAACCCCGCGTGAGCACACTGTGTTATGTCAACAAGCACAACGTTTCTCCTTGAGATACCGCGTGCACAACAGCTGGCAACAGGCAGCGGAAAGGTACG…	AAAAAACCCCGCCGGAGCGAGGTTTCGTCAGTCGCCTGCGGCTGGTAACCGCAAAGCACACTGTATTATGTCAACACTGAAAGTATACGTGTTCCGCGCAGAACGCGCAATTTCGGCACGAATTTTGACGTATTTAGTGCATAGTTGAGTATCGATCACAGTTTGCGTTTTGTCCAAATATTACTGTTTATTTATACAGTAAACTTCTATAATATCACTGTACGCAATGTGTTATGCGGGGGCCGCATCGTTACCCGGCGCACTAAGTCCTGGCTGAAACGGGTGGTGCCGTCAGCGCCTTAACCCCGCGTGAGCACACTGTGTTATGTCAACAAGCACAACGTTTCTCCTTGAGATACCGCGTGCACAACAGCTGGCAACAGGCAGCGGAAAGGTACG…	0	1034	1146	573	100	573	0	0	0	100	100
tisB/istR	CP011343.2	4621656	1	573	3833081	3833653	AAAAAACCCCGCCGGAGCGAGGTTTCGTCAGTCGCCTGCGGCTGGTAACCGCAAAGCACACTGTATTATGTCAACACTGAAAGTATACGTGTTCCGCGCAGAACGCGCAATTTCGGCACGAATTTTGACGTATTTAGTGCATAGTTGAGTATCGATCACAGTTTGCGTTTTGTCCAAATATTACTGTTTATTTATACAGTAAACTTCTATAATATCACTGTACGCAATGTGTTATGCGGGGGCCGCATCGTTACCCGGCGCACTAAGTCCTGGCTGAAACGGGTGGTGCCGTCAGCGCCTTAACCCCGCGTGAGCACACTGTGTTATGTCAACAAGCACAACGTTTCTCCTTGAGATACCGCGTGCACAACAGCTGGCAACAGGCAGCGGAAAGGTACG…	AAAAAACCCCGCCGGAGCGAGGTTTCGTCAGTCGCCTGCGGCTGGTAACCGCAAAGCACACTGTATTATGTCAACACTGAAAGTATACGTGTTCCGCGCAGAACGCGCAATTTCGGCACGAATTTTGACGTATTTAGTGCATAGTTGAGTATCGATCACAGTTTGCGTTTTGTCCAAATATTACTGTTTATTTATACAGTAAACTTCTATAATATCACTGTACGCAATGTGTTATGCGGGGGCCGCATCGTTACCCGGCGCACTAAGTCCTGGCTGAAACGGGTGGTGCCGTCAGCGCCTTAACCCCGCGTGAGCACACTGTGTTATGTCAACAAGCACAACGTTTCTCCTTGAGATACCGCGTGCACAACAGCTGGCAACAGGCAGCGGAAAGGTACG…	0	1034	1146	573	100	573	0	0	0	100	100
tisB/istR	CP011342.2	4622342	1	573	3834141	3834713	AAAAAACCCCGCCGGAGCGAGGTTTCGTCAGTCGCCTGCGGCTGGTAACCGCAAAGCACACTGTATTATGTCAACACTGAAAGTATACGTGTTCCGCGCAGAACGCGCAATTTCGGCACGAATTTTGACGTATTTAGTGCATAGTTGAGTATCGATCACAGTTTGCGTTTTGTCCAAATATTACTGTTTATTTATACAGTAAACTTCTATAATATCACTGTACGCAATGTGTTATGCGGGGGCCGCATCGTTACCCGGCGCACTAAGTCCTGGCTGAAACGGGTGGTGCCGTCAGCGCCTTAACCCCGCGTGAGCACACTGTGTTATGTCAACAAGCACAACGTTTCTCCTTGAGATACCGCGTGCACAACAGCTGGCAACAGGCAGCGGAAAGGTACG…	AAAAAACCCCGCCGGAGCGAGGTTTCGTCAGTCGCCTGCGGCTGGTAACCGCAAAGCACACTGTATTATGTCAACACTGAAAGTATACGTGTTCCGCGCAGAACGCGCAATTTCGGCACGAATTTTGACGTATTTAGTGCATAGTTGAGTATCGATCACAGTTTGCGTTTTGTCCAAATATTACTGTTTATTTATACAGTAAACTTCTATAATATCACTGTACGCAATGTGTTATGCGGGGGCCGCATCGTTACCCGGCGCACTAAGTCCTGGCTGAAACGGGTGGTGCCGTCAGCGCCTTAACCCCGCGTGAGCACACTGTGTTATGTCAACAAGCACAACGTTTCTCCTTGAGATACCGCGTGCACAACAGCTGGCAACAGGCAGCGGAAAGGTACG…	0	1034	1146	573	100	573	0	0	0	100	100
tisB/istR	CP011324.1	4605301	1	573	3833347	3833919	AAAAAACCCCGCCGGAGCGAGGTTTCGTCAGTCGCCTGCGGCTGGTAACCGCAAAGCACACTGTATTATGTCAACACTGAAAGTATACGTGTTCCGCGCAGAACGCGCAATTTCGGCACGAATTTTGACGTATTTAGTGCATAGTTGAGTATCGATCACAGTTTGCGTTTTGTCCAAATATTACTGTTTATTTATACAGTAAACTTCTATAATATCACTGTACGCAATGTGTTATGCGGGGGCCGCATCGTTACCCGGCGCACTAAGTCCTGGCTGAAACGGGTGGTGCCGTCAGCGCCTTAACCCCGCGTGAGCACACTGTGTTATGTCAACAAGCACAACGTTTCTCCTTGAGATACCGCGTGCACAACAGCTGGCAACAGGCAGCGGAAAGGTACG…	AAAAAACCCCGCCGGAGCGAGGTTTCGTCAGTCGCCTGCGGCTGGTAACCGCAAAGCACACTGTATTATGTCAACACTGAAAGTATACGTGTTCCGCGCAGAACGCGCAATTTCGGCACGAATTTTGACGTATTTAGTGCATAGTTGAGTATCGATCACAGTTTGCGTTTTGTCCAAATATTACTGTTTATTTATACAGTAAACTTCTATAATATCACTGTACGCAATGTGTTATGCGGGGGCCGCATCGTTACCCGGCGCACTAAGTCCTGGCTGAAACGGGTGGTGCCGTCAGCGCCTTAACCCCGCGTGAGCACACTGTGTTATGTCAACAAGCACAACGTTTCTCCTTGAGATACCGCGTGCACAACAGCTGGCAACAGGCAGCGGAAAGGTACG…	0	1034	1146	573	100	573	0	0	0	100	100
tisB/istR	CP011323.1	4599702	1	573	3833347	3833919	AAAAAACCCCGCCGGAGCGAGGTTTCGTCAGTCGCCTGCGGCTGGTAACCGCAAAGCACACTGTATTATGTCAACACTGAAAGTATACGTGTTCCGCGCAGAACGCGCAATTTCGGCACGAATTTTGACGTATTTAGTGCATAGTTGAGTATCGATCACAGTTTGCGTTTTGTCCAAATATTACTGTTTATTTATACAGTAAACTTCTATAATATCACTGTACGCAATGTGTTATGCGGGGGCCGCATCGTTACCCGGCGCACTAAGTCCTGGCTGAAACGGGTGGTGCCGTCAGCGCCTTAACCCCGCGTGAGCACACTGTGTTATGTCAACAAGCACAACGTTTCTCCTTGAGATACCGCGTGCACAACAGCTGGCAACAGGCAGCGGAAAGGTACG…	AAAAAACCCCGCCGGAGCGAGGTTTCGTCAGTCGCCTGCGGCTGGTAACCGCAAAGCACACTGTATTATGTCAACACTGAAAGTATACGTGTTCCGCGCAGAACGCGCAATTTCGGCACGAATTTTGACGTATTTAGTGCATAGTTGAGTATCGATCACAGTTTGCGTTTTGTCCAAATATTACTGTTTATTTATACAGTAAACTTCTATAATATCACTGTACGCAATGTGTTATGCGGGGGCCGCATCGTTACCCGGCGCACTAAGTCCTGGCTGAAACGGGTGGTGCCGTCAGCGCCTTAACCCCGCGTGAGCACACTGTGTTATGTCAACAAGCACAACGTTTCTCCTTGAGATACCGCGTGCACAACAGCTGGCAACAGGCAGCGGAAAGGTACG…	0	1034	1146	573	100	573	0	0	0	100	100
tisB/istR	CP011322.1	4605135	1	573	3833346	3833918	AAAAAACCCCGCCGGAGCGAGGTTTCGTCAGTCGCCTGCGGCTGGTAACCGCAAAGCACACTGTATTATGTCAACACTGAAAGTATACGTGTTCCGCGCAGAACGCGCAATTTCGGCACGAATTTTGACGTATTTAGTGCATAGTTGAGTATCGATCACAGTTTGCGTTTTGTCCAAATATTACTGTTTATTTATACAGTAAACTTCTATAATATCACTGTACGCAATGTGTTATGCGGGGGCCGCATCGTTACCCGGCGCACTAAGTCCTGGCTGAAACGGGTGGTGCCGTCAGCGCCTTAACCCCGCGTGAGCACACTGTGTTATGTCAACAAGCACAACGTTTCTCCTTGAGATACCGCGTGCACAACAGCTGGCAACAGGCAGCGGAAAGGTACG…	AAAAAACCCCGCCGGAGCGAGGTTTCGTCAGTCGCCTGCGGCTGGTAACCGCAAAGCACACTGTATTATGTCAACACTGAAAGTATACGTGTTCCGCGCAGAACGCGCAATTTCGGCACGAATTTTGACGTATTTAGTGCATAGTTGAGTATCGATCACAGTTTGCGTTTTGTCCAAATATTACTGTTTATTTATACAGTAAACTTCTATAATATCACTGTACGCAATGTGTTATGCGGGGGCCGCATCGTTACCCGGCGCACTAAGTCCTGGCTGAAACGGGTGGTGCCGTCAGCGCCTTAACCCCGCGTGAGCACACTGTGTTATGTCAACAAGCACAACGTTTCTCCTTGAGATACCGCGTGCACAACAGCTGGCAACAGGCAGCGGAAAGGTACG…	0	1034	1146	573	100	573	0	0	0	100	100
tisB/istR	CP011321.1	4610881	1	573	3833347	3833919	AAAAAACCCCGCCGGAGCGAGGTTTCGTCAGTCGCCTGCGGCTGGTAACCGCAAAGCACACTGTATTATGTCAACACTGAAAGTATACGTGTTCCGCGCAGAACGCGCAATTTCGGCACGAATTTTGACGTATTTAGTGCATAGTTGAGTATCGATCACAGTTTGCGTTTTGTCCAAATATTACTGTTTATTTATACAGTAAACTTCTATAATATCACTGTACGCAATGTGTTATGCGGGGGCCGCATCGTTACCCGGCGCACTAAGTCCTGGCTGAAACGGGTGGTGCCGTCAGCGCCTTAACCCCGCGTGAGCACACTGTGTTATGTCAACAAGCACAACGTTTCTCCTTGAGATACCGCGTGCACAACAGCTGGCAACAGGCAGCGGAAAGGTACG…	AAAAAACCCCGCCGGAGCGAGGTTTCGTCAGTCGCCTGCGGCTGGTAACCGCAAAGCACACTGTATTATGTCAACACTGAAAGTATACGTGTTCCGCGCAGAACGCGCAATTTCGGCACGAATTTTGACGTATTTAGTGCATAGTTGAGTATCGATCACAGTTTGCGTTTTGTCCAAATATTACTGTTTATTTATACAGTAAACTTCTATAATATCACTGTACGCAATGTGTTATGCGGGGGCCGCATCGTTACCCGGCGCACTAAGTCCTGGCTGAAACGGGTGGTGCCGTCAGCGCCTTAACCCCGCGTGAGCACACTGTGTTATGTCAACAAGCACAACGTTTCTCCTTGAGATACCGCGTGCACAACAGCTGGCAACAGGCAGCGGAAAGGTACG…	0	1034	1146	573	100	573	0	0	0	100	100
tisB/istR	CP011320.1	4633461	1	573	3850359	3850931	AAAAAACCCCGCCGGAGCGAGGTTTCGTCAGTCGCCTGCGGCTGGTAACCGCAAAGCACACTGTATTATGTCAACACTGAAAGTATACGTGTTCCGCGCAGAACGCGCAATTTCGGCACGAATTTTGACGTATTTAGTGCATAGTTGAGTATCGATCACAGTTTGCGTTTTGTCCAAATATTACTGTTTATTTATACAGTAAACTTCTATAATATCACTGTACGCAATGTGTTATGCGGGGGCCGCATCGTTACCCGGCGCACTAAGTCCTGGCTGAAACGGGTGGTGCCGTCAGCGCCTTAACCCCGCGTGAGCACACTGTGTTATGTCAACAAGCACAACGTTTCTCCTTGAGATACCGCGTGCACAACAGCTGGCAACAGGCAGCGGAAAGGTACG…	AAAAAACCCCGCCGGAGCGAGGTTTCGTCAGTCGCCTGCGGCTGGTAACCGCAAAGCACACTGTATTATGTCAACACTGAAAGTATACGTGTTCCGCGCAGAACGCGCAATTTCGGCACGAATTTTGACGTATTTAGTGCATAGTTGAGTATCGATCACAGTTTGCGTTTTGTCCAAATATTACTGTTTATTTATACAGTAAACTTCTATAATATCACTGTACGCAATGTGTTATGCGGGGGCCGCATCGTTACCCGGCGCACTAAGTCCTGGCTGAAACGGGTGGTGCCGTCAGCGCCTTAACCCCGCGTGAGCACACTGTGTTATGTCAACAAGCACAACGTTTCTCCTTGAGATACCGCGTGCACAACAGCTGGCAACAGGCAGCGGAAAGGTACG…	0	1034	1146	573	100	573	0	0	0	100	100
tisB/istR	LN832404.1	4638126	1	573	3849630	3850202	AAAAAACCCCGCCGGAGCGAGGTTTCGTCAGTCGCCTGCGGCTGGTAACCGCAAAGCACACTGTATTATGTCAACACTGAAAGTATACGTGTTCCGCGCAGAACGCGCAATTTCGGCACGAATTTTGACGTATTTAGTGCATAGTTGAGTATCGATCACAGTTTGCGTTTTGTCCAAATATTACTGTTTATTTATACAGTAAACTTCTATAATATCACTGTACGCAATGTGTTATGCGGGGGCCGCATCGTTACCCGGCGCACTAAGTCCTGGCTGAAACGGGTGGTGCCGTCAGCGCCTTAACCCCGCGTGAGCACACTGTGTTATGTCAACAAGCACAACGTTTCTCCTTGAGATACCGCGTGCACAACAGCTGGCAACAGGCAGCGGAAAGGTACG…	AAAAAACCCCGCCGGAGCGAGGTTTCGTCAGTCGCCTGCGGCTGGTAACCGCAAAGCACACTGTATTATGTCAACACTGAAAGTATACGTGTTCCGCGCAGAACGCGCAATTTCGGCACGAATTTTGACGTATTTAGTGCATAGTTGAGTATCGATCACAGTTTGCGTTTTGTCCAAATATTACTGTTTATTTATACAGTAAACTTCTATAATATCACTGTACGCAATGTGTTATGCGGGGGCCGCATCGTTACCCGGCGCACTAAGTCCTGGCTGAAACGGGTGGTGCCGTCAGCGCCTTAACCCCGCGTGAGCACACTGTGTTATGTCAACAAGCACAACGTTTCTCCTTGAGATACCGCGTGCACAACAGCTGGCAACAGGCAGCGGAAAGGTACG…	0	1034	1146	573	100	573	0	0	0	100	100
tisB/istR	CP010445.1	4682086	1	573	4651475	4652047	AAAAAACCCCGCCGGAGCGAGGTTTCGTCAGTCGCCTGCGGCTGGTAACCGCAAAGCACACTGTATTATGTCAACACTGAAAGTATACGTGTTCCGCGCAGAACGCGCAATTTCGGCACGAATTTTGACGTATTTAGTGCATAGTTGAGTATCGATCACAGTTTGCGTTTTGTCCAAATATTACTGTTTATTTATACAGTAAACTTCTATAATATCACTGTACGCAATGTGTTATGCGGGGGCCGCATCGTTACCCGGCGCACTAAGTCCTGGCTGAAACGGGTGGTGCCGTCAGCGCCTTAACCCCGCGTGAGCACACTGTGTTATGTCAACAAGCACAACGTTTCTCCTTGAGATACCGCGTGCACAACAGCTGGCAACAGGCAGCGGAAAGGTACG…	AAAAAACCCCGCCGGAGCGAGGTTTCGTCAGTCGCCTGCGGCTGGTAACCGCAAAGCACACTGTATTATGTCAACACTGAAAGTATACGTGTTCCGCGCAGAACGCGCAATTTCGGCACGAATTTTGACGTATTTAGTGCATAGTTGAGTATCGATCACAGTTTGCGTTTTGTCCAAATATTACTGTTTATTTATACAGTAAACTTCTATAATATCACTGTACGCAATGTGTTATGCGGGGGCCGCATCGTTACCCGGCGCACTAAGTCCTGGCTGAAACGGGTGGTGCCGTCAGCGCCTTAACCCCGCGTGAGCACACTGTGTTATGTCAACAAGCACAACGTTTCTCCTTGAGATACCGCGTGCACAACAGCTGGCAACAGGCAGCGGAAAGGTACG…	0	1034	1146	573	100	573	0	0	0	100	100
tisB/istR	CP010444.1	4609629	1	573	4579018	4579590	AAAAAACCCCGCCGGAGCGAGGTTTCGTCAGTCGCCTGCGGCTGGTAACCGCAAAGCACACTGTATTATGTCAACACTGAAAGTATACGTGTTCCGCGCAGAACGCGCAATTTCGGCACGAATTTTGACGTATTTAGTGCATAGTTGAGTATCGATCACAGTTTGCGTTTTGTCCAAATATTACTGTTTATTTATACAGTAAACTTCTATAATATCACTGTACGCAATGTGTTATGCGGGGGCCGCATCGTTACCCGGCGCACTAAGTCCTGGCTGAAACGGGTGGTGCCGTCAGCGCCTTAACCCCGCGTGAGCACACTGTGTTATGTCAACAAGCACAACGTTTCTCCTTGAGATACCGCGTGCACAACAGCTGGCAACAGGCAGCGGAAAGGTACG…	AAAAAACCCCGCCGGAGCGAGGTTTCGTCAGTCGCCTGCGGCTGGTAACCGCAAAGCACACTGTATTATGTCAACACTGAAAGTATACGTGTTCCGCGCAGAACGCGCAATTTCGGCACGAATTTTGACGTATTTAGTGCATAGTTGAGTATCGATCACAGTTTGCGTTTTGTCCAAATATTACTGTTTATTTATACAGTAAACTTCTATAATATCACTGTACGCAATGTGTTATGCGGGGGCCGCATCGTTACCCGGCGCACTAAGTCCTGGCTGAAACGGGTGGTGCCGTCAGCGCCTTAACCCCGCGTGAGCACACTGTGTTATGTCAACAAGCACAACGTTTCTCCTTGAGATACCGCGTGCACAACAGCTGGCAACAGGCAGCGGAAAGGTACG…	0	1034	1146	573	100	573	0	0	0	100	100
tisB/istR	CP010443.1	4606859	1	573	4576248	4576820	AAAAAACCCCGCCGGAGCGAGGTTTCGTCAGTCGCCTGCGGCTGGTAACCGCAAAGCACACTGTATTATGTCAACACTGAAAGTATACGTGTTCCGCGCAGAACGCGCAATTTCGGCACGAATTTTGACGTATTTAGTGCATAGTTGAGTATCGATCACAGTTTGCGTTTTGTCCAAATATTACTGTTTATTTATACAGTAAACTTCTATAATATCACTGTACGCAATGTGTTATGCGGGGGCCGCATCGTTACCCGGCGCACTAAGTCCTGGCTGAAACGGGTGGTGCCGTCAGCGCCTTAACCCCGCGTGAGCACACTGTGTTATGTCAACAAGCACAACGTTTCTCCTTGAGATACCGCGTGCACAACAGCTGGCAACAGGCAGCGGAAAGGTACG…	AAAAAACCCCGCCGGAGCGAGGTTTCGTCAGTCGCCTGCGGCTGGTAACCGCAAAGCACACTGTATTATGTCAACACTGAAAGTATACGTGTTCCGCGCAGAACGCGCAATTTCGGCACGAATTTTGACGTATTTAGTGCATAGTTGAGTATCGATCACAGTTTGCGTTTTGTCCAAATATTACTGTTTATTTATACAGTAAACTTCTATAATATCACTGTACGCAATGTGTTATGCGGGGGCCGCATCGTTACCCGGCGCACTAAGTCCTGGCTGAAACGGGTGGTGCCGTCAGCGCCTTAACCCCGCGTGAGCACACTGTGTTATGTCAACAAGCACAACGTTTCTCCTTGAGATACCGCGTGCACAACAGCTGGCAACAGGCAGCGGAAAGGTACG…	0	1034	1146	573	100	573	0	0	0	100	100
tisB/istR	CP010442.1	4660432	1	573	4629821	4630393	AAAAAACCCCGCCGGAGCGAGGTTTCGTCAGTCGCCTGCGGCTGGTAACCGCAAAGCACACTGTATTATGTCAACACTGAAAGTATACGTGTTCCGCGCAGAACGCGCAATTTCGGCACGAATTTTGACGTATTTAGTGCATAGTTGAGTATCGATCACAGTTTGCGTTTTGTCCAAATATTACTGTTTATTTATACAGTAAACTTCTATAATATCACTGTACGCAATGTGTTATGCGGGGGCCGCATCGTTACCCGGCGCACTAAGTCCTGGCTGAAACGGGTGGTGCCGTCAGCGCCTTAACCCCGCGTGAGCACACTGTGTTATGTCAACAAGCACAACGTTTCTCCTTGAGATACCGCGTGCACAACAGCTGGCAACAGGCAGCGGAAAGGTACG…	AAAAAACCCCGCCGGAGCGAGGTTTCGTCAGTCGCCTGCGGCTGGTAACCGCAAAGCACACTGTATTATGTCAACACTGAAAGTATACGTGTTCCGCGCAGAACGCGCAATTTCGGCACGAATTTTGACGTATTTAGTGCATAGTTGAGTATCGATCACAGTTTGCGTTTTGTCCAAATATTACTGTTTATTTATACAGTAAACTTCTATAATATCACTGTACGCAATGTGTTATGCGGGGGCCGCATCGTTACCCGGCGCACTAAGTCCTGGCTGAAACGGGTGGTGCCGTCAGCGCCTTAACCCCGCGTGAGCACACTGTGTTATGTCAACAAGCACAACGTTTCTCCTTGAGATACCGCGTGCACAACAGCTGGCAACAGGCAGCGGAAAGGTACG…	0	1034	1146	573	100	573	0	0	0	100	100
tisB/istR	CP010441.1	4607634	1	573	4577023	4577595	AAAAAACCCCGCCGGAGCGAGGTTTCGTCAGTCGCCTGCGGCTGGTAACCGCAAAGCACACTGTATTATGTCAACACTGAAAGTATACGTGTTCCGCGCAGAACGCGCAATTTCGGCACGAATTTTGACGTATTTAGTGCATAGTTGAGTATCGATCACAGTTTGCGTTTTGTCCAAATATTACTGTTTATTTATACAGTAAACTTCTATAATATCACTGTACGCAATGTGTTATGCGGGGGCCGCATCGTTACCCGGCGCACTAAGTCCTGGCTGAAACGGGTGGTGCCGTCAGCGCCTTAACCCCGCGTGAGCACACTGTGTTATGTCAACAAGCACAACGTTTCTCCTTGAGATACCGCGTGCACAACAGCTGGCAACAGGCAGCGGAAAGGTACG…	AAAAAACCCCGCCGGAGCGAGGTTTCGTCAGTCGCCTGCGGCTGGTAACCGCAAAGCACACTGTATTATGTCAACACTGAAAGTATACGTGTTCCGCGCAGAACGCGCAATTTCGGCACGAATTTTGACGTATTTAGTGCATAGTTGAGTATCGATCACAGTTTGCGTTTTGTCCAAATATTACTGTTTATTTATACAGTAAACTTCTATAATATCACTGTACGCAATGTGTTATGCGGGGGCCGCATCGTTACCCGGCGCACTAAGTCCTGGCTGAAACGGGTGGTGCCGTCAGCGCCTTAACCCCGCGTGAGCACACTGTGTTATGTCAACAAGCACAACGTTTCTCCTTGAGATACCGCGTGCACAACAGCTGGCAACAGGCAGCGGAAAGGTACG…	0	1034	1146	573	100	573	0	0	0	100	100
tisB/istR	CP010440.1	4621164	1	573	4590553	4591125	AAAAAACCCCGCCGGAGCGAGGTTTCGTCAGTCGCCTGCGGCTGGTAACCGCAAAGCACACTGTATTATGTCAACACTGAAAGTATACGTGTTCCGCGCAGAACGCGCAATTTCGGCACGAATTTTGACGTATTTAGTGCATAGTTGAGTATCGATCACAGTTTGCGTTTTGTCCAAATATTACTGTTTATTTATACAGTAAACTTCTATAATATCACTGTACGCAATGTGTTATGCGGGGGCCGCATCGTTACCCGGCGCACTAAGTCCTGGCTGAAACGGGTGGTGCCGTCAGCGCCTTAACCCCGCGTGAGCACACTGTGTTATGTCAACAAGCACAACGTTTCTCCTTGAGATACCGCGTGCACAACAGCTGGCAACAGGCAGCGGAAAGGTACG…	AAAAAACCCCGCCGGAGCGAGGTTTCGTCAGTCGCCTGCGGCTGGTAACCGCAAAGCACACTGTATTATGTCAACACTGAAAGTATACGTGTTCCGCGCAGAACGCGCAATTTCGGCACGAATTTTGACGTATTTAGTGCATAGTTGAGTATCGATCACAGTTTGCGTTTTGTCCAAATATTACTGTTTATTTATACAGTAAACTTCTATAATATCACTGTACGCAATGTGTTATGCGGGGGCCGCATCGTTACCCGGCGCACTAAGTCCTGGCTGAAACGGGTGGTGCCGTCAGCGCCTTAACCCCGCGTGAGCACACTGTGTTATGTCAACAAGCACAACGTTTCTCCTTGAGATACCGCGTGCACAACAGCTGGCAACAGGCAGCGGAAAGGTACG…	0	1034	1146	573	100	573	0	0	0	100	100
tisB/istR	CP010439.1	4604543	1	573	4573932	4574504	AAAAAACCCCGCCGGAGCGAGGTTTCGTCAGTCGCCTGCGGCTGGTAACCGCAAAGCACACTGTATTATGTCAACACTGAAAGTATACGTGTTCCGCGCAGAACGCGCAATTTCGGCACGAATTTTGACGTATTTAGTGCATAGTTGAGTATCGATCACAGTTTGCGTTTTGTCCAAATATTACTGTTTATTTATACAGTAAACTTCTATAATATCACTGTACGCAATGTGTTATGCGGGGGCCGCATCGTTACCCGGCGCACTAAGTCCTGGCTGAAACGGGTGGTGCCGTCAGCGCCTTAACCCCGCGTGAGCACACTGTGTTATGTCAACAAGCACAACGTTTCTCCTTGAGATACCGCGTGCACAACAGCTGGCAACAGGCAGCGGAAAGGTACG…	AAAAAACCCCGCCGGAGCGAGGTTTCGTCAGTCGCCTGCGGCTGGTAACCGCAAAGCACACTGTATTATGTCAACACTGAAAGTATACGTGTTCCGCGCAGAACGCGCAATTTCGGCACGAATTTTGACGTATTTAGTGCATAGTTGAGTATCGATCACAGTTTGCGTTTTGTCCAAATATTACTGTTTATTTATACAGTAAACTTCTATAATATCACTGTACGCAATGTGTTATGCGGGGGCCGCATCGTTACCCGGCGCACTAAGTCCTGGCTGAAACGGGTGGTGCCGTCAGCGCCTTAACCCCGCGTGAGCACACTGTGTTATGTCAACAAGCACAACGTTTCTCCTTGAGATACCGCGTGCACAACAGCTGGCAACAGGCAGCGGAAAGGTACG…	0	1034	1146	573	100	573	0	0	0	100	100
tisB/istR	CP010438.1	4619729	1	573	4589118	4589690	AAAAAACCCCGCCGGAGCGAGGTTTCGTCAGTCGCCTGCGGCTGGTAACCGCAAAGCACACTGTATTATGTCAACACTGAAAGTATACGTGTTCCGCGCAGAACGCGCAATTTCGGCACGAATTTTGACGTATTTAGTGCATAGTTGAGTATCGATCACAGTTTGCGTTTTGTCCAAATATTACTGTTTATTTATACAGTAAACTTCTATAATATCACTGTACGCAATGTGTTATGCGGGGGCCGCATCGTTACCCGGCGCACTAAGTCCTGGCTGAAACGGGTGGTGCCGTCAGCGCCTTAACCCCGCGTGAGCACACTGTGTTATGTCAACAAGCACAACGTTTCTCCTTGAGATACCGCGTGCACAACAGCTGGCAACAGGCAGCGGAAAGGTACG…	AAAAAACCCCGCCGGAGCGAGGTTTCGTCAGTCGCCTGCGGCTGGTAACCGCAAAGCACACTGTATTATGTCAACACTGAAAGTATACGTGTTCCGCGCAGAACGCGCAATTTCGGCACGAATTTTGACGTATTTAGTGCATAGTTGAGTATCGATCACAGTTTGCGTTTTGTCCAAATATTACTGTTTATTTATACAGTAAACTTCTATAATATCACTGTACGCAATGTGTTATGCGGGGGCCGCATCGTTACCCGGCGCACTAAGTCCTGGCTGAAACGGGTGGTGCCGTCAGCGCCTTAACCCCGCGTGAGCACACTGTGTTATGTCAACAAGCACAACGTTTCTCCTTGAGATACCGCGTGCACAACAGCTGGCAACAGGCAGCGGAAAGGTACG…	0	1034	1146	573	100	573	0	0	0	100	100
tisB/istR	CP011134.1	5000386	1	573	4191119	4191691	AAAAAACCCCGCCGGAGCGAGGTTTCGTCAGTCGCCTGCGGCTGGTAACCGCAAAGCACACTGTATTATGTCAACACTGAAAGTATACGTGTTCCGCGCAGAACGCGCAATTTCGGCACGAATTTTGACGTATTTAGTGCATAGTTGAGTATCGATCACAGTTTGCGTTTTGTCCAAATATTACTGTTTATTTATACAGTAAACTTCTATAATATCACTGTACGCAATGTGTTATGCGGGGGCCGCATCGTTACCCGGCGCACTAAGTCCTGGCTGAAACGGGTGGTGCCGTCAGCGCCTTAACCCCGCGTGAGCACACTGTGTTATGTCAACAAGCACAACGTTTCTCCTTGAGATACCGCGTGCACAACAGCTGGCAACAGGCAGCGGAAAGGTACG…	AAAAAACCCCGCCGGAGCGAGGTTTCGTCAGTCGCCTGCGGCTGGTAACCGCAAAGCACACTGTATTATGTCAACACTGAAAGTATACGTGTTCCGCGCAGAACGCGCAATTTCGGCACGAATTTTGACGTATTTAGTGCATAGTTGAGTATCGATCACAGTTTGCGTTTTGTCCAAATATTACTGTTTATTTATACAGTAAACTTCTATAATATCACTGTACGCAATGTGTTATGCGGGGGCCGCATCGTTACCCGGCGCACTAAGTCCTGGCTGAAACGGGTGGTGCCGTCAGCGCCTTAACCCCGCGTGAGCACACTGTGTTATGTCAACAAGCACAACGTTTCTCCTTGAGATACCGCGTGCACAACAGCTGGCAACAGGCAGCGGAAAGGTACG…	0	1034	1146	573	100	573	0	0	0	100	100
tisB/istR	LM993812.1	4584860	1	573	3727026	3726454	AAAAAACCCCGCCGGAGCGAGGTTTCGTCAGTCGCCTGCGGCTGGTAACCGCAAAGCACACTGTATTATGTCAACACTGAAAGTATACGTGTTCCGCGCAGAACGCGCAATTTCGGCACGAATTTTGACGTATTTAGTGCATAGTTGAGTATCGATCACAGTTTGCGTTTTGTCCAAATATTACTGTTTATTTATACAGTAAACTTCTATAATATCACTGTACGCAATGTGTTATGCGGGGGCCGCATCGTTACCCGGCGCACTAAGTCCTGGCTGAAACGGGTGGTGCCGTCAGCGCCTTAACCCCGCGTGAGCACACTGTGTTATGTCAACAAGCACAACGTTTCTCCTTGAGATACCGCGTGCACAACAGCTGGCAACAGGCAGCGGAAAGGTACG…	AAAAAACCCCGCCGGAGCGAGGTTTCGTCAGTCGCCTGCGGCTGGTAACCGCAAAGCACACTGTATTATGTCAACACTGAAAGTATACGTGTTCCGCGCAGAACGCGCAATTTCGGCACGAATTTTGACGTATTTAGTGCATAGTTGAGTATCGATCACAGTTTGCGTTTTGTCCAAATATTACTGTTTATTTATACAGTAAACTTCTATAATATCACTGTACGCAATGTGTTATGCGGGGGCCGCATCGTTACCCGGCGCACTAAGTCCTGGCTGAAACGGGTGGTGCCGTCAGCGCCTTAACCCCGCGTGAGCACACTGTGTTATGTCAACAAGCACAACGTTTCTCCTTGAGATACCGCGTGCACAACAGCTGGCAACAGGCAGCGGAAAGGTACG…	0	1034	1146	573	100	573	0	0	0	100	100
tisB/istR	LM995446.1	4585620	1	573	3796421	3796993	AAAAAACCCCGCCGGAGCGAGGTTTCGTCAGTCGCCTGCGGCTGGTAACCGCAAAGCACACTGTATTATGTCAACACTGAAAGTATACGTGTTCCGCGCAGAACGCGCAATTTCGGCACGAATTTTGACGTATTTAGTGCATAGTTGAGTATCGATCACAGTTTGCGTTTTGTCCAAATATTACTGTTTATTTATACAGTAAACTTCTATAATATCACTGTACGCAATGTGTTATGCGGGGGCCGCATCGTTACCCGGCGCACTAAGTCCTGGCTGAAACGGGTGGTGCCGTCAGCGCCTTAACCCCGCGTGAGCACACTGTGTTATGTCAACAAGCACAACGTTTCTCCTTGAGATACCGCGTGCACAACAGCTGGCAACAGGCAGCGGAAAGGTACG…	AAAAAACCCCGCCGGAGCGAGGTTTCGTCAGTCGCCTGCGGCTGGTAACCGCAAAGCACACTGTATTATGTCAACACTGAAAGTATACGTGTTCCGCGCAGAACGCGCAATTTCGGCACGAATTTTGACGTATTTAGTGCATAGTTGAGTATCGATCACAGTTTGCGTTTTGTCCAAATATTACTGTTTATTTATACAGTAAACTTCTATAATATCACTGTACGCAATGTGTTATGCGGGGGCCGCATCGTTACCCGGCGCACTAAGTCCTGGCTGAAACGGGTGGTGCCGTCAGCGCCTTAACCCCGCGTGAGCACACTGTGTTATGTCAACAAGCACAACGTTTCTCCTTGAGATACCGCGTGCACAACAGCTGGCAACAGGCAGCGGAAAGGTACG…	0	1034	1146	573	100	573	0	0	0	100	100
tisB/istR	CP011124.1	4502758	1	573	1019660	1019088	AAAAAACCCCGCCGGAGCGAGGTTTCGTCAGTCGCCTGCGGCTGGTAACCGCAAAGCACACTGTATTATGTCAACACTGAAAGTATACGTGTTCCGCGCAGAACGCGCAATTTCGGCACGAATTTTGACGTATTTAGTGCATAGTTGAGTATCGATCACAGTTTGCGTTTTGTCCAAATATTACTGTTTATTTATACAGTAAACTTCTATAATATCACTGTACGCAATGTGTTATGCGGGGGCCGCATCGTTACCCGGCGCACTAAGTCCTGGCTGAAACGGGTGGTGCCGTCAGCGCCTTAACCCCGCGTGAGCACACTGTGTTATGTCAACAAGCACAACGTTTCTCCTTGAGATACCGCGTGCACAACAGCTGGCAACAGGCAGCGGAAAGGTACG…	AAAAAACCCCGCCGGAGCGAGGTTTCGTCAGTCGCCTGCGGCTGGTAACCGCAAAGCACACTGTATTATGTCAACACTGAAAGTATACGTGTTCCGCGCAGAACGCGCAATTTCGGCACGAATTTTGACGTATTTAGTGCATAGTTGAGTATCGATCACAGTTTGCGTTTTGTCCAAATATTACTGTTTATTTATACAGTAAACTTCTATAATATCACTGTACGCAATGTGTTATGCGGGGGCCGCATCGTTACCCGGCGCACTAAGTCCTGGCTGAAACGGGTGGTGCCGTCAGCGCCTTAACCCCGCGTGAGCACACTGTGTTATGTCAACAAGCACAACGTTTCTCCTTGAGATACCGCGTGCACAACAGCTGGCAACAGGCAGCGGAAAGGTACG…	0	1034	1146	573	100	573	0	0	0	100	100
tisB/istR	CP010371.1	4761012	1	573	3897421	3897993	AAAAAACCCCGCCGGAGCGAGGTTTCGTCAGTCGCCTGCGGCTGGTAACCGCAAAGCACACTGTATTATGTCAACACTGAAAGTATACGTGTTCCGCGCAGAACGCGCAATTTCGGCACGAATTTTGACGTATTTAGTGCATAGTTGAGTATCGATCACAGTTTGCGTTTTGTCCAAATATTACTGTTTATTTATACAGTAAACTTCTATAATATCACTGTACGCAATGTGTTATGCGGGGGCCGCATCGTTACCCGGCGCACTAAGTCCTGGCTGAAACGGGTGGTGCCGTCAGCGCCTTAACCCCGCGTGAGCACACTGTGTTATGTCAACAAGCACAACGTTTCTCCTTGAGATACCGCGTGCACAACAGCTGGCAACAGGCAGCGGAAAGGTACG…	AAAAAACCCCGCCGGAGCGAGGTTTCGTCAGTCGCCTGCGGCTGGTAACCGCAAAGCACACTGTATTATGTCAACACTGAAAGTATACGTGTTCCGCGCAGAACGCGCAATTTCGGCACGAATTTTGACGTATTTAGTGCATAGTTGAGTATCGATCACAGTTTGCGTTTTGTCCAAATATTACTGTTTATTTATACAGTAAACTTCTATAATATCACTGTACGCAATGTGTTATGCGGGGGCCGCATCGTTACCCGGCGCACTAAGTCCTGGCTGAAACGGGTGGTGCCGTCAGCGCCTTAACCCCGCGTGAGCACACTGTGTTATGTCAACAAGCACAACGTTTCTCCTTGAGATACCGCGTGCACAACAGCTGGCAACAGGCAGCGGAAAGGTACG…	0	1034	1146	573	100	573	0	0	0	100	100
tisB/istR	CP009685.1	4636831	1	573	4483874	4483302	AAAAAACCCCGCCGGAGCGAGGTTTCGTCAGTCGCCTGCGGCTGGTAACCGCAAAGCACACTGTATTATGTCAACACTGAAAGTATACGTGTTCCGCGCAGAACGCGCAATTTCGGCACGAATTTTGACGTATTTAGTGCATAGTTGAGTATCGATCACAGTTTGCGTTTTGTCCAAATATTACTGTTTATTTATACAGTAAACTTCTATAATATCACTGTACGCAATGTGTTATGCGGGGGCCGCATCGTTACCCGGCGCACTAAGTCCTGGCTGAAACGGGTGGTGCCGTCAGCGCCTTAACCCCGCGTGAGCACACTGTGTTATGTCAACAAGCACAACGTTTCTCCTTGAGATACCGCGTGCACAACAGCTGGCAACAGGCAGCGGAAAGGTACG…	AAAAAACCCCGCCGGAGCGAGGTTTCGTCAGTCGCCTGCGGCTGGTAACCGCAAAGCACACTGTATTATGTCAACACTGAAAGTATACGTGTTCCGCGCAGAACGCGCAATTTCGGCACGAATTTTGACGTATTTAGTGCATAGTTGAGTATCGATCACAGTTTGCGTTTTGTCCAAATATTACTGTTTATTTATACAGTAAACTTCTATAATATCACTGTACGCAATGTGTTATGCGGGGGCCGCATCGTTACCCGGCGCACTAAGTCCTGGCTGAAACGGGTGGTGCCGTCAGCGCCTTAACCCCGCGTGAGCACACTGTGTTATGTCAACAAGCACAACGTTTCTCCTTGAGATACCGCGTGCACAACAGCTGGCAACAGGCAGCGGAAAGGTACG…	0	1034	1146	573	100	573	0	0	0	100	100
tisB/istR	CP009789.1	4558660	1	573	3824772	3825344	AAAAAACCCCGCCGGAGCGAGGTTTCGTCAGTCGCCTGCGGCTGGTAACCGCAAAGCACACTGTATTATGTCAACACTGAAAGTATACGTGTTCCGCGCAGAACGCGCAATTTCGGCACGAATTTTGACGTATTTAGTGCATAGTTGAGTATCGATCACAGTTTGCGTTTTGTCCAAATATTACTGTTTATTTATACAGTAAACTTCTATAATATCACTGTACGCAATGTGTTATGCGGGGGCCGCATCGTTACCCGGCGCACTAAGTCCTGGCTGAAACGGGTGGTGCCGTCAGCGCCTTAACCCCGCGTGAGCACACTGTGTTATGTCAACAAGCACAACGTTTCTCCTTGAGATACCGCGTGCACAACAGCTGGCAACAGGCAGCGGAAAGGTACG…	AAAAAACCCCGCCGGAGCGAGGTTTCGTCAGTCGCCTGCGGCTGGTAACCGCAAAGCACACTGTATTATGTCAACACTGAAAGTATACGTGTTCCGCGCAGAACGCGCAATTTCGGCACGAATTTTGACGTATTTAGTGCATAGTTGAGTATCGATCACAGTTTGCGTTTTGTCCAAATATTACTGTTTATTTATACAGTAAACTTCTATAATATCACTGTACGCAATGTGTTATGCGGGGGCCGCATCGTTACCCGGCGCACTAAGTCCTGGCTGAAACGGGTGGTGCCGTCAGCGCCTTAACCCCGCGTGAGCACACTGTGTTATGTCAACAAGCACAACGTTTCTCCTTGAGATACCGCGTGCACAACAGCTGGCAACAGGCAGCGGAAAGGTACG…	0	1034	1146	573	100	573	0	0	0	100	100
tisB/istR	CP009644.1	4558663	1	573	3824774	3825346	AAAAAACCCCGCCGGAGCGAGGTTTCGTCAGTCGCCTGCGGCTGGTAACCGCAAAGCACACTGTATTATGTCAACACTGAAAGTATACGTGTTCCGCGCAGAACGCGCAATTTCGGCACGAATTTTGACGTATTTAGTGCATAGTTGAGTATCGATCACAGTTTGCGTTTTGTCCAAATATTACTGTTTATTTATACAGTAAACTTCTATAATATCACTGTACGCAATGTGTTATGCGGGGGCCGCATCGTTACCCGGCGCACTAAGTCCTGGCTGAAACGGGTGGTGCCGTCAGCGCCTTAACCCCGCGTGAGCACACTGTGTTATGTCAACAAGCACAACGTTTCTCCTTGAGATACCGCGTGCACAACAGCTGGCAACAGGCAGCGGAAAGGTACG…	AAAAAACCCCGCCGGAGCGAGGTTTCGTCAGTCGCCTGCGGCTGGTAACCGCAAAGCACACTGTATTATGTCAACACTGAAAGTATACGTGTTCCGCGCAGAACGCGCAATTTCGGCACGAATTTTGACGTATTTAGTGCATAGTTGAGTATCGATCACAGTTTGCGTTTTGTCCAAATATTACTGTTTATTTATACAGTAAACTTCTATAATATCACTGTACGCAATGTGTTATGCGGGGGCCGCATCGTTACCCGGCGCACTAAGTCCTGGCTGAAACGGGTGGTGCCGTCAGCGCCTTAACCCCGCGTGAGCACACTGTGTTATGTCAACAAGCACAACGTTTCTCCTTGAGATACCGCGTGCACAACAGCTGGCAACAGGCAGCGGAAAGGTACG…	0	1034	1146	573	100	573	0	0	0	100	100
tisB/istR	CP009273.1	4631469	1	573	3846478	3847050	AAAAAACCCCGCCGGAGCGAGGTTTCGTCAGTCGCCTGCGGCTGGTAACCGCAAAGCACACTGTATTATGTCAACACTGAAAGTATACGTGTTCCGCGCAGAACGCGCAATTTCGGCACGAATTTTGACGTATTTAGTGCATAGTTGAGTATCGATCACAGTTTGCGTTTTGTCCAAATATTACTGTTTATTTATACAGTAAACTTCTATAATATCACTGTACGCAATGTGTTATGCGGGGGCCGCATCGTTACCCGGCGCACTAAGTCCTGGCTGAAACGGGTGGTGCCGTCAGCGCCTTAACCCCGCGTGAGCACACTGTGTTATGTCAACAAGCACAACGTTTCTCCTTGAGATACCGCGTGCACAACAGCTGGCAACAGGCAGCGGAAAGGTACG…	AAAAAACCCCGCCGGAGCGAGGTTTCGTCAGTCGCCTGCGGCTGGTAACCGCAAAGCACACTGTATTATGTCAACACTGAAAGTATACGTGTTCCGCGCAGAACGCGCAATTTCGGCACGAATTTTGACGTATTTAGTGCATAGTTGAGTATCGATCACAGTTTGCGTTTTGTCCAAATATTACTGTTTATTTATACAGTAAACTTCTATAATATCACTGTACGCAATGTGTTATGCGGGGGCCGCATCGTTACCCGGCGCACTAAGTCCTGGCTGAAACGGGTGGTGCCGTCAGCGCCTTAACCCCGCGTGAGCACACTGTGTTATGTCAACAAGCACAACGTTTCTCCTTGAGATACCGCGTGCACAACAGCTGGCAACAGGCAGCGGAAAGGTACG…	0	1034	1146	573	100	573	0	0	0	100	100
tisB/istR	CP008801.1	4718545	1	573	3929974	3930546	AAAAAACCCCGCCGGAGCGAGGTTTCGTCAGTCGCCTGCGGCTGGTAACCGCAAAGCACACTGTATTATGTCAACACTGAAAGTATACGTGTTCCGCGCAGAACGCGCAATTTCGGCACGAATTTTGACGTATTTAGTGCATAGTTGAGTATCGATCACAGTTTGCGTTTTGTCCAAATATTACTGTTTATTTATACAGTAAACTTCTATAATATCACTGTACGCAATGTGTTATGCGGGGGCCGCATCGTTACCCGGCGCACTAAGTCCTGGCTGAAACGGGTGGTGCCGTCAGCGCCTTAACCCCGCGTGAGCACACTGTGTTATGTCAACAAGCACAACGTTTCTCCTTGAGATACCGCGTGCACAACAGCTGGCAACAGGCAGCGGAAAGGTACG…	AAAAAACCCCGCCGGAGCGAGGTTTCGTCAGTCGCCTGCGGCTGGTAACCGCAAAGCACACTGTATTATGTCAACACTGAAAGTATACGTGTTCCGCGCAGAACGCGCAATTTCGGCACGAATTTTGACGTATTTAGTGCATAGTTGAGTATCGATCACAGTTTGCGTTTTGTCCAAATATTACTGTTTATTTATACAGTAAACTTCTATAATATCACTGTACGCAATGTGTTATGCGGGGGCCGCATCGTTACCCGGCGCACTAAGTCCTGGCTGAAACGGGTGGTGCCGTCAGCGCCTTAACCCCGCGTGAGCACACTGTGTTATGTCAACAAGCACAACGTTTCTCCTTGAGATACCGCGTGCACAACAGCTGGCAACAGGCAGCGGAAAGGTACG…	0	1034	1146	573	100	573	0	0	0	100	100
tisB/istR	CP051001.1	4882073	1	573	736705	737277	AAAAAACCCCGCCGGAGCGAGGTTTCGTCAGTCGCCTGCGGCTGGTAACCGCAAAGCACACTGTATTATGTCAACACTGAAAGTATACGTGTTCCGCGCAGAACGCGCAATTTCGGCACGAATTTTGACGTATTTAGTGCATAGTTGAGTATCGATCACAGTTTGCGTTTTGTCCAAATATTACTGTTTATTTATACAGTAAACTTCTATAATATCACTGTACGCAATGTGTTATGCGGGGGCCGCATCGTTACCCGGCGCACTAAGTCCTGGCTGAAACGGGTGGTGCCGTCAGCGCCTTAACCCCGCGTGAGCACACTGTGTTATGTCAACAAGCACAACGTTTCTCCTTGAGATACCGCGTGCACAACAGCTGGCAACAGGCAGCGGAAAGGTACG…	AAAAAACCCCGCCGGAGCGAGGTTTCGTCAGTCGCCTGCGGCTGGTAACCGCAAAGCACACTGTATTATGTCAACACTGAAAGTATACGTGTTCCGCGCAGAACGCGCAATTTCGGCACGAATTTTGACGTATTTAGTGCATAGTTGAGTATCGATCACAGTTTGCGTTTTGTCCAAATATTACTGTTTATTTATACAGTAAACTTCTATAATATCACTGTACGCAATGTGTTATGCGGGGGCCGCATCGTTACCCGGCGCACTAAGTCCTGGCTGAAACGGGTGGTGCCGTCAGCGCCTTAACCCCGCGTGAGCACACTGTGTTATGTCAACAAGCACAACGTTTCTCCTTGAGATACCGCGTGCACAACAGCTGGCAACAGGCAGCGGAAAGGTACG…	0	1034	1146	573	100	573	0	0	0	100	100
tisB/istR	HG738867.1	4527247	1	573	2928316	2927744	AAAAAACCCCGCCGGAGCGAGGTTTCGTCAGTCGCCTGCGGCTGGTAACCGCAAAGCACACTGTATTATGTCAACACTGAAAGTATACGTGTTCCGCGCAGAACGCGCAATTTCGGCACGAATTTTGACGTATTTAGTGCATAGTTGAGTATCGATCACAGTTTGCGTTTTGTCCAAATATTACTGTTTATTTATACAGTAAACTTCTATAATATCACTGTACGCAATGTGTTATGCGGGGGCCGCATCGTTACCCGGCGCACTAAGTCCTGGCTGAAACGGGTGGTGCCGTCAGCGCCTTAACCCCGCGTGAGCACACTGTGTTATGTCAACAAGCACAACGTTTCTCCTTGAGATACCGCGTGCACAACAGCTGGCAACAGGCAGCGGAAAGGTACG…	AAAAAACCCCGCCGGAGCGAGGTTTCGTCAGTCGCCTGCGGCTGGTAACCGCAAAGCACACTGTATTATGTCAACACTGAAAGTATACGTGTTCCGCGCAGAACGCGCAATTTCGGCACGAATTTTGACGTATTTAGTGCATAGTTGAGTATCGATCACAGTTTGCGTTTTGTCCAAATATTACTGTTTATTTATACAGTAAACTTCTATAATATCACTGTACGCAATGTGTTATGCGGGGGCCGCATCGTTACCCGGCGCACTAAGTCCTGGCTGAAACGGGTGGTGCCGTCAGCGCCTTAACCCCGCGTGAGCACACTGTGTTATGTCAACAAGCACAACGTTTCTCCTTGAGATACCGCGTGCACAACAGCTGGCAACAGGCAGCGGAAAGGTACG…	0	1034	1146	573	100	573	0	0	0	100	100
tisB/istR	CP006698.1	4643553	1	573	3855038	3855610	AAAAAACCCCGCCGGAGCGAGGTTTCGTCAGTCGCCTGCGGCTGGTAACCGCAAAGCACACTGTATTATGTCAACACTGAAAGTATACGTGTTCCGCGCAGAACGCGCAATTTCGGCACGAATTTTGACGTATTTAGTGCATAGTTGAGTATCGATCACAGTTTGCGTTTTGTCCAAATATTACTGTTTATTTATACAGTAAACTTCTATAATATCACTGTACGCAATGTGTTATGCGGGGGCCGCATCGTTACCCGGCGCACTAAGTCCTGGCTGAAACGGGTGGTGCCGTCAGCGCCTTAACCCCGCGTGAGCACACTGTGTTATGTCAACAAGCACAACGTTTCTCCTTGAGATACCGCGTGCACAACAGCTGGCAACAGGCAGCGGAAAGGTACG…	AAAAAACCCCGCCGGAGCGAGGTTTCGTCAGTCGCCTGCGGCTGGTAACCGCAAAGCACACTGTATTATGTCAACACTGAAAGTATACGTGTTCCGCGCAGAACGCGCAATTTCGGCACGAATTTTGACGTATTTAGTGCATAGTTGAGTATCGATCACAGTTTGCGTTTTGTCCAAATATTACTGTTTATTTATACAGTAAACTTCTATAATATCACTGTACGCAATGTGTTATGCGGGGGCCGCATCGTTACCCGGCGCACTAAGTCCTGGCTGAAACGGGTGGTGCCGTCAGCGCCTTAACCCCGCGTGAGCACACTGTGTTATGTCAACAAGCACAACGTTTCTCCTTGAGATACCGCGTGCACAACAGCTGGCAACAGGCAGCGGAAAGGTACG…	0	1034	1146	573	100	573	0	0	0	100	100
tisB/istR	AP012306.1	3976195	1	573	3282331	3282903	AAAAAACCCCGCCGGAGCGAGGTTTCGTCAGTCGCCTGCGGCTGGTAACCGCAAAGCACACTGTATTATGTCAACACTGAAAGTATACGTGTTCCGCGCAGAACGCGCAATTTCGGCACGAATTTTGACGTATTTAGTGCATAGTTGAGTATCGATCACAGTTTGCGTTTTGTCCAAATATTACTGTTTATTTATACAGTAAACTTCTATAATATCACTGTACGCAATGTGTTATGCGGGGGCCGCATCGTTACCCGGCGCACTAAGTCCTGGCTGAAACGGGTGGTGCCGTCAGCGCCTTAACCCCGCGTGAGCACACTGTGTTATGTCAACAAGCACAACGTTTCTCCTTGAGATACCGCGTGCACAACAGCTGGCAACAGGCAGCGGAAAGGTACG…	AAAAAACCCCGCCGGAGCGAGGTTTCGTCAGTCGCCTGCGGCTGGTAACCGCAAAGCACACTGTATTATGTCAACACTGAAAGTATACGTGTTCCGCGCAGAACGCGCAATTTCGGCACGAATTTTGACGTATTTAGTGCATAGTTGAGTATCGATCACAGTTTGCGTTTTGTCCAAATATTACTGTTTATTTATACAGTAAACTTCTATAATATCACTGTACGCAATGTGTTATGCGGGGGCCGCATCGTTACCCGGCGCACTAAGTCCTGGCTGAAACGGGTGGTGCCGTCAGCGCCTTAACCCCGCGTGAGCACACTGTGTTATGTCAACAAGCACAACGTTTCTCCTTGAGATACCGCGTGCACAACAGCTGGCAACAGGCAGCGGAAAGGTACG…	0	1034	1146	573	100	573	0	0	0	100	100
tisB/istR	AP012030.1	4621430	1	573	3831025	3831597	AAAAAACCCCGCCGGAGCGAGGTTTCGTCAGTCGCCTGCGGCTGGTAACCGCAAAGCACACTGTATTATGTCAACACTGAAAGTATACGTGTTCCGCGCAGAACGCGCAATTTCGGCACGAATTTTGACGTATTTAGTGCATAGTTGAGTATCGATCACAGTTTGCGTTTTGTCCAAATATTACTGTTTATTTATACAGTAAACTTCTATAATATCACTGTACGCAATGTGTTATGCGGGGGCCGCATCGTTACCCGGCGCACTAAGTCCTGGCTGAAACGGGTGGTGCCGTCAGCGCCTTAACCCCGCGTGAGCACACTGTGTTATGTCAACAAGCACAACGTTTCTCCTTGAGATACCGCGTGCACAACAGCTGGCAACAGGCAGCGGAAAGGTACG…	AAAAAACCCCGCCGGAGCGAGGTTTCGTCAGTCGCCTGCGGCTGGTAACCGCAAAGCACACTGTATTATGTCAACACTGAAAGTATACGTGTTCCGCGCAGAACGCGCAATTTCGGCACGAATTTTGACGTATTTAGTGCATAGTTGAGTATCGATCACAGTTTGCGTTTTGTCCAAATATTACTGTTTATTTATACAGTAAACTTCTATAATATCACTGTACGCAATGTGTTATGCGGGGGCCGCATCGTTACCCGGCGCACTAAGTCCTGGCTGAAACGGGTGGTGCCGTCAGCGCCTTAACCCCGCGTGAGCACACTGTGTTATGTCAACAAGCACAACGTTTCTCCTTGAGATACCGCGTGCACAACAGCTGGCAACAGGCAGCGGAAAGGTACG…	0	1034	1146	573	100	573	0	0	0	100	100
tisB/istR	CP001637.1	4630707	1	573	30644	30072	AAAAAACCCCGCCGGAGCGAGGTTTCGTCAGTCGCCTGCGGCTGGTAACCGCAAAGCACACTGTATTATGTCAACACTGAAAGTATACGTGTTCCGCGCAGAACGCGCAATTTCGGCACGAATTTTGACGTATTTAGTGCATAGTTGAGTATCGATCACAGTTTGCGTTTTGTCCAAATATTACTGTTTATTTATACAGTAAACTTCTATAATATCACTGTACGCAATGTGTTATGCGGGGGCCGCATCGTTACCCGGCGCACTAAGTCCTGGCTGAAACGGGTGGTGCCGTCAGCGCCTTAACCCCGCGTGAGCACACTGTGTTATGTCAACAAGCACAACGTTTCTCCTTGAGATACCGCGTGCACAACAGCTGGCAACAGGCAGCGGAAAGGTACG…	AAAAAACCCCGCCGGAGCGAGGTTTCGTCAGTCGCCTGCGGCTGGTAACCGCAAAGCACACTGTATTATGTCAACACTGAAAGTATACGTGTTCCGCGCAGAACGCGCAATTTCGGCACGAATTTTGACGTATTTAGTGCATAGTTGAGTATCGATCACAGTTTGCGTTTTGTCCAAATATTACTGTTTATTTATACAGTAAACTTCTATAATATCACTGTACGCAATGTGTTATGCGGGGGCCGCATCGTTACCCGGCGCACTAAGTCCTGGCTGAAACGGGTGGTGCCGTCAGCGCCTTAACCCCGCGTGAGCACACTGTGTTATGTCAACAAGCACAACGTTTCTCCTTGAGATACCGCGTGCACAACAGCTGGCAACAGGCAGCGGAAAGGTACG…	0	1034	1146	573	100	573	0	0	0	100	100
tisB/istR	CP001396.1	4578159	1	573	3739474	3740046	AAAAAACCCCGCCGGAGCGAGGTTTCGTCAGTCGCCTGCGGCTGGTAACCGCAAAGCACACTGTATTATGTCAACACTGAAAGTATACGTGTTCCGCGCAGAACGCGCAATTTCGGCACGAATTTTGACGTATTTAGTGCATAGTTGAGTATCGATCACAGTTTGCGTTTTGTCCAAATATTACTGTTTATTTATACAGTAAACTTCTATAATATCACTGTACGCAATGTGTTATGCGGGGGCCGCATCGTTACCCGGCGCACTAAGTCCTGGCTGAAACGGGTGGTGCCGTCAGCGCCTTAACCCCGCGTGAGCACACTGTGTTATGTCAACAAGCACAACGTTTCTCCTTGAGATACCGCGTGCACAACAGCTGGCAACAGGCAGCGGAAAGGTACG…	AAAAAACCCCGCCGGAGCGAGGTTTCGTCAGTCGCCTGCGGCTGGTAACCGCAAAGCACACTGTATTATGTCAACACTGAAAGTATACGTGTTCCGCGCAGAACGCGCAATTTCGGCACGAATTTTGACGTATTTAGTGCATAGTTGAGTATCGATCACAGTTTGCGTTTTGTCCAAATATTACTGTTTATTTATACAGTAAACTTCTATAATATCACTGTACGCAATGTGTTATGCGGGGGCCGCATCGTTACCCGGCGCACTAAGTCCTGGCTGAAACGGGTGGTGCCGTCAGCGCCTTAACCCCGCGTGAGCACACTGTGTTATGTCAACAAGCACAACGTTTCTCCTTGAGATACCGCGTGCACAACAGCTGGCAACAGGCAGCGGAAAGGTACG…	0	1034	1146	573	100	573	0	0	0	100	100
tisB/istR	CP000948.1	4686137	1	573	3948725	3949297	AAAAAACCCCGCCGGAGCGAGGTTTCGTCAGTCGCCTGCGGCTGGTAACCGCAAAGCACACTGTATTATGTCAACACTGAAAGTATACGTGTTCCGCGCAGAACGCGCAATTTCGGCACGAATTTTGACGTATTTAGTGCATAGTTGAGTATCGATCACAGTTTGCGTTTTGTCCAAATATTACTGTTTATTTATACAGTAAACTTCTATAATATCACTGTACGCAATGTGTTATGCGGGGGCCGCATCGTTACCCGGCGCACTAAGTCCTGGCTGAAACGGGTGGTGCCGTCAGCGCCTTAACCCCGCGTGAGCACACTGTGTTATGTCAACAAGCACAACGTTTCTCCTTGAGATACCGCGTGCACAACAGCTGGCAACAGGCAGCGGAAAGGTACG…	AAAAAACCCCGCCGGAGCGAGGTTTCGTCAGTCGCCTGCGGCTGGTAACCGCAAAGCACACTGTATTATGTCAACACTGAAAGTATACGTGTTCCGCGCAGAACGCGCAATTTCGGCACGAATTTTGACGTATTTAGTGCATAGTTGAGTATCGATCACAGTTTGCGTTTTGTCCAAATATTACTGTTTATTTATACAGTAAACTTCTATAATATCACTGTACGCAATGTGTTATGCGGGGGCCGCATCGTTACCCGGCGCACTAAGTCCTGGCTGAAACGGGTGGTGCCGTCAGCGCCTTAACCCCGCGTGAGCACACTGTGTTATGTCAACAAGCACAACGTTTCTCCTTGAGATACCGCGTGCACAACAGCTGGCAACAGGCAGCGGAAAGGTACG…	0	1034	1146	573	100	573	0	0	0	100	100
tisB/istR	AP009048.1	4646332	1	573	3787297	3786725	AAAAAACCCCGCCGGAGCGAGGTTTCGTCAGTCGCCTGCGGCTGGTAACCGCAAAGCACACTGTATTATGTCAACACTGAAAGTATACGTGTTCCGCGCAGAACGCGCAATTTCGGCACGAATTTTGACGTATTTAGTGCATAGTTGAGTATCGATCACAGTTTGCGTTTTGTCCAAATATTACTGTTTATTTATACAGTAAACTTCTATAATATCACTGTACGCAATGTGTTATGCGGGGGCCGCATCGTTACCCGGCGCACTAAGTCCTGGCTGAAACGGGTGGTGCCGTCAGCGCCTTAACCCCGCGTGAGCACACTGTGTTATGTCAACAAGCACAACGTTTCTCCTTGAGATACCGCGTGCACAACAGCTGGCAACAGGCAGCGGAAAGGTACG…	AAAAAACCCCGCCGGAGCGAGGTTTCGTCAGTCGCCTGCGGCTGGTAACCGCAAAGCACACTGTATTATGTCAACACTGAAAGTATACGTGTTCCGCGCAGAACGCGCAATTTCGGCACGAATTTTGACGTATTTAGTGCATAGTTGAGTATCGATCACAGTTTGCGTTTTGTCCAAATATTACTGTTTATTTATACAGTAAACTTCTATAATATCACTGTACGCAATGTGTTATGCGGGGGCCGCATCGTTACCCGGCGCACTAAGTCCTGGCTGAAACGGGTGGTGCCGTCAGCGCCTTAACCCCGCGTGAGCACACTGTGTTATGTCAACAAGCACAACGTTTCTCCTTGAGATACCGCGTGCACAACAGCTGGCAACAGGCAGCGGAAAGGTACG…	0	1034	1146	573	100	573	0	0	0	100	100
tisB/istR	U00096.3	4641652	1	573	3853118	3853690	AAAAAACCCCGCCGGAGCGAGGTTTCGTCAGTCGCCTGCGGCTGGTAACCGCAAAGCACACTGTATTATGTCAACACTGAAAGTATACGTGTTCCGCGCAGAACGCGCAATTTCGGCACGAATTTTGACGTATTTAGTGCATAGTTGAGTATCGATCACAGTTTGCGTTTTGTCCAAATATTACTGTTTATTTATACAGTAAACTTCTATAATATCACTGTACGCAATGTGTTATGCGGGGGCCGCATCGTTACCCGGCGCACTAAGTCCTGGCTGAAACGGGTGGTGCCGTCAGCGCCTTAACCCCGCGTGAGCACACTGTGTTATGTCAACAAGCACAACGTTTCTCCTTGAGATACCGCGTGCACAACAGCTGGCAACAGGCAGCGGAAAGGTACG…	AAAAAACCCCGCCGGAGCGAGGTTTCGTCAGTCGCCTGCGGCTGGTAACCGCAAAGCACACTGTATTATGTCAACACTGAAAGTATACGTGTTCCGCGCAGAACGCGCAATTTCGGCACGAATTTTGACGTATTTAGTGCATAGTTGAGTATCGATCACAGTTTGCGTTTTGTCCAAATATTACTGTTTATTTATACAGTAAACTTCTATAATATCACTGTACGCAATGTGTTATGCGGGGGCCGCATCGTTACCCGGCGCACTAAGTCCTGGCTGAAACGGGTGGTGCCGTCAGCGCCTTAACCCCGCGTGAGCACACTGTGTTATGTCAACAAGCACAACGTTTCTCCTTGAGATACCGCGTGCACAACAGCTGGCAACAGGCAGCGGAAAGGTACG…	0	1034	1146	573	100	573	0	0	0	100	100
tisB/istR	LR898868.1	4557302	1	573	28201	27629	AAAAAACCCCGCCGGAGCGAGGTTTCGTCAGTCGCCTGCGGCTGGTAACCGCAAAGCACACTGTATTATGTCAACACTGAAAGTATACGTGTTCCGCGCAGAACGCGCAATTTCGGCACGAATTTTGACGTATTTAGTGCATAGTTGAGTATCGATCACAGTTTGCGTTTTGTCCAAATATTACTGTTTATTTATACAGTAAACTTCTATAATATCACTGTACGCAATGTGTTATGCGGGGGCCGCATCGTTACCCGGCGCACTAAGTCCTGGCTGAAACGGGTGGTGCCGTCAGCGCCTTAACCCCGCGTGAGCACACTGTGTTATGTCAACAAGCACAACGTTTCTCCTTGAGATACCGCGTGCACAACAGCTGGCAACAGGCAGCGGAAAGGTACG…	AAAAAACCCCGCCGGAGCGAGGTTTCGTCAGTCGCCTGCGGCTGGTAACCGCAAAGCACACTGTATTATGTCAACACTGAAAGTATACGTGTTCCGCGCAGAACGCGCAATTTCGGCACGAATTTTGACGTATTTAGTGCATAGTTGAGTATCGATCACAGTTTGCGTTTTGTCCAAATATTACTGTTTATTTATACAGTAAACTTCTATAATATCACTGTACGCAATGTGTTATGCGGGGGCCGCATCGTTACCCGGCGCACTAAGTCCTGGCTGAAACGGGTGGTGCCGTCAGCGCCTTAACCCCGCGTGAGCACACTGTGTTATGTCAACAAGCACAACGTTTCTCCTTGAGATACCGCGTGCACAACAGCTGGCAACAGGCAGCGGAAAGGTACG…	0	1030	1141	573	99.825	572	1	0	0	100	100
tisB/istR	LR890508.1	4783018	1	573	3083104	3082532	AAAAAACCCCGCCGGAGCGAGGTTTCGTCAGTCGCCTGCGGCTGGTAACCGCAAAGCACACTGTATTATGTCAACACTGAAAGTATACGTGTTCCGCGCAGAACGCGCAATTTCGGCACGAATTTTGACGTATTTAGTGCATAGTTGAGTATCGATCACAGTTTGCGTTTTGTCCAAATATTACTGTTTATTTATACAGTAAACTTCTATAATATCACTGTACGCAATGTGTTATGCGGGGGCCGCATCGTTACCCGGCGCACTAAGTCCTGGCTGAAACGGGTGGTGCCGTCAGCGCCTTAACCCCGCGTGAGCACACTGTGTTATGTCAACAAGCACAACGTTTCTCCTTGAGATACCGCGTGCACAACAGCTGGCAACAGGCAGCGGAAAGGTACG…	AAAAAACCCCGCCGGAGCGAGGTTTCGTCAGTCGCCTGCGGCTGGTAACCGCAAAGCACACTGTATTATGTCAACACTGAAAGTATACGTGTTCCGCGCAGAACGCGCAATTTCGGCACGAATTTTGACGTATTTAGTGCATAGTTGAGTATCGATCACAGTTTGCGTTTTGTCCAAATATTACTGTTTATTTATACAGTAAACTTCTATAATATCACTGTACGCAATGTGTTATGCGGGGGCCGCATCGTTACCCGGCGCACTAAGTCCTGGCTGAAACGGGTGGTGCCGTCAGCGCCTTAACCCCGCGTGAGCACACTGTGTTATGTCAACAAGCACAACGTTTCTCCTTGAGATACCGCGTGCACAACAGCTGGCAACAGGCAGCGGAAAGGTACG…	0	1030	1141	573	99.825	572	1	0	0	100	100
tisB/istR	LR883050.1	4858376	1	573	28206	27634	AAAAAACCCCGCCGGAGCGAGGTTTCGTCAGTCGCCTGCGGCTGGTAACCGCAAAGCACACTGTATTATGTCAACACTGAAAGTATACGTGTTCCGCGCAGAACGCGCAATTTCGGCACGAATTTTGACGTATTTAGTGCATAGTTGAGTATCGATCACAGTTTGCGTTTTGTCCAAATATTACTGTTTATTTATACAGTAAACTTCTATAATATCACTGTACGCAATGTGTTATGCGGGGGCCGCATCGTTACCCGGCGCACTAAGTCCTGGCTGAAACGGGTGGTGCCGTCAGCGCCTTAACCCCGCGTGAGCACACTGTGTTATGTCAACAAGCACAACGTTTCTCCTTGAGATACCGCGTGCACAACAGCTGGCAACAGGCAGCGGAAAGGTACG…	AAAAAACCCCGCCGGAGCGAGGTTTCGTCAGTCGCCTGCGGCTGGTAACCGCAAAGCACACTGTATTATGTCAACACTGAAAGTATACGTGTTCCGCGCAGAACGCGCAATTTCGGCACGAATTTTGACGTATTTAGTGCATAGTTGAGTATCGATCACAGTTTGCGTTTTGTCCAAATATTACTGTTTATTTATACAGTAAACTTCTATAATATCACTGTACGCAATGTGTTATGCGGGGGCCGCATCGTTACCCGGCGCACTAAGTCCTGGCTGAAACGGGTGGTGCCGTCAGCGCCTTAACCCCGCGTGAGCACACTGTGTTATGTCAACAAGCACAACGTTTCTCCTTGAGATACCGCGTGCACAACAGCTGGCAACAGGCAGCGGAAAGGTACG…	0	1030	1141	573	99.825	572	1	0	0	100	100
tisB/istR	LR882973.1	4721269	1	573	28201	27629	AAAAAACCCCGCCGGAGCGAGGTTTCGTCAGTCGCCTGCGGCTGGTAACCGCAAAGCACACTGTATTATGTCAACACTGAAAGTATACGTGTTCCGCGCAGAACGCGCAATTTCGGCACGAATTTTGACGTATTTAGTGCATAGTTGAGTATCGATCACAGTTTGCGTTTTGTCCAAATATTACTGTTTATTTATACAGTAAACTTCTATAATATCACTGTACGCAATGTGTTATGCGGGGGCCGCATCGTTACCCGGCGCACTAAGTCCTGGCTGAAACGGGTGGTGCCGTCAGCGCCTTAACCCCGCGTGAGCACACTGTGTTATGTCAACAAGCACAACGTTTCTCCTTGAGATACCGCGTGCACAACAGCTGGCAACAGGCAGCGGAAAGGTACG…	AAAAAACCCCGCCGGAGCGAGGTTTCGTCAGTCGCCTGCGGCTGGTAACCGCAAAGCACACTGTATTATGTCAACACTGAAAGTATACGTGTTCCGCGCAGAACGCGCAATTTCGGCACGAATTTTGACGTATTTAGTGCATAGTTGAGTATCGATCACAGTTTGCGTTTTGTCCAAATATTACTGTTTATTTATACAGTAAACTTCTATAATATCACTGTACGCAATGTGTTATGCGGGGGCCGCATCGTTACCCGGCGCACTAAGTCCTGGCTGAAACGGGTGGTGCCGTCAGCGCCTTAACCCCGCGTGAGCACACTGTGTTATGTCAACAAGCACAACGTTTCTCCTTGAGATACCGCGTGCACAACAGCTGGCAACAGGCAGCGGAAAGGTACG…	0	1030	1141	573	99.825	572	1	0	0	100	100
tisB/istR	LR882050.1	4807400	1	573	3139969	3139397	AAAAAACCCCGCCGGAGCGAGGTTTCGTCAGTCGCCTGCGGCTGGTAACCGCAAAGCACACTGTATTATGTCAACACTGAAAGTATACGTGTTCCGCGCAGAACGCGCAATTTCGGCACGAATTTTGACGTATTTAGTGCATAGTTGAGTATCGATCACAGTTTGCGTTTTGTCCAAATATTACTGTTTATTTATACAGTAAACTTCTATAATATCACTGTACGCAATGTGTTATGCGGGGGCCGCATCGTTACCCGGCGCACTAAGTCCTGGCTGAAACGGGTGGTGCCGTCAGCGCCTTAACCCCGCGTGAGCACACTGTGTTATGTCAACAAGCACAACGTTTCTCCTTGAGATACCGCGTGCACAACAGCTGGCAACAGGCAGCGGAAAGGTACG…	AAAAAACCCCGCCGGAGCGAGGTTTCGTCAGTCGCCTGCGGCTGGTAACCGCAAAGCACACTGTATTATGTCAACACTGAAAGTATACGTGTTCCGCGCAGAACGCGCAATTTCGGCACGAATTTTGACGTATTTAGTGCATAGTTGAGTATCGATCACAGTTTGCGTTTTGTCCAAATATTACTGTTTATTTATACAGTAAACTTCTATAATATCACTGTACGCAATGTGTTATGCGGGGGCCGCATCGTTACCCGGCGCACTAAGTCCTGGCTGAAACGGGTGGTGCCGTCAGCGCCTTAACCCCGCGTGAGCACACTGTGTTATGTCAACAAGCACAACGTTTCTCCTTGAGATACCGCGTGCACAACAGCTGGCAACAGGCAGCGGAAAGGTACG…	0	1030	1141	573	99.825	572	1	0	0	100	100
tisB/istR	LR536430.1	4975029	1	573	2486652	2487224	AAAAAACCCCGCCGGAGCGAGGTTTCGTCAGTCGCCTGCGGCTGGTAACCGCAAAGCACACTGTATTATGTCAACACTGAAAGTATACGTGTTCCGCGCAGAACGCGCAATTTCGGCACGAATTTTGACGTATTTAGTGCATAGTTGAGTATCGATCACAGTTTGCGTTTTGTCCAAATATTACTGTTTATTTATACAGTAAACTTCTATAATATCACTGTACGCAATGTGTTATGCGGGGGCCGCATCGTTACCCGGCGCACTAAGTCCTGGCTGAAACGGGTGGTGCCGTCAGCGCCTTAACCCCGCGTGAGCACACTGTGTTATGTCAACAAGCACAACGTTTCTCCTTGAGATACCGCGTGCACAACAGCTGGCAACAGGCAGCGGAAAGGTACG…	AAAAAACCCCGCCGGAGCGAGGTTTCGTCAGTCGCCTGCGGCTGGTAACCGCAAAGCACACTGTATTATGTCAACACTGAAAGTATACGTGTTCCGCGCAGAACGCGCAATTTCGGCACGAATTTTGACGTATTTAGTGCATAGTTGAGTATCGATCACAGTTTGCGTTTTGTCCAAATATTACTGTTTATTTATACAGTAAACTTCTATAATATCACTGTACGCAATGTGTTATGCGGGGGCCGCATCGTTACCCGGCGCACTAAGTCCTGGCTGAAACGGGTGGTGCCGTCAGCGCCTTAACCCCGCGTGAGCACACTGTGTTATGTCAACAAGCACAACGTTTCTCCTTGAGATACCGCGTGCACAACAGCTGGCAACAGGCAGCGGAAAGGTACG…	0	1030	1141	573	99.825	572	1	0	0	100	100
tisB/istR	LR134295.1	4722738	1	573	30612	30040	AAAAAACCCCGCCGGAGCGAGGTTTCGTCAGTCGCCTGCGGCTGGTAACCGCAAAGCACACTGTATTATGTCAACACTGAAAGTATACGTGTTCCGCGCAGAACGCGCAATTTCGGCACGAATTTTGACGTATTTAGTGCATAGTTGAGTATCGATCACAGTTTGCGTTTTGTCCAAATATTACTGTTTATTTATACAGTAAACTTCTATAATATCACTGTACGCAATGTGTTATGCGGGGGCCGCATCGTTACCCGGCGCACTAAGTCCTGGCTGAAACGGGTGGTGCCGTCAGCGCCTTAACCCCGCGTGAGCACACTGTGTTATGTCAACAAGCACAACGTTTCTCCTTGAGATACCGCGTGCACAACAGCTGGCAACAGGCAGCGGAAAGGTACG…	AAAAAACCCCGCCGGAGCGAGGTTTCGTCAGTCGCCTGCGGCTGGTAACCGCAAAGCACACTGTATTATGTCAACACTGAAAGTATACGTGTTCCGCGCAGAACGCGCAATTTCGGCACGAATTTTGACGTATTTAGTGCATAGTTGAGTATCGATCACAGTTTGCGTTTTGTCCAAATATTACTGTTTATTTATACAGTAAACTTCTATAATATCACTGTACGCAATGTGTTATGCGGGGGCCGCATCGTTACCCGGCGCACTAAGTCCTGGCTGAAACGGGTGGTGCCGTCAGCGCCTTAACCCCGCGTGAGCACACTGTGTTATGTCAACAAGCACAACGTTTCTCCTTGAGATACCGCGTGCACAACAGCTGGCAACAGGCAGCGGAAAGGTACG…	0	1030	1141	573	99.825	572	1	0	0	100	100
tisB/istR	LR134248.1	4603981	1	573	31043	30471	AAAAAACCCCGCCGGAGCGAGGTTTCGTCAGTCGCCTGCGGCTGGTAACCGCAAAGCACACTGTATTATGTCAACACTGAAAGTATACGTGTTCCGCGCAGAACGCGCAATTTCGGCACGAATTTTGACGTATTTAGTGCATAGTTGAGTATCGATCACAGTTTGCGTTTTGTCCAAATATTACTGTTTATTTATACAGTAAACTTCTATAATATCACTGTACGCAATGTGTTATGCGGGGGCCGCATCGTTACCCGGCGCACTAAGTCCTGGCTGAAACGGGTGGTGCCGTCAGCGCCTTAACCCCGCGTGAGCACACTGTGTTATGTCAACAAGCACAACGTTTCTCCTTGAGATACCGCGTGCACAACAGCTGGCAACAGGCAGCGGAAAGGTACG…	AAAAAACCCCGCCGGAGCGAGGTTTCGTCAGTCGCCTGCGGCTGGTAACCGCAAAGCACACTGTATTATGTCAACACTGAAAGTATACGTGTTCCGCGCAGAACGCGCAATTTCGGCACGAATTTTGACGTATTTAGTGCATAGTTGAGTATCGATCACAGTTTGCGTTTTGTCCAAATATTACTGTTTATTTATACAGTAAACTTCTATAATATCACTGTACGCAATGTGTTATGCGGGGGCCGCATCGTTACCCGGCGCACTAAGTCCTGGCTGAAACGGGTGGTGCCGTCAGCGCCTTAACCCCGCGTGAGCACACTGTGTTATGTCAACAAGCACAACGTTTCTCCTTGAGATACCGCGTGCACAACAGCTGGCAACAGGCAGCGGAAAGGTACG…	0	1030	1141	573	99.825	572	1	0	0	100	100
tisB/istR	LR134247.1	4984892	1	573	26421	25849	AAAAAACCCCGCCGGAGCGAGGTTTCGTCAGTCGCCTGCGGCTGGTAACCGCAAAGCACACTGTATTATGTCAACACTGAAAGTATACGTGTTCCGCGCAGAACGCGCAATTTCGGCACGAATTTTGACGTATTTAGTGCATAGTTGAGTATCGATCACAGTTTGCGTTTTGTCCAAATATTACTGTTTATTTATACAGTAAACTTCTATAATATCACTGTACGCAATGTGTTATGCGGGGGCCGCATCGTTACCCGGCGCACTAAGTCCTGGCTGAAACGGGTGGTGCCGTCAGCGCCTTAACCCCGCGTGAGCACACTGTGTTATGTCAACAAGCACAACGTTTCTCCTTGAGATACCGCGTGCACAACAGCTGGCAACAGGCAGCGGAAAGGTACG…	AAAAAACCCCGCCGGAGCGAGGTTTCGTCAGTCGCCTGCGGCTGGTAACCGCAAAGCACACTGTATTATGTCAACACTGAAAGTATACGTGTTCCGCGCAGAACGCGCAATTTCGGCACGAATTTTGACGTATTTAGTGCATAGTTGAGTATCGATCACAGTTTGCGTTTTGTCCAAATATTACTGTTTATTTATACAGTAAACTTCTATAATATCACTGTACGCAATGTGTTATGCGGGGGCCGCATCGTTACCCGGCGCACTAAGTCCTGGCTGAAACGGGTGGTGCCGTCAGCGCCTTAACCCCGCGTGAGCACACTGTGTTATGTCAACAAGCACAACGTTTCTCCTTGAGATACCGCGTGCACAACAGCTGGCAACAGGCAGCGGAAAGGTACG…	0	1030	1141	573	99.825	572	1	0	0	100	100
tisB/istR	LR134240.1	4742976	1	573	30614	30042	AAAAAACCCCGCCGGAGCGAGGTTTCGTCAGTCGCCTGCGGCTGGTAACCGCAAAGCACACTGTATTATGTCAACACTGAAAGTATACGTGTTCCGCGCAGAACGCGCAATTTCGGCACGAATTTTGACGTATTTAGTGCATAGTTGAGTATCGATCACAGTTTGCGTTTTGTCCAAATATTACTGTTTATTTATACAGTAAACTTCTATAATATCACTGTACGCAATGTGTTATGCGGGGGCCGCATCGTTACCCGGCGCACTAAGTCCTGGCTGAAACGGGTGGTGCCGTCAGCGCCTTAACCCCGCGTGAGCACACTGTGTTATGTCAACAAGCACAACGTTTCTCCTTGAGATACCGCGTGCACAACAGCTGGCAACAGGCAGCGGAAAGGTACG…	AAAAAACCCCGCCGGAGCGAGGTTTCGTCAGTCGCCTGCGGCTGGTAACCGCAAAGCACACTGTATTATGTCAACACTGAAAGTATACGTGTTCCGCGCAGAACGCGCAATTTCGGCACGAATTTTGACGTATTTAGTGCATAGTTGAGTATCGATCACAGTTTGCGTTTTGTCCAAATATTACTGTTTATTTATACAGTAAACTTCTATAATATCACTGTACGCAATGTGTTATGCGGGGGCCGCATCGTTACCCGGCGCACTAAGTCCTGGCTGAAACGGGTGGTGCCGTCAGCGCCTTAACCCCGCGTGAGCACACTGTGTTATGTCAACAAGCACAACGTTTCTCCTTGAGATACCGCGTGCACAACAGCTGGCAACAGGCAGCGGAAAGGTACG…	0	1030	1141	573	99.825	572	1	0	0	100	100
tisB/istR	LR134236.1	4757340	1	573	28203	27631	AAAAAACCCCGCCGGAGCGAGGTTTCGTCAGTCGCCTGCGGCTGGTAACCGCAAAGCACACTGTATTATGTCAACACTGAAAGTATACGTGTTCCGCGCAGAACGCGCAATTTCGGCACGAATTTTGACGTATTTAGTGCATAGTTGAGTATCGATCACAGTTTGCGTTTTGTCCAAATATTACTGTTTATTTATACAGTAAACTTCTATAATATCACTGTACGCAATGTGTTATGCGGGGGCCGCATCGTTACCCGGCGCACTAAGTCCTGGCTGAAACGGGTGGTGCCGTCAGCGCCTTAACCCCGCGTGAGCACACTGTGTTATGTCAACAAGCACAACGTTTCTCCTTGAGATACCGCGTGCACAACAGCTGGCAACAGGCAGCGGAAAGGTACG…	AAAAAACCCCGCCGGAGCGAGGTTTCGTCAGTCGCCTGCGGCTGGTAACCGCAAAGCACACTGTATTATGTCAACACTGAAAGTATACGTGTTCCGCGCAGAACGCGCAATTTCGGCACGAATTTTGACGTATTTAGTGCATAGTTGAGTATCGATCACAGTTTGCGTTTTGTCCAAATATTACTGTTTATTTATACAGTAAACTTCTATAATATCACTGTACGCAATGTGTTATGCGGGGGCCGCATCGTTACCCGGCGCACTAAGTCCTGGCTGAAACGGGTGGTGCCGTCAGCGCCTTAACCCCGCGTGAGCACACTGTGTTATGTCAACAAGCACAACGTTTCTCCTTGAGATACCGCGTGCACAACAGCTGGCAACAGGCAGCGGAAAGGTACG…	0	1030	1141	573	99.825	572	1	0	0	100	100
tisB/istR	LR134191.1	4731931	1	573	31040	30468	AAAAAACCCCGCCGGAGCGAGGTTTCGTCAGTCGCCTGCGGCTGGTAACCGCAAAGCACACTGTATTATGTCAACACTGAAAGTATACGTGTTCCGCGCAGAACGCGCAATTTCGGCACGAATTTTGACGTATTTAGTGCATAGTTGAGTATCGATCACAGTTTGCGTTTTGTCCAAATATTACTGTTTATTTATACAGTAAACTTCTATAATATCACTGTACGCAATGTGTTATGCGGGGGCCGCATCGTTACCCGGCGCACTAAGTCCTGGCTGAAACGGGTGGTGCCGTCAGCGCCTTAACCCCGCGTGAGCACACTGTGTTATGTCAACAAGCACAACGTTTCTCCTTGAGATACCGCGTGCACAACAGCTGGCAACAGGCAGCGGAAAGGTACG…	AAAAAACCCCGCCGGAGCGAGGTTTCGTCAGTCGCCTGCGGCTGGTAACCGCAAAGCACACTGTATTATGTCAACACTGAAAGTATACGTGTTCCGCGCAGAACGCGCAATTTCGGCACGAATTTTGACGTATTTAGTGCATAGTTGAGTATCGATCACAGTTTGCGTTTTGTCCAAATATTACTGTTTATTTATACAGTAAACTTCTATAATATCACTGTACGCAATGTGTTATGCGGGGGCCGCATCGTTACCCGGCGCACTAAGTCCTGGCTGAAACGGGTGGTGCCGTCAGCGCCTTAACCCCGCGTGAGCACACTGTGTTATGTCAACAAGCACAACGTTTCTCCTTGAGATACCGCGTGCACAACAGCTGGCAACAGGCAGCGGAAAGGTACG…	0	1030	1141	573	99.825	572	1	0	0	100	100
tisB/istR	LR134157.1	4692802	1	573	28208	27636	AAAAAACCCCGCCGGAGCGAGGTTTCGTCAGTCGCCTGCGGCTGGTAACCGCAAAGCACACTGTATTATGTCAACACTGAAAGTATACGTGTTCCGCGCAGAACGCGCAATTTCGGCACGAATTTTGACGTATTTAGTGCATAGTTGAGTATCGATCACAGTTTGCGTTTTGTCCAAATATTACTGTTTATTTATACAGTAAACTTCTATAATATCACTGTACGCAATGTGTTATGCGGGGGCCGCATCGTTACCCGGCGCACTAAGTCCTGGCTGAAACGGGTGGTGCCGTCAGCGCCTTAACCCCGCGTGAGCACACTGTGTTATGTCAACAAGCACAACGTTTCTCCTTGAGATACCGCGTGCACAACAGCTGGCAACAGGCAGCGGAAAGGTACG…	AAAAAACCCCGCCGGAGCGAGGTTTCGTCAGTCGCCTGCGGCTGGTAACCGCAAAGCACACTGTATTATGTCAACACTGAAAGTATACGTGTTCCGCGCAGAACGCGCAATTTCGGCACGAATTTTGACGTATTTAGTGCATAGTTGAGTATCGATCACAGTTTGCGTTTTGTCCAAATATTACTGTTTATTTATACAGTAAACTTCTATAATATCACTGTACGCAATGTGTTATGCGGGGGCCGCATCGTTACCCGGCGCACTAAGTCCTGGCTGAAACGGGTGGTGCCGTCAGCGCCTTAACCCCGCGTGAGCACACTGTGTTATGTCAACAAGCACAACGTTTCTCCTTGAGATACCGCGTGCACAACAGCTGGCAACAGGCAGCGGAAAGGTACG…	0	1030	1141	573	99.825	572	1	0	0	100	100
tisB/istR	LR134000.1	4644134	1	573	28202	27630	AAAAAACCCCGCCGGAGCGAGGTTTCGTCAGTCGCCTGCGGCTGGTAACCGCAAAGCACACTGTATTATGTCAACACTGAAAGTATACGTGTTCCGCGCAGAACGCGCAATTTCGGCACGAATTTTGACGTATTTAGTGCATAGTTGAGTATCGATCACAGTTTGCGTTTTGTCCAAATATTACTGTTTATTTATACAGTAAACTTCTATAATATCACTGTACGCAATGTGTTATGCGGGGGCCGCATCGTTACCCGGCGCACTAAGTCCTGGCTGAAACGGGTGGTGCCGTCAGCGCCTTAACCCCGCGTGAGCACACTGTGTTATGTCAACAAGCACAACGTTTCTCCTTGAGATACCGCGTGCACAACAGCTGGCAACAGGCAGCGGAAAGGTACG…	AAAAAACCCCGCCGGAGCGAGGTTTCGTCAGTCGCCTGCGGCTGGTAACCGCAAAGCACACTGTATTATGTCAACACTGAAAGTATACGTGTTCCGCGCAGAACGCGCAATTTCGGCACGAATTTTGACGTATTTAGTGCATAGTTGAGTATCGATCACAGTTTGCGTTTTGTCCAAATATTACTGTTTATTTATACAGTAAACTTCTATAATATCACTGTACGCAATGTGTTATGCGGGGGCCGCATCGTTACCCGGCGCACTAAGTCCTGGCTGAAACGGGTGGTGCCGTCAGCGCCTTAACCCCGCGTGAGCACACTGTGTTATGTCAACAAGCACAACGTTTCTCCTTGAGATACCGCGTGCACAACAGCTGGCAACAGGCAGCGGAAAGGTACG…	0	1030	1141	573	99.825	572	1	0	0	100	100
tisB/istR	LS992171.1	4757668	1	573	30612	30040	AAAAAACCCCGCCGGAGCGAGGTTTCGTCAGTCGCCTGCGGCTGGTAACCGCAAAGCACACTGTATTATGTCAACACTGAAAGTATACGTGTTCCGCGCAGAACGCGCAATTTCGGCACGAATTTTGACGTATTTAGTGCATAGTTGAGTATCGATCACAGTTTGCGTTTTGTCCAAATATTACTGTTTATTTATACAGTAAACTTCTATAATATCACTGTACGCAATGTGTTATGCGGGGGCCGCATCGTTACCCGGCGCACTAAGTCCTGGCTGAAACGGGTGGTGCCGTCAGCGCCTTAACCCCGCGTGAGCACACTGTGTTATGTCAACAAGCACAACGTTTCTCCTTGAGATACCGCGTGCACAACAGCTGGCAACAGGCAGCGGAAAGGTACG…	AAAAAACCCCGCCGGAGCGAGGTTTCGTCAGTCGCCTGCGGCTGGTAACCGCAAAGCACACTGTATTATGTCAACACTGAAAGTATACGTGTTCCGCGCAGAACGCGCAATTTCGGCACGAATTTTGACGTATTTAGTGCATAGTTGAGTATCGATCACAGTTTGCGTTTTGTCCAAATATTGCTGTTTATTTATACAGTAAACTTCTATAATATCACTGTACGCAATGTGTTATGCGGGGGCCGCATCGTTACCCGGCGCACTAAGTCCTGGCTGAAACGGGTGGTGCCGTCAGCGCCTTAACCCCGCGTGAGCACACTGTGTTATGTCAACAAGCACAACGTTTCTCCTTGAGATACCGCGTGCACAACAGCTGGCAACAGGCAGCGGAAAGGTACG…	0	1030	1141	573	99.825	572	1	0	0	100	100
tisB/istR	LS483303.1	4648794	1	573	28202	27630	AAAAAACCCCGCCGGAGCGAGGTTTCGTCAGTCGCCTGCGGCTGGTAACCGCAAAGCACACTGTATTATGTCAACACTGAAAGTATACGTGTTCCGCGCAGAACGCGCAATTTCGGCACGAATTTTGACGTATTTAGTGCATAGTTGAGTATCGATCACAGTTTGCGTTTTGTCCAAATATTACTGTTTATTTATACAGTAAACTTCTATAATATCACTGTACGCAATGTGTTATGCGGGGGCCGCATCGTTACCCGGCGCACTAAGTCCTGGCTGAAACGGGTGGTGCCGTCAGCGCCTTAACCCCGCGTGAGCACACTGTGTTATGTCAACAAGCACAACGTTTCTCCTTGAGATACCGCGTGCACAACAGCTGGCAACAGGCAGCGGAAAGGTACG…	AAAAAACCCCGCCGGAGCGAGGTTTCGTCAGTCGCCTGCGGCTGGTAACCGCAAAGCACACTGTATTATGTCAACACTGAAAGTATACGTGTTCCGCGCAGAACGCGCAATTTCGGCACGAATTTTGACGTATTTAGTGCATAGTTGAGTATCGATCACAGTTTGCGTTTTGTCCAAATATTACTGTTTATTTATACAGTAAACTTCTATAATATCACTGTACGCAATGTGTTATGCGGGGGCCGCATCGTTACCCGGCGCACTAAGTCCTGGCTGAAACGGGTGGTGCCGTCAGCGCCTTAACCCCGCGTGAGCACACTGTGTTATGTCAACAAGCACAACGTTTCTCCTTGAGATACCGCGTGCACAACAGCTGGCAACAGGCAGCGGAAAGGTACG…	0	1030	1141	573	99.825	572	1	0	0	100	100
tisB/istR	LT906474.1	4625968	1	573	28202	27630	AAAAAACCCCGCCGGAGCGAGGTTTCGTCAGTCGCCTGCGGCTGGTAACCGCAAAGCACACTGTATTATGTCAACACTGAAAGTATACGTGTTCCGCGCAGAACGCGCAATTTCGGCACGAATTTTGACGTATTTAGTGCATAGTTGAGTATCGATCACAGTTTGCGTTTTGTCCAAATATTACTGTTTATTTATACAGTAAACTTCTATAATATCACTGTACGCAATGTGTTATGCGGGGGCCGCATCGTTACCCGGCGCACTAAGTCCTGGCTGAAACGGGTGGTGCCGTCAGCGCCTTAACCCCGCGTGAGCACACTGTGTTATGTCAACAAGCACAACGTTTCTCCTTGAGATACCGCGTGCACAACAGCTGGCAACAGGCAGCGGAAAGGTACG…	AAAAAACCCCGCCGGAGCGAGGTTTCGTCAGTCGCCTGCGGCTGGTAACCGCAAAGCACACTGTATTATGTCAACACTGAAAGTATACGTGTTCCGCGCAGAACGCGCAATTTCGGCACGAATTTTGACGTATTTAGTGCATAGTTGAGTATCGATCACAGTTTGCGTTTTGTCCAAATATTACTGTTTATTTATACAGTAAACTTCTATAATATCACTGTACGCAATGTGTTATGCGGGGGCCGCATCGTTACCCGGCGCACTAAGTCCTGGCTGAAACGGGTGGTGCCGTCAGCGCCTTAACCCCGCGTGAGCACACTGTGTTATGTCAACAAGCACAACGTTTCTCCTTGAGATACCGCGTGCACAACAGCTGGCAACAGGCAGCGGAAAGGTACG…	0	1030	1141	573	99.825	572	1	0	0	100	100
tisB/istR	LT883142.1	4903991	1	573	4788856	4788284	AAAAAACCCCGCCGGAGCGAGGTTTCGTCAGTCGCCTGCGGCTGGTAACCGCAAAGCACACTGTATTATGTCAACACTGAAAGTATACGTGTTCCGCGCAGAACGCGCAATTTCGGCACGAATTTTGACGTATTTAGTGCATAGTTGAGTATCGATCACAGTTTGCGTTTTGTCCAAATATTACTGTTTATTTATACAGTAAACTTCTATAATATCACTGTACGCAATGTGTTATGCGGGGGCCGCATCGTTACCCGGCGCACTAAGTCCTGGCTGAAACGGGTGGTGCCGTCAGCGCCTTAACCCCGCGTGAGCACACTGTGTTATGTCAACAAGCACAACGTTTCTCCTTGAGATACCGCGTGCACAACAGCTGGCAACAGGCAGCGGAAAGGTACG…	AAAAAACCCCGCCGGAGCGAGGTTTCGTCAGTCGCCTGCGGCTGGTAACCGCAAAGCACACTGTATTATGTCAACACTGAAAGTATACGTGTTCCGCGCAGAACGCGCAATTTCGGCACGAATTTTGACGTATTTAGTGCATAGTTGAGTATCGATCACAGTTTGCGTTTTGTCCAAATATTACTGTTTATTTATACAGTAAACTTCTATAATATCACTGTACGCAATGTGTTATGCGGGGGCCGCATCGTTACCCGGCGCACTAAGTCCTGGCTGAAACGGGTGGTGCCGTCAGCGCCTTAACCCCGCGTGAGCACACTGTGTTATGTCAACAAGCACAACGTTTCTCCTTGAGATACCGCGTGCACAACAGCTGGCAACAGGCAGCGGAAAGGTACG…	0	1030	1141	573	99.825	572	1	0	0	100	100
tisB/istR	LT838200.1	4812814	1	573	31120	30548	AAAAAACCCCGCCGGAGCGAGGTTTCGTCAGTCGCCTGCGGCTGGTAACCGCAAAGCACACTGTATTATGTCAACACTGAAAGTATACGTGTTCCGCGCAGAACGCGCAATTTCGGCACGAATTTTGACGTATTTAGTGCATAGTTGAGTATCGATCACAGTTTGCGTTTTGTCCAAATATTACTGTTTATTTATACAGTAAACTTCTATAATATCACTGTACGCAATGTGTTATGCGGGGGCCGCATCGTTACCCGGCGCACTAAGTCCTGGCTGAAACGGGTGGTGCCGTCAGCGCCTTAACCCCGCGTGAGCACACTGTGTTATGTCAACAAGCACAACGTTTCTCCTTGAGATACCGCGTGCACAACAGCTGGCAACAGGCAGCGGAAAGGTACG…	AAAAAACCCCGCCGGAGCGAGGTTTCGTCAGTCGCCTGCGGCTGGTAACCGCAAAGCACACTGTATTATGTCAACACTGAAAGTATACGTGTTCCGCGCAGAACGCGCAATTTCGGCACGAATTTTGACGTATTTAGTGCATAGTTGAGTATCGATCACAGTTTGCGTTTTGTCCAAATATTACTGTTTATTTATACAGTAAACTTCTATAATATCACTGTACGCAATGTGTTATGCGGGGGCCGCATCGTTACCCGGCGCACTAAGTCCTGGCTGAAACGGGTGGTGCCGTCAGCGCCTTAACCCCGCGTGAGCACACTGTGTTATGTCAACAAGCACAACGTTTCTCCTTGAGATACCGCGTGCACAACAGCTGGCAACAGGCAGCGGAAAGGTACG…	0	1030	1141	573	99.825	572	1	0	0	100	100
tisB/istR	LT838196.1	4809920	1	573	31120	30548	AAAAAACCCCGCCGGAGCGAGGTTTCGTCAGTCGCCTGCGGCTGGTAACCGCAAAGCACACTGTATTATGTCAACACTGAAAGTATACGTGTTCCGCGCAGAACGCGCAATTTCGGCACGAATTTTGACGTATTTAGTGCATAGTTGAGTATCGATCACAGTTTGCGTTTTGTCCAAATATTACTGTTTATTTATACAGTAAACTTCTATAATATCACTGTACGCAATGTGTTATGCGGGGGCCGCATCGTTACCCGGCGCACTAAGTCCTGGCTGAAACGGGTGGTGCCGTCAGCGCCTTAACCCCGCGTGAGCACACTGTGTTATGTCAACAAGCACAACGTTTCTCCTTGAGATACCGCGTGCACAACAGCTGGCAACAGGCAGCGGAAAGGTACG…	AAAAAACCCCGCCGGAGCGAGGTTTCGTCAGTCGCCTGCGGCTGGTAACCGCAAAGCACACTGTATTATGTCAACACTGAAAGTATACGTGTTCCGCGCAGAACGCGCAATTTCGGCACGAATTTTGACGTATTTAGTGCATAGTTGAGTATCGATCACAGTTTGCGTTTTGTCCAAATATTACTGTTTATTTATACAGTAAACTTCTATAATATCACTGTACGCAATGTGTTATGCGGGGGCCGCATCGTTACCCGGCGCACTAAGTCCTGGCTGAAACGGGTGGTGCCGTCAGCGCCTTAACCCCGCGTGAGCACACTGTGTTATGTCAACAAGCACAACGTTTCTCCTTGAGATACCGCGTGCACAACAGCTGGCAACAGGCAGCGGAAAGGTACG…	0	1030	1141	573	99.825	572	1	0	0	100	100
tisB/istR	LT795502.1	4997480	1	573	31040	30468	AAAAAACCCCGCCGGAGCGAGGTTTCGTCAGTCGCCTGCGGCTGGTAACCGCAAAGCACACTGTATTATGTCAACACTGAAAGTATACGTGTTCCGCGCAGAACGCGCAATTTCGGCACGAATTTTGACGTATTTAGTGCATAGTTGAGTATCGATCACAGTTTGCGTTTTGTCCAAATATTACTGTTTATTTATACAGTAAACTTCTATAATATCACTGTACGCAATGTGTTATGCGGGGGCCGCATCGTTACCCGGCGCACTAAGTCCTGGCTGAAACGGGTGGTGCCGTCAGCGCCTTAACCCCGCGTGAGCACACTGTGTTATGTCAACAAGCACAACGTTTCTCCTTGAGATACCGCGTGCACAACAGCTGGCAACAGGCAGCGGAAAGGTACG…	AAAAAACCCCGCCGGAGCGAGGTTTCGTCAGTCGCCTGCGGCTGGTAACCGCAAAGCACACTGTATTATGTCAACACTGAAAGTATACGTGTTCCGCGCAGAACGCGCAATTTCGGCACGAATTTTGACGTATTTAGTGCATAGTTGAGTATCGATCACAGTTTGCGTTTTGTCCAAATATTACTGTTTATTTATACAGTAAACTTCTATAATATCACTGTACGCAATGTGTTATGCGGGGGCCGCATCGTTACCCGGCGCACTAAGTCCTGGCTGAAACGGGTGGTGCCGTCAGCGCCTTAACCCCGCGTGAGCACACTGTGTTATGTCAACAAGCACAACGTTTCTCCTTGAGATACCGCGTGCACAACAGCTGGCAACAGGCAGCGGAAAGGTACG…	0	1030	1141	573	99.825	572	1	0	0	100	100
tisB/istR	CP081489.1	4498411	1	573	1004975	1005547	AAAAAACCCCGCCGGAGCGAGGTTTCGTCAGTCGCCTGCGGCTGGTAACCGCAAAGCACACTGTATTATGTCAACACTGAAAGTATACGTGTTCCGCGCAGAACGCGCAATTTCGGCACGAATTTTGACGTATTTAGTGCATAGTTGAGTATCGATCACAGTTTGCGTTTTGTCCAAATATTACTGTTTATTTATACAGTAAACTTCTATAATATCACTGTACGCAATGTGTTATGCGGGGGCCGCATCGTTACCCGGCGCACTAAGTCCTGGCTGAAACGGGTGGTGCCGTCAGCGCCTTAACCCCGCGTGAGCACACTGTGTTATGTCAACAAGCACAACGTTTCTCCTTGAGATACCGCGTGCACAACAGCTGGCAACAGGCAGCGGAAAGGTACG…	AAAAAACCCCGCCGGAGCGAGGTTTCGTCAGTCGCCTGCGGCTGGTAACCGCAAAGCACACTGTATTATGTCAACACTGAAAGTATACGTGTTCCGCGCAGAACGCGCAATTTCGGCACGAATTTTGACGTATTTAGTGCATAGTTGAGTATCGATCACAGTTTGCGTTTTGTCCAAATATTACTGTTTATTTATACAGTAAACTTCTATAATATCACTGTACGCAATGTGTTATGCGGGGGCCGCATCGTTACCCGGCGCACTAAGTCCTGGCTGAAACGGGTGGTGCCGTCAGCGCCTTAACCCCGCGTGAGCACACTGTGTTATGTCAACAAGCACAACGTTTCTCCTTGAGATACCGCGTGCACAACAGCTGGCAACAGGCAGCGGAAAGGTACG…	0	1030	1141	573	99.825	572	1	0	0	100	100
tisB/istR	CP080146.1	4944641	1	573	4020982	4020410	AAAAAACCCCGCCGGAGCGAGGTTTCGTCAGTCGCCTGCGGCTGGTAACCGCAAAGCACACTGTATTATGTCAACACTGAAAGTATACGTGTTCCGCGCAGAACGCGCAATTTCGGCACGAATTTTGACGTATTTAGTGCATAGTTGAGTATCGATCACAGTTTGCGTTTTGTCCAAATATTACTGTTTATTTATACAGTAAACTTCTATAATATCACTGTACGCAATGTGTTATGCGGGGGCCGCATCGTTACCCGGCGCACTAAGTCCTGGCTGAAACGGGTGGTGCCGTCAGCGCCTTAACCCCGCGTGAGCACACTGTGTTATGTCAACAAGCACAACGTTTCTCCTTGAGATACCGCGTGCACAACAGCTGGCAACAGGCAGCGGAAAGGTACG…	AAAAAACCCCGCCGGAGCGAGGTTTCGTCAGTCGCCTGCGGCTGGTAACCGCAAAGCACACTGTATTATGTCAACACTGAAAGTATACGTGTTCCGCGCAGAACGCGCAATTTCGGCACGAATTTTGACGTATTTAGTGCATAGTTGAGTATCGATCACAGTTTGCGTTTTGTCCAAATATTACTGTTTATTTATACAGTAAACTTCTATAATATCACTGTACGCAATGTGTTATGCGGGGGCCGCATCGTTACCCGGCGCACTAAGTCCTGGCTGAAACGGGTGGTGCCGTCAGCGCCTTAACCCCGCGTGAGCACACTGTGTTATGTCAACAAGCACAACGTTTCTCCTTGAGATACCGCGTGCACAACAGCTGGCAACAGGCAGCGGAAAGGTACG…	0	1030	1141	573	99.825	572	1	0	0	100	100
tisB/istR	CP080139.1	5501454	1	573	3823115	3823687	AAAAAACCCCGCCGGAGCGAGGTTTCGTCAGTCGCCTGCGGCTGGTAACCGCAAAGCACACTGTATTATGTCAACACTGAAAGTATACGTGTTCCGCGCAGAACGCGCAATTTCGGCACGAATTTTGACGTATTTAGTGCATAGTTGAGTATCGATCACAGTTTGCGTTTTGTCCAAATATTACTGTTTATTTATACAGTAAACTTCTATAATATCACTGTACGCAATGTGTTATGCGGGGGCCGCATCGTTACCCGGCGCACTAAGTCCTGGCTGAAACGGGTGGTGCCGTCAGCGCCTTAACCCCGCGTGAGCACACTGTGTTATGTCAACAAGCACAACGTTTCTCCTTGAGATACCGCGTGCACAACAGCTGGCAACAGGCAGCGGAAAGGTACG…	AAAAAACCCCGCCGGAGCGAGGTTTCGTCAGTCGCCTGCGGCTGGTAACCGCAAAGCACACTGTATTATGTCAACACTGAAAGTATACGTGTTCCGCGCAGAACGCGCAATTTCGGCACGAATTTTGACGTATTTAGTGCATAGTTGAGTATCGATCACAGTTTGCGTTTTGTCCAAATATTACTGTTTATTTATACAGTAAACTTCTATAATATCACTGTACGCAATGTGTTATGCGGGGGCCGCATCGTTACCCGGCGCACTAAGTCCTGGCTGAAACGGGTGGTGCCGTCAGCGCCTTAACCCCGCGTGAGCACACTGTGTTATGTCAACAAGCACAACGTTTCTCCTTGAGATACCGCGTGCACAACAGCTGGCAACAGGCAGCGGAAAGGTACG…	0	1030	1141	573	99.825	572	1	0	0	100	100
tisB/istR	CP067342.1	4864517	1	573	31042	30470	AAAAAACCCCGCCGGAGCGAGGTTTCGTCAGTCGCCTGCGGCTGGTAACCGCAAAGCACACTGTATTATGTCAACACTGAAAGTATACGTGTTCCGCGCAGAACGCGCAATTTCGGCACGAATTTTGACGTATTTAGTGCATAGTTGAGTATCGATCACAGTTTGCGTTTTGTCCAAATATTACTGTTTATTTATACAGTAAACTTCTATAATATCACTGTACGCAATGTGTTATGCGGGGGCCGCATCGTTACCCGGCGCACTAAGTCCTGGCTGAAACGGGTGGTGCCGTCAGCGCCTTAACCCCGCGTGAGCACACTGTGTTATGTCAACAAGCACAACGTTTCTCCTTGAGATACCGCGTGCACAACAGCTGGCAACAGGCAGCGGAAAGGTACG…	AAAAAACCCCGCCGGAGCGAGGTTTCGTCAGTCGCCTGCGGCTGGTAACCGCAAAGCACACTGTATTATGTCAACACTGAAAGTATACGTGTTCCGCGCAGAACGCGCAATTTCGGCACGAATTTTGACGTATTTAGTGCATAGTTGAGTATCGATCACAGTTTGCGTTTTGTCCAAATATTACTGTTTATTTATACAGTAAACTTCTATAATATCACTGTACGCAATGTGTTATGCGGGGGCCGCATCGTTACCCGGCGCACTAAGTCCTGGCTGAAACGGGTGGTGCCGTCAGCGCCTTAACCCCGCGTGAGCACACTGTGTTATGTCAACAAGCACAACGTTTCTCCTTGAGATACCGCGTGCACAACAGCTGGCAACAGGCAGCGGAAAGGTACG…	0	1030	1141	573	99.825	572	1	0	0	100	100
tisB/istR	CP079747.1	4558813	1	573	31052	30480	AAAAAACCCCGCCGGAGCGAGGTTTCGTCAGTCGCCTGCGGCTGGTAACCGCAAAGCACACTGTATTATGTCAACACTGAAAGTATACGTGTTCCGCGCAGAACGCGCAATTTCGGCACGAATTTTGACGTATTTAGTGCATAGTTGAGTATCGATCACAGTTTGCGTTTTGTCCAAATATTACTGTTTATTTATACAGTAAACTTCTATAATATCACTGTACGCAATGTGTTATGCGGGGGCCGCATCGTTACCCGGCGCACTAAGTCCTGGCTGAAACGGGTGGTGCCGTCAGCGCCTTAACCCCGCGTGAGCACACTGTGTTATGTCAACAAGCACAACGTTTCTCCTTGAGATACCGCGTGCACAACAGCTGGCAACAGGCAGCGGAAAGGTACG…	AAAAAACCCCGCCGGAGCGAGGTTTCGTCAGTCGCCTGCGGCTGGTAACCGCAAAGCACACTGTATTATGTCAACACTGAAAGTATACGTGTTCCGCGCAGAACGCGCAATTTCGGCACGAATTTTGACGTATTTAGTGCATAGTTGAGTATCGATCACAGTTTGCGTTTTGTCCAAATATTACTGTTTATTTATACAGTAAACTTCTATAATATCACTGTACGCAATGTGTTATGCGGGGGCCGCATCGTTACCCGGCGCACTAAGTCCTGGCTGAAACGGGTGGTGCCGTCAGCGCCTTAACCCCGCGTGAGCACACTGTGTTATGTCAACAAGCACAACGTTTCTCCTTGAGATACCGCGTGCACAACAGCTGGCAACAGGCAGCGGAAAGGTACG…	0	1030	1141	573	99.825	572	1	0	0	100	100
tisB/istR	CP077063.1	4778049	1	573	2352154	2352726	AAAAAACCCCGCCGGAGCGAGGTTTCGTCAGTCGCCTGCGGCTGGTAACCGCAAAGCACACTGTATTATGTCAACACTGAAAGTATACGTGTTCCGCGCAGAACGCGCAATTTCGGCACGAATTTTGACGTATTTAGTGCATAGTTGAGTATCGATCACAGTTTGCGTTTTGTCCAAATATTACTGTTTATTTATACAGTAAACTTCTATAATATCACTGTACGCAATGTGTTATGCGGGGGCCGCATCGTTACCCGGCGCACTAAGTCCTGGCTGAAACGGGTGGTGCCGTCAGCGCCTTAACCCCGCGTGAGCACACTGTGTTATGTCAACAAGCACAACGTTTCTCCTTGAGATACCGCGTGCACAACAGCTGGCAACAGGCAGCGGAAAGGTACG…	AAAAAAACCCGCCGGAGCGAGGTTTCGTCAGTCGCCTGCGGCTGGTAACCGCAAAGCACACTGTATTATGTCAACACTGAAAGTATACGTGTTCCGCGCAGAACGCGCAATTTCGGCACGAATTTTGACGTATTTAGTGCATAGTTGAGTATCGATCACAGTTTGCGTTTTGTCCAAATATTACTGTTTATTTATACAGTAAACTTCTATAATATCACTGTACGCAATGTGTTATGCGGGGGCCGCATCGTTACCCGGCGCACTAAGTCCTGGCTGAAACGGGTGGTGCCGTCAGCGCCTTAACCCCGCGTGAGCACACTGTGTTATGTCAACAAGCACAACGTTTCTCCTTGAGATACCGCGTGCACAACAGCTGGCAACAGGCAGCGGAAAGGTACG…	0	1030	1141	573	99.825	572	1	0	0	100	100
tisB/istR	CP076646.1	4689116	1	573	28169	27597	AAAAAACCCCGCCGGAGCGAGGTTTCGTCAGTCGCCTGCGGCTGGTAACCGCAAAGCACACTGTATTATGTCAACACTGAAAGTATACGTGTTCCGCGCAGAACGCGCAATTTCGGCACGAATTTTGACGTATTTAGTGCATAGTTGAGTATCGATCACAGTTTGCGTTTTGTCCAAATATTACTGTTTATTTATACAGTAAACTTCTATAATATCACTGTACGCAATGTGTTATGCGGGGGCCGCATCGTTACCCGGCGCACTAAGTCCTGGCTGAAACGGGTGGTGCCGTCAGCGCCTTAACCCCGCGTGAGCACACTGTGTTATGTCAACAAGCACAACGTTTCTCCTTGAGATACCGCGTGCACAACAGCTGGCAACAGGCAGCGGAAAGGTACG…	AAAAAACCCCGCCGGAGCGAGGTTTCGTCAGTCGCCTGCGGCTGGTAACCGCAAAGCACACTGTATTATGTCAACACTGAAAGTATACGTGTTCCGCGCAGAACGCGCAATTTCGGCACGAATTTTGACGTATTTAGTGCATAGTTGAGTATCGATCACAGTTTGCGTTTTGTCCAAATATTACTGTTTATTTATACAGTAAACTTCTATAATATCACTGTACGCAATGTGTTATGCGGGGGCCGCATCGTTACCCGGCGCACTAAGTCCTGGCTGAAACGGGTGGTGCCGTCAGCGCCTTAACCCCGCGTGAGCACACTGTGTTATGTCAACAAGCACAACGTTTCTCCTTGAGATACCGCGTGCACAACAGCTGGCAACAGGCAGCGGAAAGGTACG…	0	1030	1141	573	99.825	572	1	0	0	100	100
tisB/istR	CP035882.1	4829326	1	573	4222349	4221777	AAAAAACCCCGCCGGAGCGAGGTTTCGTCAGTCGCCTGCGGCTGGTAACCGCAAAGCACACTGTATTATGTCAACACTGAAAGTATACGTGTTCCGCGCAGAACGCGCAATTTCGGCACGAATTTTGACGTATTTAGTGCATAGTTGAGTATCGATCACAGTTTGCGTTTTGTCCAAATATTACTGTTTATTTATACAGTAAACTTCTATAATATCACTGTACGCAATGTGTTATGCGGGGGCCGCATCGTTACCCGGCGCACTAAGTCCTGGCTGAAACGGGTGGTGCCGTCAGCGCCTTAACCCCGCGTGAGCACACTGTGTTATGTCAACAAGCACAACGTTTCTCCTTGAGATACCGCGTGCACAACAGCTGGCAACAGGCAGCGGAAAGGTACG…	AAAAAACCCCGCCGGAGCGAGGTTTCGTCAGTCGCCTGCGGCTGGTAACCGCAAAGCACACTGTATTATGTCAACACTGAAAGTATACGTGTTCCGCGCAGAACGCGCAATTTCGGCACGAATTTTGACGTATTTAGTGCATAGTTGAGTATCGATCACAGTTTGCGTTTTGTCCAAATATTACTGTTTATTTATACAGTAAACTTCTATAATATCACTGTACGCAATGTGTTATGCGGGGGCCGCATCGTTACCCGGCGCACTAAGTCCTGGCTGAAACGGGTGGTGCCGTCAGCGCCTTAACCCCGCGTGAGCACACTGTGTTATGTCAACAAGCACAACGTTTCTCCTTGAGATACCGCGTGCACAACAGCTGGCAACAGGCAGCGGAAAGGTACG…	0	1030	1141	573	99.825	572	1	0	0	100	100
tisB/istR	CP035874.1	4829955	1	573	387567	386995	AAAAAACCCCGCCGGAGCGAGGTTTCGTCAGTCGCCTGCGGCTGGTAACCGCAAAGCACACTGTATTATGTCAACACTGAAAGTATACGTGTTCCGCGCAGAACGCGCAATTTCGGCACGAATTTTGACGTATTTAGTGCATAGTTGAGTATCGATCACAGTTTGCGTTTTGTCCAAATATTACTGTTTATTTATACAGTAAACTTCTATAATATCACTGTACGCAATGTGTTATGCGGGGGCCGCATCGTTACCCGGCGCACTAAGTCCTGGCTGAAACGGGTGGTGCCGTCAGCGCCTTAACCCCGCGTGAGCACACTGTGTTATGTCAACAAGCACAACGTTTCTCCTTGAGATACCGCGTGCACAACAGCTGGCAACAGGCAGCGGAAAGGTACG…	AAAAAACCCCGCCGGAGCGAGGTTTCGTCAGTCGCCTGCGGCTGGTAACCGCAAAGCACACTGTATTATGTCAACACTGAAAGTATACGTGTTCCGCGCAGAACGCGCAATTTCGGCACGAATTTTGACGTATTTAGTGCATAGTTGAGTATCGATCACAGTTTGCGTTTTGTCCAAATATTACTGTTTATTTATACAGTAAACTTCTATAATATCACTGTACGCAATGTGTTATGCGGGGGCCGCATCGTTACCCGGCGCACTAAGTCCTGGCTGAAACGGGTGGTGCCGTCAGCGCCTTAACCCCGCGTGAGCACACTGTGTTATGTCAACAAGCACAACGTTTCTCCTTGAGATACCGCGTGCACAACAGCTGGCAACAGGCAGCGGAAAGGTACG…	0	1030	1141	573	99.825	572	1	0	0	100	100
tisB/istR	CP035855.1	4936886	1	573	3544108	3544680	AAAAAACCCCGCCGGAGCGAGGTTTCGTCAGTCGCCTGCGGCTGGTAACCGCAAAGCACACTGTATTATGTCAACACTGAAAGTATACGTGTTCCGCGCAGAACGCGCAATTTCGGCACGAATTTTGACGTATTTAGTGCATAGTTGAGTATCGATCACAGTTTGCGTTTTGTCCAAATATTACTGTTTATTTATACAGTAAACTTCTATAATATCACTGTACGCAATGTGTTATGCGGGGGCCGCATCGTTACCCGGCGCACTAAGTCCTGGCTGAAACGGGTGGTGCCGTCAGCGCCTTAACCCCGCGTGAGCACACTGTGTTATGTCAACAAGCACAACGTTTCTCCTTGAGATACCGCGTGCACAACAGCTGGCAACAGGCAGCGGAAAGGTACG…	AAAAAACCCCGCCGGAGCGAGGTTTCGTCAGTCGCCTGCGGCTGGTAACCGCAAAGCACACTGTATTATGTCAACACTGAAAGTATACGTGTTCCGCGCAGAACGCGCAATTTCGGCACGAATTTTGACGTATTTAGTGCATAGTTGAGTATCGATCACAGTTTGCGTTTTGTCCAAATATTACTGTTTATTTATACAGTAAACTTCTATAATATCACTGTACGCAATGTGTTATGCGGGGGCCGCATCGTTACCCGGCGCACTAAGTCCTGGCTGAAACGGGTGGTGCCGTCAGCGCCTTAACCCCGCGTGAGCACACTGTGTTATGTCAACAAGCACAACGTTTCTCCTTGAGATACCGCGTGCACAACAGCTGGCAACAGGCAGCGGAAAGGTACG…	0	1030	1141	573	99.825	572	1	0	0	100	100
tisB/istR	CP035846.1	4872115	1	573	2708132	2707560	AAAAAACCCCGCCGGAGCGAGGTTTCGTCAGTCGCCTGCGGCTGGTAACCGCAAAGCACACTGTATTATGTCAACACTGAAAGTATACGTGTTCCGCGCAGAACGCGCAATTTCGGCACGAATTTTGACGTATTTAGTGCATAGTTGAGTATCGATCACAGTTTGCGTTTTGTCCAAATATTACTGTTTATTTATACAGTAAACTTCTATAATATCACTGTACGCAATGTGTTATGCGGGGGCCGCATCGTTACCCGGCGCACTAAGTCCTGGCTGAAACGGGTGGTGCCGTCAGCGCCTTAACCCCGCGTGAGCACACTGTGTTATGTCAACAAGCACAACGTTTCTCCTTGAGATACCGCGTGCACAACAGCTGGCAACAGGCAGCGGAAAGGTACG…	AAAAAACCCCGCCGGAGCGAGGTTTCGTCAGTCGCCTGCGGCTGGTAACCGCAAAGCACACTGTATTATGTCAACACTGAAAGTATACGTGTTCCGCGCAGAACGCGCAATTTCGGCACGAATTTTGACGTATTTAGTGCATAGTTGAGTATCGATCACAGTTTGCGTTTTGTCCAAATATTACTGTTTATTTATACAGTAAACTTCTATAATATCACTGTACGCAATGTGTTATGCGGGGGCCGCATCGTTACCCGGCGCACTAAGTCCTGGCTGAAACGGGTGGTGCCGTCAGCGCCTTAACCCCGCGTGAGCACACTGTGTTATGTCAACAAGCACAACGTTTCTCCTTGAGATACCGCGTGCACAACAGCTGGCAACAGGCAGCGGAAAGGTACG…	0	1030	1141	573	99.825	572	1	0	0	100	100
tisB/istR	CP035836.1	4984149	1	573	3158361	3158933	AAAAAACCCCGCCGGAGCGAGGTTTCGTCAGTCGCCTGCGGCTGGTAACCGCAAAGCACACTGTATTATGTCAACACTGAAAGTATACGTGTTCCGCGCAGAACGCGCAATTTCGGCACGAATTTTGACGTATTTAGTGCATAGTTGAGTATCGATCACAGTTTGCGTTTTGTCCAAATATTACTGTTTATTTATACAGTAAACTTCTATAATATCACTGTACGCAATGTGTTATGCGGGGGCCGCATCGTTACCCGGCGCACTAAGTCCTGGCTGAAACGGGTGGTGCCGTCAGCGCCTTAACCCCGCGTGAGCACACTGTGTTATGTCAACAAGCACAACGTTTCTCCTTGAGATACCGCGTGCACAACAGCTGGCAACAGGCAGCGGAAAGGTACG…	AAAAAACCCCGCCGGAGCGAGGTTTCGTCAGTCGCCTGCGGCTGGTAACCGCAAAGCACACTGTATTATGTCAACACTGAAAGTATACGTGTTCCGCGCAGAACGCGCAATTTCGGCACGAATTTTGACGTATTTAGTGCATAGTTGAGTATCGATCACAGTTTGCGTTTTGTCCAAATATTACTGTTTATTTATACAGTAAACTTCTATAATATCACTGTACGCAATGTGTTATGCGGGGGCCGCATCGTTACCCGGCGCACTAAGTCCTGGCTGAAACGGGTGGTGCCGTCAGCGCCTTAACCCCGCGTGAGCACACTGTGTTATGTCAACAAGCACAACGTTTCTCCTTGAGATACCGCGTGCACAACAGCTGGCAACAGGCAGCGGAAAGGTACG…	0	1030	1141	573	99.825	572	1	0	0	100	100
tisB/istR	CP072858.1	4750895	1	573	30612	30040	AAAAAACCCCGCCGGAGCGAGGTTTCGTCAGTCGCCTGCGGCTGGTAACCGCAAAGCACACTGTATTATGTCAACACTGAAAGTATACGTGTTCCGCGCAGAACGCGCAATTTCGGCACGAATTTTGACGTATTTAGTGCATAGTTGAGTATCGATCACAGTTTGCGTTTTGTCCAAATATTACTGTTTATTTATACAGTAAACTTCTATAATATCACTGTACGCAATGTGTTATGCGGGGGCCGCATCGTTACCCGGCGCACTAAGTCCTGGCTGAAACGGGTGGTGCCGTCAGCGCCTTAACCCCGCGTGAGCACACTGTGTTATGTCAACAAGCACAACGTTTCTCCTTGAGATACCGCGTGCACAACAGCTGGCAACAGGCAGCGGAAAGGTACG…	AAAAAACCCCGCCGGAGCGAGGTTTCGTCAGTCGCCTGCGGCTGGTAACCGCAAAGCACACTGTATTATGTCAACACTGAAAGTATACGTGTTCCGCGCAGAACGCGCAATTTCGGCACGAATTTTGACGTATTTAGTGCATAGTTGAGTATCGATCACAGTTTGCGTTTTGTCCAAACATTACTGTTTATTTATACAGTAAACTTCTATAATATCACTGTACGCAATGTGTTATGCGGGGGCCGCATCGTTACCCGGCGCACTAAGTCCTGGCTGAAACGGGTGGTGCCGTCAGCGCCTTAACCCCGCGTGAGCACACTGTGTTATGTCAACAAGCACAACGTTTCTCCTTGAGATACCGCGTGCACAACAGCTGGCAACAGGCAGCGGAAAGGTACG…	0	1030	1141	573	99.825	572	1	0	0	100	100
tisB/istR	CP047010.1	4710580	1	573	4458539	4459111	AAAAAACCCCGCCGGAGCGAGGTTTCGTCAGTCGCCTGCGGCTGGTAACCGCAAAGCACACTGTATTATGTCAACACTGAAAGTATACGTGTTCCGCGCAGAACGCGCAATTTCGGCACGAATTTTGACGTATTTAGTGCATAGTTGAGTATCGATCACAGTTTGCGTTTTGTCCAAATATTACTGTTTATTTATACAGTAAACTTCTATAATATCACTGTACGCAATGTGTTATGCGGGGGCCGCATCGTTACCCGGCGCACTAAGTCCTGGCTGAAACGGGTGGTGCCGTCAGCGCCTTAACCCCGCGTGAGCACACTGTGTTATGTCAACAAGCACAACGTTTCTCCTTGAGATACCGCGTGCACAACAGCTGGCAACAGGCAGCGGAAAGGTACG…	AAAAAACCCCGCCGGAGCGAGGTTTCGTCAGTCGCCTGCGGCTGGTAACCGCAAAGCACACTGTATTATGTCAACACTGAAAGTATACGTGTTCCGCGCAGAACGCGCAATTTCGGCACGAATTTTGACGTATTTAGTGCATAGTTGAGTATCGATCACAGTTTGCGTTTTGTCCAAATATTACTGTTTATTTATACAGTAAACTTCTATAATATCACTGTACGCAATGTGTTATGCGGGGGCCGCATCGTTACCCGGCGCACTAAGTCCTGGCTGAAACGGGTGGTGCCGTCAGCGCCTTAACCCCGCGTGAGCACACTGTGTTATGTCAACAAGCACAACGTTTCTCCTTGAGATACCGCGTGCACAACAGCTGGCAACAGGCAGCGGAAAGGTACG…	0	1030	1141	573	99.825	572	1	0	0	100	100
tisB/istR	CP032073.1	4631653	1	573	28221	27649	AAAAAACCCCGCCGGAGCGAGGTTTCGTCAGTCGCCTGCGGCTGGTAACCGCAAAGCACACTGTATTATGTCAACACTGAAAGTATACGTGTTCCGCGCAGAACGCGCAATTTCGGCACGAATTTTGACGTATTTAGTGCATAGTTGAGTATCGATCACAGTTTGCGTTTTGTCCAAATATTACTGTTTATTTATACAGTAAACTTCTATAATATCACTGTACGCAATGTGTTATGCGGGGGCCGCATCGTTACCCGGCGCACTAAGTCCTGGCTGAAACGGGTGGTGCCGTCAGCGCCTTAACCCCGCGTGAGCACACTGTGTTATGTCAACAAGCACAACGTTTCTCCTTGAGATACCGCGTGCACAACAGCTGGCAACAGGCAGCGGAAAGGTACG…	AAAAAACCCCGCCGGAGCGAGGTTTCGTCAGTCGCCTGCGGCTGGTAACCGCAAAGCACACTGTATTATGTCAACACTGAAAGTATACGTGTTCCGCGCAGAACGCGCAATTTCGGCACGAATTTTGACGTATTTAGTGCATAGTTGAGTATCGATCACAGTTTGCGTTTTGTCCAAATATTACTGTTTATTTATACAGTAAACTTCTATAATATCACTGTACGCAATGTGTTATGCGGGGGCCGCATCGTTACCCGGCGCACTAAGTCCTGGCTGAAACGGGTGGTGCCGTCAGCGCCTTAACCCCGCGTGAGCACACTGTGTTATGTCAACAAGCACAACGTTTCTCCTTGAGATACCGCGTGCACAACAGCTGGCAACAGGCAGCGGAAAGGTACG…	0	1030	1141	573	99.825	572	1	0	0	100	100
tisB/istR	CP072539.1	4947577	1	573	126790	126218	AAAAAACCCCGCCGGAGCGAGGTTTCGTCAGTCGCCTGCGGCTGGTAACCGCAAAGCACACTGTATTATGTCAACACTGAAAGTATACGTGTTCCGCGCAGAACGCGCAATTTCGGCACGAATTTTGACGTATTTAGTGCATAGTTGAGTATCGATCACAGTTTGCGTTTTGTCCAAATATTACTGTTTATTTATACAGTAAACTTCTATAATATCACTGTACGCAATGTGTTATGCGGGGGCCGCATCGTTACCCGGCGCACTAAGTCCTGGCTGAAACGGGTGGTGCCGTCAGCGCCTTAACCCCGCGTGAGCACACTGTGTTATGTCAACAAGCACAACGTTTCTCCTTGAGATACCGCGTGCACAACAGCTGGCAACAGGCAGCGGAAAGGTACG…	AAAAAACCCCGCCGGAGCGAGGTTTCGTCAGTCGCCTGCGGCTGGTAACCGCAAAGCACACTGTATTATGTCAACACTGAAAGTATACGTGTTCCGCGCAGAACGCGCAATTTCGGCACGAATTTTGACGTATTTAGTGCATAGTTGAGTATCGATCACAGTTTGCGTTTTGTCCAAATATTACTGTTTATTTATACAGTAAACTTCTATAATATCACTGTACGCAATGTGTTATGCGGGGGCCGCATCGTTACCCGGCGCACTAAGTCCTGGCTGAAACGGGTGGTGCCGTCAGCGCCTTAACCCCGCGTGAGCACACTGTGTTATGTCAACAAGCACAACGTTTCTCCTTGAGATACCGCGTGCACAACAGCTGGCAACAGGCAGCGGAAAGGTACG…	0	1030	1141	573	99.825	572	1	0	0	100	100
tisB/istR	CP072802.1	4781220	1	573	3085816	3085244	AAAAAACCCCGCCGGAGCGAGGTTTCGTCAGTCGCCTGCGGCTGGTAACCGCAAAGCACACTGTATTATGTCAACACTGAAAGTATACGTGTTCCGCGCAGAACGCGCAATTTCGGCACGAATTTTGACGTATTTAGTGCATAGTTGAGTATCGATCACAGTTTGCGTTTTGTCCAAATATTACTGTTTATTTATACAGTAAACTTCTATAATATCACTGTACGCAATGTGTTATGCGGGGGCCGCATCGTTACCCGGCGCACTAAGTCCTGGCTGAAACGGGTGGTGCCGTCAGCGCCTTAACCCCGCGTGAGCACACTGTGTTATGTCAACAAGCACAACGTTTCTCCTTGAGATACCGCGTGCACAACAGCTGGCAACAGGCAGCGGAAAGGTACG…	AAAAAACCCCGCCGGAGCGAGGTTTCGTCAGTCGCCTGCGGCTGGTAACCGCAAAGCACACTGTATTATGTCAACACTGAAAGTATACGTGTTCCGCGCAGAACGCGCAATTTCGGCACGAATTTTGACGTATTTAGTGCATAGTTGAGTATCGATCACAGTTTGCGTTTTGTCCAAATATTACTGTTTATTTATACAGTAAACTTCTATAATATCACTGTACGCAATGTGTTATGCGGGGGCCGCATCGTTACCCGGCGCACTAAGTCCTGGCTGAAACGGGTGGTGCCGTCAGCGCCTTAACCCCGCGTGAGCACACTGTGTTATGTCAACAAGCACAACGTTTCTCCTTGAGATACCGCGTGCACAACAGCTGGCAACAGGCAGCGGAAAGGTACG…	0	1030	1141	573	99.825	572	1	0	0	100	100
tisB/istR	CP053211.1	4577885	1	573	28201	27629	AAAAAACCCCGCCGGAGCGAGGTTTCGTCAGTCGCCTGCGGCTGGTAACCGCAAAGCACACTGTATTATGTCAACACTGAAAGTATACGTGTTCCGCGCAGAACGCGCAATTTCGGCACGAATTTTGACGTATTTAGTGCATAGTTGAGTATCGATCACAGTTTGCGTTTTGTCCAAATATTACTGTTTATTTATACAGTAAACTTCTATAATATCACTGTACGCAATGTGTTATGCGGGGGCCGCATCGTTACCCGGCGCACTAAGTCCTGGCTGAAACGGGTGGTGCCGTCAGCGCCTTAACCCCGCGTGAGCACACTGTGTTATGTCAACAAGCACAACGTTTCTCCTTGAGATACCGCGTGCACAACAGCTGGCAACAGGCAGCGGAAAGGTACG…	AAAAAACCCCGCCGGAGCGAGGTTTCGTCAGTCGCCTGCGGCTGGTAACCGCAAAGCACACTGTATTATGTCAACACTGAAAGTATACGTGTTCCGCGCAGAACGCGCAATTTCGGCACGAATTTTGACGTATTTAGTGCATAGTTGAGTATCGATCACAGTTTGCGTTTTGTCCAAATATTACTGTTTATTTATACAGTAAACTTCTATAATATCACTGTACGCAATGTGTTATGCGGGGGCCGCATCGTTACCCGGCGCACTAAGTCCTGGCTGAAACGGGTGGTGCCGTCAGCGCCTTAACCCCGCGTGAGCACACTGTGTTATGTCAACAAGCACAACGTTTCTCCTTGAGATACCGCGTGCACAACAGCTGGCAACAGGCAGCGGAAAGGTACG…	0	1030	1141	573	99.825	572	1	0	0	100	100
tisB/istR	CP048935.1	4836767	1	573	553018	553590	AAAAAACCCCGCCGGAGCGAGGTTTCGTCAGTCGCCTGCGGCTGGTAACCGCAAAGCACACTGTATTATGTCAACACTGAAAGTATACGTGTTCCGCGCAGAACGCGCAATTTCGGCACGAATTTTGACGTATTTAGTGCATAGTTGAGTATCGATCACAGTTTGCGTTTTGTCCAAATATTACTGTTTATTTATACAGTAAACTTCTATAATATCACTGTACGCAATGTGTTATGCGGGGGCCGCATCGTTACCCGGCGCACTAAGTCCTGGCTGAAACGGGTGGTGCCGTCAGCGCCTTAACCCCGCGTGAGCACACTGTGTTATGTCAACAAGCACAACGTTTCTCCTTGAGATACCGCGTGCACAACAGCTGGCAACAGGCAGCGGAAAGGTACG…	AAAAAACCCCGCCGGAGCGAGGTTTCGTCAGTCGCCTGCGGCTGGTAACCGCAAAGCACACTGTATTATGTCAACACTGAAAGTATACGTGTTCCGCGCAGAACGCGCAATTTCGGCACGAATTTTGACGTATTTAGTGCATAGTTGAGTATCGATCACAGTTTGCGTTTTGTCCAAATATTACTGTTTATTTATACAGTAAACTTCTATAATATCACTGTACGCAATGTGTTATGCGGGGGCCGCATCGTTACCCGGCGCACTAAGTCCTGGCTGAAACGGGTGGTGCCGTCAGCGCCTTAACCCCGCGTGAGCACACTGTGTTATGTCAACAAGCACAACGTTTCTCCTTGAGATACCGCGTGCACAACAGCTGGCAACAGGCAGCGGAAAGGTACG…	0	1030	1141	573	99.825	572	1	0	0	100	100
tisB/istR	CP067245.1	4820906	1	573	3106143	3105571	AAAAAACCCCGCCGGAGCGAGGTTTCGTCAGTCGCCTGCGGCTGGTAACCGCAAAGCACACTGTATTATGTCAACACTGAAAGTATACGTGTTCCGCGCAGAACGCGCAATTTCGGCACGAATTTTGACGTATTTAGTGCATAGTTGAGTATCGATCACAGTTTGCGTTTTGTCCAAATATTACTGTTTATTTATACAGTAAACTTCTATAATATCACTGTACGCAATGTGTTATGCGGGGGCCGCATCGTTACCCGGCGCACTAAGTCCTGGCTGAAACGGGTGGTGCCGTCAGCGCCTTAACCCCGCGTGAGCACACTGTGTTATGTCAACAAGCACAACGTTTCTCCTTGAGATACCGCGTGCACAACAGCTGGCAACAGGCAGCGGAAAGGTACG…	AAAAAACCCCGCCGGAGCGAGGTTTCGTCAGTCGCCTGCGGCTGGTAACCGCAAAGCACACTGTATTATGTCAACACTGAAAGTATACGTGTTCCGCGCAGAACGCGCAATTTCGGCACGAATTTTGACGTATTTAGTGCATAGTTGAGTATCGATCACAGTTTGCGTTTTGTCCAAATATTACTGTTTATTTATACAGTAAACTTCTATAATATCACTGTACGCAATGTGTTATGCGGGGGCCGCATCGTTACCCGGCGCACTAAGTCCTGGCTGAAACGGGTGGTGCCGTCAGCGCCTTAACCCCGCGTGAGCACACTGTGTTATGTCAACAAGCACAACGTTTCTCCTTGAGATACCGCGTGCACAACAGCTGGCAACAGGCAGCGGAAAGGTACG…	0	1030	1141	573	99.825	572	1	0	0	100	100
tisB/istR	CP069646.1	4780475	1	573	3079649	3079077	AAAAAACCCCGCCGGAGCGAGGTTTCGTCAGTCGCCTGCGGCTGGTAACCGCAAAGCACACTGTATTATGTCAACACTGAAAGTATACGTGTTCCGCGCAGAACGCGCAATTTCGGCACGAATTTTGACGTATTTAGTGCATAGTTGAGTATCGATCACAGTTTGCGTTTTGTCCAAATATTACTGTTTATTTATACAGTAAACTTCTATAATATCACTGTACGCAATGTGTTATGCGGGGGCCGCATCGTTACCCGGCGCACTAAGTCCTGGCTGAAACGGGTGGTGCCGTCAGCGCCTTAACCCCGCGTGAGCACACTGTGTTATGTCAACAAGCACAACGTTTCTCCTTGAGATACCGCGTGCACAACAGCTGGCAACAGGCAGCGGAAAGGTACG…	AAAAAACCCCGCCGGAGCGAGGTTTCGTCAGTCGCCTGCGGCTGGTAACCGCAAAGCACACTGTATTATGTCAACACTGAAAGTATACGTGTTCCGCGCAGAACGCGCAATTTCGGCACGAATTTTGACGTATTTAGTGCATAGTTGAGTATCGATCACAGTTTGCGTTTTGTCCAAATATTACTGTTTATTTATACAGTAAACTTCTATAATATCACTGTACGCAATGTGTTATGCGGGGGCCGCATCGTTACCCGGCGCACTAAGTCCTGGCTGAAACGGGTGGTGCCGTCAGCGCCTTAACCCCGCGTGAGCACACTGTGTTATGTCAACAAGCACAACGTTTCTCCTTGAGATACCGCGTGCACAACAGCTGGCAACAGGCAGCGGAAAGGTACG…	0	1030	1141	573	99.825	572	1	0	0	100	100
tisB/istR	CP063499.1	4630184	1	573	3458236	3457664	AAAAAACCCCGCCGGAGCGAGGTTTCGTCAGTCGCCTGCGGCTGGTAACCGCAAAGCACACTGTATTATGTCAACACTGAAAGTATACGTGTTCCGCGCAGAACGCGCAATTTCGGCACGAATTTTGACGTATTTAGTGCATAGTTGAGTATCGATCACAGTTTGCGTTTTGTCCAAATATTACTGTTTATTTATACAGTAAACTTCTATAATATCACTGTACGCAATGTGTTATGCGGGGGCCGCATCGTTACCCGGCGCACTAAGTCCTGGCTGAAACGGGTGGTGCCGTCAGCGCCTTAACCCCGCGTGAGCACACTGTGTTATGTCAACAAGCACAACGTTTCTCCTTGAGATACCGCGTGCACAACAGCTGGCAACAGGCAGCGGAAAGGTACG…	AAAAAACCCCGCCGGAGCGAGGTTTCGTCAGTCGCCTGCGGCTGGTAACCGCAAAGCACACTGTATTATGTCAACACTGAAAGTATACGTGTTCCGCGCAGAACGCGCAATTTCGGCACGAATTTTGACGTATTTAGTGCATAGTTGAGTATCGATCACAGTTTGCGTTTTGTCCAAATATTACTGTTTATTTATACAGTAAACTTCTATAATATCACTGTACGCAATGTGTTATGCGGGGGCCGCATCGTTACCCGGCGCACTAAGTCCTGGCTGAAACGGGTGGTGCCGTCAGCGCCTTAACCCCGCGTGAGCACACTGTGTTATGTCAACAAGCACAACGTTTCTCCTTGAGATACCGCGTGCACAACAGCTGGCAACAGGCAGCGGAAAGGTACG…	0	1030	1141	573	99.825	572	1	0	0	100	100
tisB/istR	CP063487.1	4541428	1	573	1892020	1891448	AAAAAACCCCGCCGGAGCGAGGTTTCGTCAGTCGCCTGCGGCTGGTAACCGCAAAGCACACTGTATTATGTCAACACTGAAAGTATACGTGTTCCGCGCAGAACGCGCAATTTCGGCACGAATTTTGACGTATTTAGTGCATAGTTGAGTATCGATCACAGTTTGCGTTTTGTCCAAATATTACTGTTTATTTATACAGTAAACTTCTATAATATCACTGTACGCAATGTGTTATGCGGGGGCCGCATCGTTACCCGGCGCACTAAGTCCTGGCTGAAACGGGTGGTGCCGTCAGCGCCTTAACCCCGCGTGAGCACACTGTGTTATGTCAACAAGCACAACGTTTCTCCTTGAGATACCGCGTGCACAACAGCTGGCAACAGGCAGCGGAAAGGTACG…	AAAAAACCCCGCCGGAGCGAGGTTTCGTCAGTCGCCTGCGGCTGGTAACCGCAAAGCACACTGTATTATGTCAACACTGAAAGTATACGTGTTCCGCGCAGAACGCGCAATTTCGGCACGAATTTTGACGTATTTAGTGCATAGTTGAGTATCGATCACAGTTTGCGTTTTGTCCAAATATTACTGTTTATTTATACAGTAAACTTCTATAATATCACTGTACGCAATGTGTTATGCGGGGGCCGCATCGTTACCCGGCGCACTAAGTCCTGGCTGAAACGGGTGGTGCCGTCAGCGCCTTAACCCCGCGTGAGCACACTGTGTTATGTCAACAAGCACAACGTTTCTCCTTGAGATACCGCGTGCACAACAGCTGGCAACAGGCAGCGGAAAGGTACG…	0	1030	1141	573	99.825	572	1	0	0	100	100
tisB/istR	CP063473.1	4721128	1	573	4518579	4519151	AAAAAACCCCGCCGGAGCGAGGTTTCGTCAGTCGCCTGCGGCTGGTAACCGCAAAGCACACTGTATTATGTCAACACTGAAAGTATACGTGTTCCGCGCAGAACGCGCAATTTCGGCACGAATTTTGACGTATTTAGTGCATAGTTGAGTATCGATCACAGTTTGCGTTTTGTCCAAATATTACTGTTTATTTATACAGTAAACTTCTATAATATCACTGTACGCAATGTGTTATGCGGGGGCCGCATCGTTACCCGGCGCACTAAGTCCTGGCTGAAACGGGTGGTGCCGTCAGCGCCTTAACCCCGCGTGAGCACACTGTGTTATGTCAACAAGCACAACGTTTCTCCTTGAGATACCGCGTGCACAACAGCTGGCAACAGGCAGCGGAAAGGTACG…	AAAAAACCCCGCCGGAGCGAGGTTTCGTCAGTCGCCTGCGGCTGGTAACCGCAAAGCACACTGTATTATGTCAACACTGAAAGTATACGTGTTCCGCGCAGAACGCGCAATTTCGGCACGAATTTTGACGTATTTAGTGCATAGTTGAGTATCGATCACAGTTTGCGTTTTGTCCAAATATTACTGTTTATTTATACAGTAAACTTCTATAATATCACTGTACGCAATGTGTTATGCGGGGGCCGCATCGTTACCCGGCGCACTAAGTCCTGGCTGAAACGGGTGGTGCCGTCAGCGCCTTAACCCCGCGTGAGCACACTGTGTTATGTCAACAAGCACAACGTTTCTCCTTGAGATACCGCGTGCACAACAGCTGGCAACAGGCAGCGGAAAGGTACG…	0	1030	1141	573	99.825	572	1	0	0	100	100
tisB/istR	CP063467.1	4431698	1	573	3392142	3391570	AAAAAACCCCGCCGGAGCGAGGTTTCGTCAGTCGCCTGCGGCTGGTAACCGCAAAGCACACTGTATTATGTCAACACTGAAAGTATACGTGTTCCGCGCAGAACGCGCAATTTCGGCACGAATTTTGACGTATTTAGTGCATAGTTGAGTATCGATCACAGTTTGCGTTTTGTCCAAATATTACTGTTTATTTATACAGTAAACTTCTATAATATCACTGTACGCAATGTGTTATGCGGGGGCCGCATCGTTACCCGGCGCACTAAGTCCTGGCTGAAACGGGTGGTGCCGTCAGCGCCTTAACCCCGCGTGAGCACACTGTGTTATGTCAACAAGCACAACGTTTCTCCTTGAGATACCGCGTGCACAACAGCTGGCAACAGGCAGCGGAAAGGTACG…	AAAAAACCCCGCCGGAGCGAGGTTTCGTCAGTCGCCTGCGGCTGGTAACCGCAAAGCACACTGTATTATGTCAACACTGAAAGTATACGTGTTCCGCGCAGAACGCGCAATTTCGGCACGAATTTTGACGTATTTAGTGCATAGTTGAGTATCGATCACAGTTTGCGTTTTGTCCAAATATTACTGTTTATTTATACAGTAAACTTCTATAATATCACTGTACGCAATGTGTTATGCGGGGGCCGCATCGTTACCCGGCGCACTAAGTCCTGGCTGAAACGGGTGGTGCCGTCAGCGCCTTAACCCCGCGTGAGCACACTGTGTTATGTCAACAAGCACAACGTTTCTCCTTGAGATACCGCGTGCACAACAGCTGGCAACAGGCAGCGGAAAGGTACG…	0	1030	1141	573	99.825	572	1	0	0	100	100
tisB/istR	CP070403.1	4900076	1	573	31121	30549	AAAAAACCCCGCCGGAGCGAGGTTTCGTCAGTCGCCTGCGGCTGGTAACCGCAAAGCACACTGTATTATGTCAACACTGAAAGTATACGTGTTCCGCGCAGAACGCGCAATTTCGGCACGAATTTTGACGTATTTAGTGCATAGTTGAGTATCGATCACAGTTTGCGTTTTGTCCAAATATTACTGTTTATTTATACAGTAAACTTCTATAATATCACTGTACGCAATGTGTTATGCGGGGGCCGCATCGTTACCCGGCGCACTAAGTCCTGGCTGAAACGGGTGGTGCCGTCAGCGCCTTAACCCCGCGTGAGCACACTGTGTTATGTCAACAAGCACAACGTTTCTCCTTGAGATACCGCGTGCACAACAGCTGGCAACAGGCAGCGGAAAGGTACG…	AAAAAACCCCGCCGGAGCGAGGTTTCGTCAGTCGCCTGCGGCTGGTAACCGCAAAGCACACTGTATTATGTCAACACTGAAAGTATACGTGTTCCGCGCAGAACGCGCAATTTCGGCACGAATTTTGACGTATTTAGTGCATAGTTGAGTATCGATCACAGTTTGCGTTTTGTCCAAATATTACTGTTTATTTATACAGTAAACTTCTATAATATCACTGTACGCAATGTGTTATGCGGGGGCCGCATCGTTACCCGGCGCACTAAGTCCTGGCTGAAACGGGTGGTGCCGTCAGCGCCTTAACCCCGCGTGAGCACACTGTGTTATGTCAACAAGCACAACGTTTCTCCTTGAGATACCGCGTGCACAACAGCTGGCAACAGGCAGCGGAAAGGTACG…	0	1030	1141	573	99.825	572	1	0	0	100	100
tisB/istR	CP070103.1	4710693	1	573	1414828	1415400	AAAAAACCCCGCCGGAGCGAGGTTTCGTCAGTCGCCTGCGGCTGGTAACCGCAAAGCACACTGTATTATGTCAACACTGAAAGTATACGTGTTCCGCGCAGAACGCGCAATTTCGGCACGAATTTTGACGTATTTAGTGCATAGTTGAGTATCGATCACAGTTTGCGTTTTGTCCAAATATTACTGTTTATTTATACAGTAAACTTCTATAATATCACTGTACGCAATGTGTTATGCGGGGGCCGCATCGTTACCCGGCGCACTAAGTCCTGGCTGAAACGGGTGGTGCCGTCAGCGCCTTAACCCCGCGTGAGCACACTGTGTTATGTCAACAAGCACAACGTTTCTCCTTGAGATACCGCGTGCACAACAGCTGGCAACAGGCAGCGGAAAGGTACG…	AAAAAACCCCGCCGGAGCGAGGTTTCGTCAGTCGCCTGCGGCTGGTAACCGCAAAGCACACTGTATTATGTCAACACTGAAAGTATACGTGTTCCGCGCAGAACGCGCAATTTCGGCACGAATTTTGACGTATTTAGTGCATAGTTGAGTATCGATCACAGTTTGCGTTTTGTCCAAATATTACTGTTTATTTATACAGTAAACTTCTATAATATCACTGTACGCAATGTGTTATGCGGGGGCCGCATCGTTACCCGGCGCACTAAGTCCTGGCTGAAACGGGTGGTGCCGTCAGCGCCTTAACCCCGCGTGAGCACACTGTGTTATGTCAACAAGCACAACGTTTCTCCTTGAGATACCGCGTGCACAACAGCTGGCAACAGGCAGCGGAAAGGTACG…	0	1030	1141	573	99.825	572	1	0	0	100	100
tisB/istR	CP070026.1	4721433	1	573	1001052	1001624	AAAAAACCCCGCCGGAGCGAGGTTTCGTCAGTCGCCTGCGGCTGGTAACCGCAAAGCACACTGTATTATGTCAACACTGAAAGTATACGTGTTCCGCGCAGAACGCGCAATTTCGGCACGAATTTTGACGTATTTAGTGCATAGTTGAGTATCGATCACAGTTTGCGTTTTGTCCAAATATTACTGTTTATTTATACAGTAAACTTCTATAATATCACTGTACGCAATGTGTTATGCGGGGGCCGCATCGTTACCCGGCGCACTAAGTCCTGGCTGAAACGGGTGGTGCCGTCAGCGCCTTAACCCCGCGTGAGCACACTGTGTTATGTCAACAAGCACAACGTTTCTCCTTGAGATACCGCGTGCACAACAGCTGGCAACAGGCAGCGGAAAGGTACG…	AAAAAACCCCGCCGGAGCGAGGTTTCGTCAGTCGCCTGCGGCTGGTAACCGCAAAGCACACTGTATTATGTCAACACTGAAAGTATACGTGTTCCGCGCAGAACGCGCAATTTCGGCACGAATTTTGACGTATTTAGTGCATAGTTGAGTATCGATCACAGTTTGCGTTTTGTTCAAATATTACTGTTTATTTATACAGTAAACTTCTATAATATCACTGTACGCAATGTGTTATGCGGGGGCCGCATCGTTACCCGGCGCACTAAGTCCTGGCTGAAACGGGTGGTGCCGTCAGCGCCTTAACCCCGCGTGAGCACACTGTGTTATGTCAACAAGCACAACGTTTCTCCTTGAGATACCGCGTGCACAACAGCTGGCAACAGGCAGCGGAAAGGTACG…	0	1030	1141	573	99.825	572	1	0	0	100	100
tisB/istR	CP069571.1	4805734	1	573	1118658	1118086	AAAAAACCCCGCCGGAGCGAGGTTTCGTCAGTCGCCTGCGGCTGGTAACCGCAAAGCACACTGTATTATGTCAACACTGAAAGTATACGTGTTCCGCGCAGAACGCGCAATTTCGGCACGAATTTTGACGTATTTAGTGCATAGTTGAGTATCGATCACAGTTTGCGTTTTGTCCAAATATTACTGTTTATTTATACAGTAAACTTCTATAATATCACTGTACGCAATGTGTTATGCGGGGGCCGCATCGTTACCCGGCGCACTAAGTCCTGGCTGAAACGGGTGGTGCCGTCAGCGCCTTAACCCCGCGTGAGCACACTGTGTTATGTCAACAAGCACAACGTTTCTCCTTGAGATACCGCGTGCACAACAGCTGGCAACAGGCAGCGGAAAGGTACG…	AAAAAACCCCGCCGGAGCGAGGTTTCGTCAGTCGCCTGCGGCTGGTAACCGCAAAGCACACTGTATTATGTCAACACTGAAAGTATACGTGTTCCGCGCAGAACGCGCAATTTCGGCACGAATTTTGACGTATTTAGTGCATAGTTGAGTATCGATCACAGTTTGCGTTTTGTCCAAATATTACTGTTTATTTATACAGTAAACTTCTATAATATCACTGTACGCAATGTGTTATGCGGGGGCCGCATCGTTACCCGGCGCACTAAGTCCTGGCTGAAACGGGTGGTGCCGTCAGCGCCTTAACCCCGCGTGAGCACACTGTGTTATGTCAACAAGCACAACGTTTCTCCTTGAGATACCGCGTGCACAACAGCTGGCAACAGGCAGCGGAAAGGTACG…	0	1030	1141	573	99.825	572	1	0	0	100	100
tisB/istR	CP069542.1	4919415	1	573	470573	470001	AAAAAACCCCGCCGGAGCGAGGTTTCGTCAGTCGCCTGCGGCTGGTAACCGCAAAGCACACTGTATTATGTCAACACTGAAAGTATACGTGTTCCGCGCAGAACGCGCAATTTCGGCACGAATTTTGACGTATTTAGTGCATAGTTGAGTATCGATCACAGTTTGCGTTTTGTCCAAATATTACTGTTTATTTATACAGTAAACTTCTATAATATCACTGTACGCAATGTGTTATGCGGGGGCCGCATCGTTACCCGGCGCACTAAGTCCTGGCTGAAACGGGTGGTGCCGTCAGCGCCTTAACCCCGCGTGAGCACACTGTGTTATGTCAACAAGCACAACGTTTCTCCTTGAGATACCGCGTGCACAACAGCTGGCAACAGGCAGCGGAAAGGTACG…	AAAAAACCCCGCCGGAGCGAGGTTTCGTCAGTCGCCTGCGGCTGGTAACCGCAAAGCACACTGTATTATGTCAACACTGAAAGTATACGTGTTCCGCGCAGAACGCGCAATTTCGGCACGAATTTTGACGTATTTAGTGCATAGTTGAGTATCGATCACAGTTTGCGTTTTGTCCAAATATTACTGTTTATTTATACAGTAAACTTCTATAATATCACTGTACGCAATGTGTTATGCGGGGGCCGCATCGTTACCCGGCGCACTAAGTCCTGGCTGAAACGGGTGGTGCCGTCAGCGCCTTAACCCCGCGTGAGCACACTGTGTTATGTCAACAAGCACAACGTTTCTCCTTGAGATACCGCGTGCACAACAGCTGGCAACAGGCAGCGGAAAGGTACG…	0	1030	1141	573	99.825	572	1	0	0	100	100
tisB/istR	CP069712.1	4733060	1	573	30612	30040	AAAAAACCCCGCCGGAGCGAGGTTTCGTCAGTCGCCTGCGGCTGGTAACCGCAAAGCACACTGTATTATGTCAACACTGAAAGTATACGTGTTCCGCGCAGAACGCGCAATTTCGGCACGAATTTTGACGTATTTAGTGCATAGTTGAGTATCGATCACAGTTTGCGTTTTGTCCAAATATTACTGTTTATTTATACAGTAAACTTCTATAATATCACTGTACGCAATGTGTTATGCGGGGGCCGCATCGTTACCCGGCGCACTAAGTCCTGGCTGAAACGGGTGGTGCCGTCAGCGCCTTAACCCCGCGTGAGCACACTGTGTTATGTCAACAAGCACAACGTTTCTCCTTGAGATACCGCGTGCACAACAGCTGGCAACAGGCAGCGGAAAGGTACG…	AAAAAACCCCGCCGGAGCGAGGTTTCGTCAGTCGCCTGCGGCTGGTAACCGCAAAGCACACTGTATTATGTCAACACTGAAAGTATACGTGTTCCGCGCAGAACGCGCAATTTCGGCACGAATTTTGACGTATTTAGTGCATAGTTGAGTATCGATCACAGTTTGCGTTTTGTCCAAATATTACTGTTTATTTATACAGTAAACTTCTATAATATCACTGTACGCAATGTGTTATGCGGGGGCCGCATCGTTACCCGGCGCACTAAGTCCTGGCTGAAACGGGTGGTGCCGTCAGCGCCTTAACCCCGCGTGAGCACACTGTGTTATGTCAACAAGCACAACGTTTCTCCTTGAGATACCGCGTGCACAACAGCTGGCAACAGGCAGCGGAAAGGTACG…	0	1030	1141	573	99.825	572	1	0	0	100	100
tisB/istR	CP069710.1	4761946	1	573	2959598	2960170	AAAAAACCCCGCCGGAGCGAGGTTTCGTCAGTCGCCTGCGGCTGGTAACCGCAAAGCACACTGTATTATGTCAACACTGAAAGTATACGTGTTCCGCGCAGAACGCGCAATTTCGGCACGAATTTTGACGTATTTAGTGCATAGTTGAGTATCGATCACAGTTTGCGTTTTGTCCAAATATTACTGTTTATTTATACAGTAAACTTCTATAATATCACTGTACGCAATGTGTTATGCGGGGGCCGCATCGTTACCCGGCGCACTAAGTCCTGGCTGAAACGGGTGGTGCCGTCAGCGCCTTAACCCCGCGTGAGCACACTGTGTTATGTCAACAAGCACAACGTTTCTCCTTGAGATACCGCGTGCACAACAGCTGGCAACAGGCAGCGGAAAGGTACG…	AAAAAACCCCGCCGGAGCGAGGTTTCGTCAGTCGCCTGCGGCTGGTAACCGCAAAGCACACTGTATTATGTCAACACTGAAAGTATACGTGTTCCGCGCAGAACGCGCAATTTCGGCACGAATTTTGACGTATTTAGTGCATAGTTGAGTATCGATCACAGTTTGCGTTTTGTCCAAATATTACTGTTTATTTATACAGTAAACTTCTATAATATCACTGTACGCAATGTGTTATGCGGGGGCCGCATCGTTACCCGGCGCACTAAGTCCTGGCTGAAACGGGTGGTGCCGTCAGCGCCTTAACCCCGCGTGAGCACACTGTGTTATGTCAACAAGCACAACGTTTCTCCTTGAGATACCGCGTGCACAACAGCTGGCAACAGGCAGCGGAAAGGTACG…	0	1030	1141	573	99.825	572	1	0	0	100	100
tisB/istR	CP043852.1	4804312	1	573	3572610	3573182	AAAAAACCCCGCCGGAGCGAGGTTTCGTCAGTCGCCTGCGGCTGGTAACCGCAAAGCACACTGTATTATGTCAACACTGAAAGTATACGTGTTCCGCGCAGAACGCGCAATTTCGGCACGAATTTTGACGTATTTAGTGCATAGTTGAGTATCGATCACAGTTTGCGTTTTGTCCAAATATTACTGTTTATTTATACAGTAAACTTCTATAATATCACTGTACGCAATGTGTTATGCGGGGGCCGCATCGTTACCCGGCGCACTAAGTCCTGGCTGAAACGGGTGGTGCCGTCAGCGCCTTAACCCCGCGTGAGCACACTGTGTTATGTCAACAAGCACAACGTTTCTCCTTGAGATACCGCGTGCACAACAGCTGGCAACAGGCAGCGGAAAGGTACG…	AAAAAACCCCGCCGGAGCGAGGTTTCGTCAGTCGCCTGCGGCTGGTAACCGCAAAGCACACTGTATTATGTCAACACTGAAAGTATACGTGTTCCGCGCAGAACGCGCAATTTCGGCACGAATTTTGACGTATTTAGTGCATAGTTGAGTATCGATCACAGTTTGCGTTTTGTCCAAATATTACTGTTTATTTATACAGTAAACTTCTATAATATCACTGTACGCAATGTGTTATGCGGGGGCCGCATCGTTACCCGGCGCACTAAGTCCTGGCTGAAACGGGTGGTGCCGTCAGCGCCTTAACCCCGCGTGAGCACACTGTGTTATGTCAACAAGCACAACGTTTCTCCTTGAGATACCGCGTGCACAACAGCTGGCAACAGGCAGCGGAAAGGTACG…	0	1030	1141	573	99.825	572	1	0	0	100	100
tisB/istR	CP019361.1	4761001	1	573	31042	30470	AAAAAACCCCGCCGGAGCGAGGTTTCGTCAGTCGCCTGCGGCTGGTAACCGCAAAGCACACTGTATTATGTCAACACTGAAAGTATACGTGTTCCGCGCAGAACGCGCAATTTCGGCACGAATTTTGACGTATTTAGTGCATAGTTGAGTATCGATCACAGTTTGCGTTTTGTCCAAATATTACTGTTTATTTATACAGTAAACTTCTATAATATCACTGTACGCAATGTGTTATGCGGGGGCCGCATCGTTACCCGGCGCACTAAGTCCTGGCTGAAACGGGTGGTGCCGTCAGCGCCTTAACCCCGCGTGAGCACACTGTGTTATGTCAACAAGCACAACGTTTCTCCTTGAGATACCGCGTGCACAACAGCTGGCAACAGGCAGCGGAAAGGTACG…	AAAAAACCCCGCCGGAGCGAGGTTTCGTCAGTCGCCTGCGGCTGGTAACCGCAAAGCACACTGTATTATGTCAACACTGAAAGTATACGTGTTCCGCGCAGAACGCGCAATTTCGGCACGAATTTTGACGTATTTAGTGCATAGTTGAGTATCGATCACAGTTTGCGTTTTGTCCAAATATTACTGTTTATTTATACAGTAAACTTCTATAATATCACTGTACGCAATGTGTTATGCGGGGGCCGCATCGTTACCCGGCGCACTAAGTCCTGGCTGAAACGGGTGGTGCCGTCAGCGCCTTAACCCCGCGTGAGCACACTGTGTTATGTCAACAAGCACAACGTTTCTCCTTGAGATACCGCGTGCACAACAGCTGGCAACAGGCAGCGGAAAGGTACG…	0	1030	1141	573	99.825	572	1	0	0	100	100
tisB/istR	CP068795.1	4884056	1	573	31817	31245	AAAAAACCCCGCCGGAGCGAGGTTTCGTCAGTCGCCTGCGGCTGGTAACCGCAAAGCACACTGTATTATGTCAACACTGAAAGTATACGTGTTCCGCGCAGAACGCGCAATTTCGGCACGAATTTTGACGTATTTAGTGCATAGTTGAGTATCGATCACAGTTTGCGTTTTGTCCAAATATTACTGTTTATTTATACAGTAAACTTCTATAATATCACTGTACGCAATGTGTTATGCGGGGGCCGCATCGTTACCCGGCGCACTAAGTCCTGGCTGAAACGGGTGGTGCCGTCAGCGCCTTAACCCCGCGTGAGCACACTGTGTTATGTCAACAAGCACAACGTTTCTCCTTGAGATACCGCGTGCACAACAGCTGGCAACAGGCAGCGGAAAGGTACG…	AAAAAACCCCGCCGGAGCGAGGTTTCGTCAGTCGCCTGCGGCTGGTAACCGCAAAGCACACTGTATTATGTCAACACTGAAAGTATACGTGTTCCGCGCAGAACGCGCAATTTCGGCACGAATTTTGACGTATTTAGTGCATAGTTGAGTATCGATCACAGTTTGCGTTTTGTCCAAATATTACTGTTTATTTATACAGTAAACTTCTATAATATCACTGTACGCAATGTGTTATGCGGGGGCCGCATCGTTACCCGGCGCACTAAGTCCTGGCTGAAACGGGTGGTGCCGTCAGCGCCTTAACCCCGCGTGAGCACACTGTGTTATGTCAACAAGCACAACGTTTCTCCTTGAGATACCGCGTGCACAACAGCTGGCAACAGGCAGCGGAAAGGTACG…	0	1030	1141	573	99.825	572	1	0	0	100	100
tisB/istR	CP068155.1	4938568	1	573	2407478	2408050	AAAAAACCCCGCCGGAGCGAGGTTTCGTCAGTCGCCTGCGGCTGGTAACCGCAAAGCACACTGTATTATGTCAACACTGAAAGTATACGTGTTCCGCGCAGAACGCGCAATTTCGGCACGAATTTTGACGTATTTAGTGCATAGTTGAGTATCGATCACAGTTTGCGTTTTGTCCAAATATTACTGTTTATTTATACAGTAAACTTCTATAATATCACTGTACGCAATGTGTTATGCGGGGGCCGCATCGTTACCCGGCGCACTAAGTCCTGGCTGAAACGGGTGGTGCCGTCAGCGCCTTAACCCCGCGTGAGCACACTGTGTTATGTCAACAAGCACAACGTTTCTCCTTGAGATACCGCGTGCACAACAGCTGGCAACAGGCAGCGGAAAGGTACG…	AAAAAACCCCGCCGGAGCGAGGTTTCGTCAGTCGCCTGCGGCTGGTAACCGCAAAGCACACTGTATTATGTCAACACTGAAAGTATACGTGTTCCGCGCAGAACGCGCAATTTCGGCACGAATTTTGACGTATTTAGTGCATAGTTGAGTATCGATCACAGTTTGCGTTTTGTCCAAATATTACTGTTTATTTATACAGTAAACTTCTATAATATCACTGTACGCAATGTGTTATGCGGGGGCCGCATCGTTACCCGGCGCACTAAGTCCTGGCTGAAACGGGTGGTGCCGTCAGCGCCTTAACCCCGCGTGAGCACACTGTGTTATGTCAACAAGCACAACGTTTCTCCTTGAGATACCGCGTGCACAACAGCTGGCAACAGGCAGCGGAAAGGTACG…	0	1030	1141	573	99.825	572	1	0	0	100	100
tisB/istR	CP048821.1	4622863	1	573	2935970	2936542	AAAAAACCCCGCCGGAGCGAGGTTTCGTCAGTCGCCTGCGGCTGGTAACCGCAAAGCACACTGTATTATGTCAACACTGAAAGTATACGTGTTCCGCGCAGAACGCGCAATTTCGGCACGAATTTTGACGTATTTAGTGCATAGTTGAGTATCGATCACAGTTTGCGTTTTGTCCAAATATTACTGTTTATTTATACAGTAAACTTCTATAATATCACTGTACGCAATGTGTTATGCGGGGGCCGCATCGTTACCCGGCGCACTAAGTCCTGGCTGAAACGGGTGGTGCCGTCAGCGCCTTAACCCCGCGTGAGCACACTGTGTTATGTCAACAAGCACAACGTTTCTCCTTGAGATACCGCGTGCACAACAGCTGGCAACAGGCAGCGGAAAGGTACG…	AAAAAACCCCGCCGGAGCGAGGTTTCGTCAGTCGCCTGCGGCTGGTAACCGCAAAGCACACTGTATTATGTCAACACTGAAAGTATACGTGTTCCGCGCAGAACGCGCAATTTCGGCACGAATTTTGACGTATTTAGTGCATAGTTGAGTATCGATCACAGTTTGCGTTTTGTCCAAATATTACTGTTTATTTATACAGTAAACTTCTATAATATCACTGTACGCAATGTGTTATGCGGGGGCCGCATCGTTACCCGGCGCACTAAGTCCTGGCTGAAACGGGTGGTGCCGTCAGCGCCTTAACCCCGCGTGAGCACACTGTGTTATGTCAACAAGCACAACGTTTCTCCTTGAGATACCGCGTGCACAACAGCTGGCAACAGGCAGCGGAAAGGTACG…	0	1030	1141	573	99.825	572	1	0	0	100	100
tisB/istR	CP062908.1	4747440	1	573	28201	27629	AAAAAACCCCGCCGGAGCGAGGTTTCGTCAGTCGCCTGCGGCTGGTAACCGCAAAGCACACTGTATTATGTCAACACTGAAAGTATACGTGTTCCGCGCAGAACGCGCAATTTCGGCACGAATTTTGACGTATTTAGTGCATAGTTGAGTATCGATCACAGTTTGCGTTTTGTCCAAATATTACTGTTTATTTATACAGTAAACTTCTATAATATCACTGTACGCAATGTGTTATGCGGGGGCCGCATCGTTACCCGGCGCACTAAGTCCTGGCTGAAACGGGTGGTGCCGTCAGCGCCTTAACCCCGCGTGAGCACACTGTGTTATGTCAACAAGCACAACGTTTCTCCTTGAGATACCGCGTGCACAACAGCTGGCAACAGGCAGCGGAAAGGTACG…	AAAAAACCCCGCCGGAGCGAGGTTTCGTCAGTCGCCTGCGGCTGGTAACCGCAAAGCACACTGTATTATGTCAACACTGAAAGTATACGTGTTCCGCGCAGAACGCGCAATTTCGGCACGAATTTTGACGTATTTAGTGCATAGTTGAGTATCGATCACAGTTTGCGTTTTGTCCAAATATTACTGTTTATTTATACAGTAAACTTCTATAATATCACTGTACGCAATGTGTTATGCGGGGGCCGCATCGTTACCCGGCGCACTAAGTCCTGGCTGAAACGGGTGGTGCCGTCAGCGCCTTAACCCCGCGTGAGCACACTGTGTTATGTCAACAAGCACAACGTTTCTCCTTGAGATACCGCGTGCACAACAGCTGGCAACAGGCAGCGGAAAGGTACG…	0	1030	1141	573	99.825	572	1	0	0	100	100
tisB/istR	CP062895.1	4743955	1	573	30612	30040	AAAAAACCCCGCCGGAGCGAGGTTTCGTCAGTCGCCTGCGGCTGGTAACCGCAAAGCACACTGTATTATGTCAACACTGAAAGTATACGTGTTCCGCGCAGAACGCGCAATTTCGGCACGAATTTTGACGTATTTAGTGCATAGTTGAGTATCGATCACAGTTTGCGTTTTGTCCAAATATTACTGTTTATTTATACAGTAAACTTCTATAATATCACTGTACGCAATGTGTTATGCGGGGGCCGCATCGTTACCCGGCGCACTAAGTCCTGGCTGAAACGGGTGGTGCCGTCAGCGCCTTAACCCCGCGTGAGCACACTGTGTTATGTCAACAAGCACAACGTTTCTCCTTGAGATACCGCGTGCACAACAGCTGGCAACAGGCAGCGGAAAGGTACG…	AAAAAACCCCGCCGGAGCGAGGTTTCGTCAGTCGCCTGCGGCTGGTAACCGCAAAGCACACTGTATTATGTCAACACTGAAAGTATACGTGTTCCGCGCAGAACGCGCAATTTCGGCACGAATTTTGACGTATTTAGTGCATAGTTGAGTATCGATCACAGTTTGCGTTTTGTCCAAATATCACTGTTTATTTATACAGTAAACTTCTATAATATCACTGTACGCAATGTGTTATGCGGGGGCCGCATCGTTACCCGGCGCACTAAGTCCTGGCTGAAACGGGTGGTGCCGTCAGCGCCTTAACCCCGCGTGAGCACACTGTGTTATGTCAACAAGCACAACGTTTCTCCTTGAGATACCGCGTGCACAACAGCTGGCAACAGGCAGCGGAAAGGTACG…	0	1030	1141	573	99.825	572	1	0	0	100	100
tisB/istR	CP062876.1	4792563	1	573	3065135	3064563	AAAAAACCCCGCCGGAGCGAGGTTTCGTCAGTCGCCTGCGGCTGGTAACCGCAAAGCACACTGTATTATGTCAACACTGAAAGTATACGTGTTCCGCGCAGAACGCGCAATTTCGGCACGAATTTTGACGTATTTAGTGCATAGTTGAGTATCGATCACAGTTTGCGTTTTGTCCAAATATTACTGTTTATTTATACAGTAAACTTCTATAATATCACTGTACGCAATGTGTTATGCGGGGGCCGCATCGTTACCCGGCGCACTAAGTCCTGGCTGAAACGGGTGGTGCCGTCAGCGCCTTAACCCCGCGTGAGCACACTGTGTTATGTCAACAAGCACAACGTTTCTCCTTGAGATACCGCGTGCACAACAGCTGGCAACAGGCAGCGGAAAGGTACG…	AAAAAACCCCGCCGGAGCGAGGTTTCGTCAGTCGCCTGCGGCTGGTAACCGCAAAGCACACTGTATTATGTCAACACTGAAAGTATACGTGTTCCGCGCAGAACGCGCAATTTCGGCACGAATTTTGACGTATTTAGTGCATAGTTGAGTATCGATCACAGTTTGCGTTTTGTCCAAATATTACTGTTTATTTATACAGTAAACTTCTATAATATCACTGTACGCAATGTGTTATGCGGGGGCCGCATCGTTACCCGGCGCACTAAGTCCTGGCTGAAACGGGTGGTGCCGTCAGCGCCTTAACCCCGCGTGAGCACACTGTGTTATGTCAACAAGCACAACGTTTCTCCTTGAGATACCGCGTGCACAACAGCTGGCAACAGGCAGCGGAAAGGTACG…	0	1030	1141	573	99.825	572	1	0	0	100	100
tisB/istR	CP062863.1	4747340	1	573	28201	27629	AAAAAACCCCGCCGGAGCGAGGTTTCGTCAGTCGCCTGCGGCTGGTAACCGCAAAGCACACTGTATTATGTCAACACTGAAAGTATACGTGTTCCGCGCAGAACGCGCAATTTCGGCACGAATTTTGACGTATTTAGTGCATAGTTGAGTATCGATCACAGTTTGCGTTTTGTCCAAATATTACTGTTTATTTATACAGTAAACTTCTATAATATCACTGTACGCAATGTGTTATGCGGGGGCCGCATCGTTACCCGGCGCACTAAGTCCTGGCTGAAACGGGTGGTGCCGTCAGCGCCTTAACCCCGCGTGAGCACACTGTGTTATGTCAACAAGCACAACGTTTCTCCTTGAGATACCGCGTGCACAACAGCTGGCAACAGGCAGCGGAAAGGTACG…	AAAAAACCCCGCCGGAGCGAGGTTTCGTCAGTCGCCTGCGGCTGGTAACCGCAAAGCACACTGTATTATGTCAACACTGAAAGTATACGTGTTCCGCGCAGAACGCGCAATTTCGGCACGAATTTTGACGTATTTAGTGCATAGTTGAGTATCGATCACAGTTTGCGTTTTGTCCAAATATTACTGTTTATTTATACAGTAAACTTCTATAATATCACTGTACGCAATGTGTTATGCGGGGGCCGCATCGTTACCCGGCGCACTAAGTCCTGGCTGAAACGGGTGGTGCCGTCAGCGCCTTAACCCCGCGTGAGCACACTGTGTTATGTCAACAAGCACAACGTTTCTCCTTGAGATACCGCGTGCACAACAGCTGGCAACAGGCAGCGGAAAGGTACG…	0	1030	1141	573	99.825	572	1	0	0	100	100
tisB/istR	CP062883.1	4743474	1	573	30612	30040	AAAAAACCCCGCCGGAGCGAGGTTTCGTCAGTCGCCTGCGGCTGGTAACCGCAAAGCACACTGTATTATGTCAACACTGAAAGTATACGTGTTCCGCGCAGAACGCGCAATTTCGGCACGAATTTTGACGTATTTAGTGCATAGTTGAGTATCGATCACAGTTTGCGTTTTGTCCAAATATTACTGTTTATTTATACAGTAAACTTCTATAATATCACTGTACGCAATGTGTTATGCGGGGGCCGCATCGTTACCCGGCGCACTAAGTCCTGGCTGAAACGGGTGGTGCCGTCAGCGCCTTAACCCCGCGTGAGCACACTGTGTTATGTCAACAAGCACAACGTTTCTCCTTGAGATACCGCGTGCACAACAGCTGGCAACAGGCAGCGGAAAGGTACG…	AAAAAACCCCGCCGGAGCGAGGTTTCGTCAGTCGCCTGCGGCTGGTAACCGCAAAGCACACTGTATTATGTCAACACTGAAAGTATACGTGTTCCGCGCAGAACGCGCAATTTCGGCACGAATTTTGACGTATTTAGTGCATAGTTGAGTATCGATCACAGTTTGCGTTTTGTCCAAATATCACTGTTTATTTATACAGTAAACTTCTATAATATCACTGTACGCAATGTGTTATGCGGGGGCCGCATCGTTACCCGGCGCACTAAGTCCTGGCTGAAACGGGTGGTGCCGTCAGCGCCTTAACCCCGCGTGAGCACACTGTGTTATGTCAACAAGCACAACGTTTCTCCTTGAGATACCGCGTGCACAACAGCTGGCAACAGGCAGCGGAAAGGTACG…	0	1030	1141	573	99.825	572	1	0	0	100	100
tisB/istR	CP062838.1	4742760	1	573	30612	30040	AAAAAACCCCGCCGGAGCGAGGTTTCGTCAGTCGCCTGCGGCTGGTAACCGCAAAGCACACTGTATTATGTCAACACTGAAAGTATACGTGTTCCGCGCAGAACGCGCAATTTCGGCACGAATTTTGACGTATTTAGTGCATAGTTGAGTATCGATCACAGTTTGCGTTTTGTCCAAATATTACTGTTTATTTATACAGTAAACTTCTATAATATCACTGTACGCAATGTGTTATGCGGGGGCCGCATCGTTACCCGGCGCACTAAGTCCTGGCTGAAACGGGTGGTGCCGTCAGCGCCTTAACCCCGCGTGAGCACACTGTGTTATGTCAACAAGCACAACGTTTCTCCTTGAGATACCGCGTGCACAACAGCTGGCAACAGGCAGCGGAAAGGTACG…	AAAAAACCCCGCCGGAGCGAGGTTTCGTCAGTCGCCTGCGGCTGGTAACCGCAAAGCACACTGTATTATGTCAACACTGAAAGTATACGTGTTCCGCGCAGAACGCGCAATTTCGGCACGAATTTTGACGTATTTAGTGCATAGTTGAGTATCGATCACAGTTTGCGTTTTGTCCAAATATCACTGTTTATTTATACAGTAAACTTCTATAATATCACTGTACGCAATGTGTTATGCGGGGGCCGCATCGTTACCCGGCGCACTAAGTCCTGGCTGAAACGGGTGGTGCCGTCAGCGCCTTAACCCCGCGTGAGCACACTGTGTTATGTCAACAAGCACAACGTTTCTCCTTGAGATACCGCGTGCACAACAGCTGGCAACAGGCAGCGGAAAGGTACG…	0	1030	1141	573	99.825	572	1	0	0	100	100
tisB/istR	CP062832.1	4742777	1	573	30612	30040	AAAAAACCCCGCCGGAGCGAGGTTTCGTCAGTCGCCTGCGGCTGGTAACCGCAAAGCACACTGTATTATGTCAACACTGAAAGTATACGTGTTCCGCGCAGAACGCGCAATTTCGGCACGAATTTTGACGTATTTAGTGCATAGTTGAGTATCGATCACAGTTTGCGTTTTGTCCAAATATTACTGTTTATTTATACAGTAAACTTCTATAATATCACTGTACGCAATGTGTTATGCGGGGGCCGCATCGTTACCCGGCGCACTAAGTCCTGGCTGAAACGGGTGGTGCCGTCAGCGCCTTAACCCCGCGTGAGCACACTGTGTTATGTCAACAAGCACAACGTTTCTCCTTGAGATACCGCGTGCACAACAGCTGGCAACAGGCAGCGGAAAGGTACG…	AAAAAACCCCGCCGGAGCGAGGTTTCGTCAGTCGCCTGCGGCTGGTAACCGCAAAGCACACTGTATTATGTCAACACTGAAAGTATACGTGTTCCGCGCAGAACGCGCAATTTCGGCACGAATTTTGACGTATTTAGTGCATAGTTGAGTATCGATCACAGTTTGCGTTTTGTCCAAATATCACTGTTTATTTATACAGTAAACTTCTATAATATCACTGTACGCAATGTGTTATGCGGGGGCCGCATCGTTACCCGGCGCACTAAGTCCTGGCTGAAACGGGTGGTGCCGTCAGCGCCTTAACCCCGCGTGAGCACACTGTGTTATGTCAACAAGCACAACGTTTCTCCTTGAGATACCGCGTGCACAACAGCTGGCAACAGGCAGCGGAAAGGTACG…	0	1030	1141	573	99.825	572	1	0	0	100	100
tisB/istR	CP062826.1	4741953	1	573	30612	30040	AAAAAACCCCGCCGGAGCGAGGTTTCGTCAGTCGCCTGCGGCTGGTAACCGCAAAGCACACTGTATTATGTCAACACTGAAAGTATACGTGTTCCGCGCAGAACGCGCAATTTCGGCACGAATTTTGACGTATTTAGTGCATAGTTGAGTATCGATCACAGTTTGCGTTTTGTCCAAATATTACTGTTTATTTATACAGTAAACTTCTATAATATCACTGTACGCAATGTGTTATGCGGGGGCCGCATCGTTACCCGGCGCACTAAGTCCTGGCTGAAACGGGTGGTGCCGTCAGCGCCTTAACCCCGCGTGAGCACACTGTGTTATGTCAACAAGCACAACGTTTCTCCTTGAGATACCGCGTGCACAACAGCTGGCAACAGGCAGCGGAAAGGTACG…	AAAAAACCCCGCCGGAGCGAGGTTTCGTCAGTCGCCTGCGGCTGGTAACCGCAAAGCACACTGTATTATGTCAACACTGAAAGTATACGTGTTCCGCGCAGAACGCGCAATTTCGGCACGAATTTTGACGTATTTAGTGCATAGTTGAGTATCGATCACAGTTTGCGTTTTGTCCAAATATCACTGTTTATTTATACAGTAAACTTCTATAATATCACTGTACGCAATGTGTTATGCGGGGGCCGCATCGTTACCCGGCGCACTAAGTCCTGGCTGAAACGGGTGGTGCCGTCAGCGCCTTAACCCCGCGTGAGCACACTGTGTTATGTCAACAAGCACAACGTTTCTCCTTGAGATACCGCGTGCACAACAGCTGGCAACAGGCAGCGGAAAGGTACG…	0	1030	1141	573	99.825	572	1	0	0	100	100
tisB/istR	CP062815.1	4741428	1	573	30612	30040	AAAAAACCCCGCCGGAGCGAGGTTTCGTCAGTCGCCTGCGGCTGGTAACCGCAAAGCACACTGTATTATGTCAACACTGAAAGTATACGTGTTCCGCGCAGAACGCGCAATTTCGGCACGAATTTTGACGTATTTAGTGCATAGTTGAGTATCGATCACAGTTTGCGTTTTGTCCAAATATTACTGTTTATTTATACAGTAAACTTCTATAATATCACTGTACGCAATGTGTTATGCGGGGGCCGCATCGTTACCCGGCGCACTAAGTCCTGGCTGAAACGGGTGGTGCCGTCAGCGCCTTAACCCCGCGTGAGCACACTGTGTTATGTCAACAAGCACAACGTTTCTCCTTGAGATACCGCGTGCACAACAGCTGGCAACAGGCAGCGGAAAGGTACG…	AAAAAACCCCGCCGGAGCGAGGTTTCGTCAGTCGCCTGCGGCTGGTAACCGCAAAGCACACTGTATTATGTCAACACTGAAAGTATACGTGTTCCGCGCAGAACGCGCAATTTCGGCACGAATTTTGACGTATTTAGTGCATAGTTGAGTATCGATCACAGTTTGCGTTTTGTCCAAATATCACTGTTTATTTATACAGTAAACTTCTATAATATCACTGTACGCAATGTGTTATGCGGGGGCCGCATCGTTACCCGGCGCACTAAGTCCTGGCTGAAACGGGTGGTGCCGTCAGCGCCTTAACCCCGCGTGAGCACACTGTGTTATGTCAACAAGCACAACGTTTCTCCTTGAGATACCGCGTGCACAACAGCTGGCAACAGGCAGCGGAAAGGTACG…	0	1030	1141	573	99.825	572	1	0	0	100	100
tisB/istR	CP075480.1	4582497	1	573	30612	30040	AAAAAACCCCGCCGGAGCGAGGTTTCGTCAGTCGCCTGCGGCTGGTAACCGCAAAGCACACTGTATTATGTCAACACTGAAAGTATACGTGTTCCGCGCAGAACGCGCAATTTCGGCACGAATTTTGACGTATTTAGTGCATAGTTGAGTATCGATCACAGTTTGCGTTTTGTCCAAATATTACTGTTTATTTATACAGTAAACTTCTATAATATCACTGTACGCAATGTGTTATGCGGGGGCCGCATCGTTACCCGGCGCACTAAGTCCTGGCTGAAACGGGTGGTGCCGTCAGCGCCTTAACCCCGCGTGAGCACACTGTGTTATGTCAACAAGCACAACGTTTCTCCTTGAGATACCGCGTGCACAACAGCTGGCAACAGGCAGCGGAAAGGTACG…	AAAAAACCCCGCCGGAGCGAGGTTTCGTCAGTCGCCTGCGGCTGGTAACCGCAAAGCACACTGTATTATGTCAACACTGAAAGTATACGTGTTCCGCGCAGAACGCGCAATTTCGGCACGAATTTTGACGTATTTAGTGCATAGTTGAGTATCGATCACAGTTTGCGTTTTGTCCAAATATTACTGTTTATTTATACAGTAAACTTCTATAATATCACTGTACGCAATGTGTTATGCGGGGGCCGCATCGTTACCCGGCGCACTAAGTCCTGGCTGAAACGGGTGGTGCCGTCAGCGCCTTAACCCCGCGTGAGCACACTGTGTTATGTCAACAAGCACAACGTTTCTCCTTGAGATACCGCGTGCACAACAGCTGGCAACAGGCAGCGGAAAGGTACG…	0	1030	1141	573	99.825	572	1	0	0	100	100
tisB/istR	CP075465.1	4581520	1	573	30612	30040	AAAAAACCCCGCCGGAGCGAGGTTTCGTCAGTCGCCTGCGGCTGGTAACCGCAAAGCACACTGTATTATGTCAACACTGAAAGTATACGTGTTCCGCGCAGAACGCGCAATTTCGGCACGAATTTTGACGTATTTAGTGCATAGTTGAGTATCGATCACAGTTTGCGTTTTGTCCAAATATTACTGTTTATTTATACAGTAAACTTCTATAATATCACTGTACGCAATGTGTTATGCGGGGGCCGCATCGTTACCCGGCGCACTAAGTCCTGGCTGAAACGGGTGGTGCCGTCAGCGCCTTAACCCCGCGTGAGCACACTGTGTTATGTCAACAAGCACAACGTTTCTCCTTGAGATACCGCGTGCACAACAGCTGGCAACAGGCAGCGGAAAGGTACG…	AAAAAACCCCGCCGGAGCGAGGTTTCGTCAGTCGCCTGCGGCTGGTAACCGCAAAGCACACTGTATTATGTCAACACTGAAAGTATACGTGTTCCGCGCAGAACGCGCAATTTCGGCACGAATTTTGACGTATTTAGTGCATAGTTGAGTATCGATCACAGTTTGCGTTTTGTCCAAATATTACTGTTTATTTATACAGTAAACTTCTATAATATCACTGTACGCAATGTGTTATGCGGGGGCCGCATCGTTACCCGGCGCACTAAGTCCTGGCTGAAACGGGTGGTGCCGTCAGCGCCTTAACCCCGCGTGAGCACACTGTGTTATGTCAACAAGCACAACGTTTCTCCTTGAGATACCGCGTGCACAACAGCTGGCAACAGGCAGCGGAAAGGTACG…	0	1030	1141	573	99.825	572	1	0	0	100	100
tisB/istR	CP061764.1	5113454	1	573	78121	77549	AAAAAACCCCGCCGGAGCGAGGTTTCGTCAGTCGCCTGCGGCTGGTAACCGCAAAGCACACTGTATTATGTCAACACTGAAAGTATACGTGTTCCGCGCAGAACGCGCAATTTCGGCACGAATTTTGACGTATTTAGTGCATAGTTGAGTATCGATCACAGTTTGCGTTTTGTCCAAATATTACTGTTTATTTATACAGTAAACTTCTATAATATCACTGTACGCAATGTGTTATGCGGGGGCCGCATCGTTACCCGGCGCACTAAGTCCTGGCTGAAACGGGTGGTGCCGTCAGCGCCTTAACCCCGCGTGAGCACACTGTGTTATGTCAACAAGCACAACGTTTCTCCTTGAGATACCGCGTGCACAACAGCTGGCAACAGGCAGCGGAAAGGTACG…	AAAAAACCCCGCCGGAGCGAGGTTTCGTCAGTCGCCTGCGGCTGGTAACCGCAAAGCACACTGTATTATGTCAACACTGAAAGTATACGTGTTCCGCGCAGAACGCGCAATTTCGGCACGAATTTTGACGTATTTAGTGCATAGTTGAGTATCGATCACAGTTTGCGTTTTGTCCAAATATTACTGTTTATTTATACAGTAAACTTCTATAATATCACTGTACGCAATGTGTTATGCGGGGGCCGCATCGTTACCCGGCGCACTAAGTCCTGGCTGAAACGGGTGGTGCCGTCAGCGCCTTAACCCCGCGTGAGCACACTGTGTTATGTCAACAAGCACAACGTTTCTCCTTGAGATACCGCGTGCACAACAGCTGGCAACAGGCAGCGGAAAGGTACG…	0	1030	1141	573	99.825	572	1	0	0	100	100
tisB/istR	CP061754.1	4797000	1	573	100402	99830	AAAAAACCCCGCCGGAGCGAGGTTTCGTCAGTCGCCTGCGGCTGGTAACCGCAAAGCACACTGTATTATGTCAACACTGAAAGTATACGTGTTCCGCGCAGAACGCGCAATTTCGGCACGAATTTTGACGTATTTAGTGCATAGTTGAGTATCGATCACAGTTTGCGTTTTGTCCAAATATTACTGTTTATTTATACAGTAAACTTCTATAATATCACTGTACGCAATGTGTTATGCGGGGGCCGCATCGTTACCCGGCGCACTAAGTCCTGGCTGAAACGGGTGGTGCCGTCAGCGCCTTAACCCCGCGTGAGCACACTGTGTTATGTCAACAAGCACAACGTTTCTCCTTGAGATACCGCGTGCACAACAGCTGGCAACAGGCAGCGGAAAGGTACG…	AAAAAACCCCGCCGGAGCGAGGTTTCGTCAGTCGCCTGCGGCTGGTAACCGCAAAGCACACTGTATTATGTCAACACTGAAAGTATACGTGTTCCGCGCAGAACGCGCAATTTCGGCACGAATTTTGACGTATTTAGTGCATAGTTGAGTATCGATCACAGTTTGCGTTTTGTCCAAATATTACTGTTTATTTATACAGTAAACTTCTATAATATCACTGTACGCAATGTGTTATGCGGGGGCCGCATCGTTACCCGGCGCACTAAGTCCTGGCTGAAACGGGTGGTGCCGTCAGCGCCTTAACCCCGCGTGAGCACACTGTGTTATGTCAACAAGCACAACGTTTCTCCTTGAGATACCGCGTGCACAACAGCTGGCAACAGGCAGCGGAAAGGTACG…	0	1030	1141	573	99.825	572	1	0	0	100	100
tisB/istR	AP023427.1	4557972	1	573	28169	27597	AAAAAACCCCGCCGGAGCGAGGTTTCGTCAGTCGCCTGCGGCTGGTAACCGCAAAGCACACTGTATTATGTCAACACTGAAAGTATACGTGTTCCGCGCAGAACGCGCAATTTCGGCACGAATTTTGACGTATTTAGTGCATAGTTGAGTATCGATCACAGTTTGCGTTTTGTCCAAATATTACTGTTTATTTATACAGTAAACTTCTATAATATCACTGTACGCAATGTGTTATGCGGGGGCCGCATCGTTACCCGGCGCACTAAGTCCTGGCTGAAACGGGTGGTGCCGTCAGCGCCTTAACCCCGCGTGAGCACACTGTGTTATGTCAACAAGCACAACGTTTCTCCTTGAGATACCGCGTGCACAACAGCTGGCAACAGGCAGCGGAAAGGTACG…	AAAAAACCCCGCCGGAGCGAGGTTTCGTCAGTCGCCTGCGGCTGGTAACCGCAAAGCACACTGTATTATGTCAACACTGAAAGTATACGTGTTCCGCGCAGAACGCGCAATTTCGGCACGAATTTTGACGTATTTAGTGCATAGTTGAGTATCGATCACAGTTTGCGTTTTGTCCAAATATTACTGTTTATTTATACAGTAAACTTCTATAATATCACTGTACGCAATGTGTTATGCGGGGGCCGCATCGTTACCCGGCGCACTAAGTCCTGGCTGAAACGGGTGGTGCCGTCAGCGCCTTAACCCCGCGTGAGCACACTGTGTTATGTCAACAAGCACAACGTTTCTCCTTGAGATACCGCGTGCACAACAGCTGGCAACAGGCAGCGGAAAGGTACG…	0	1030	1141	573	99.825	572	1	0	0	100	100
tisB/istR	CP060065.1	4844012	1	573	31381	30809	AAAAAACCCCGCCGGAGCGAGGTTTCGTCAGTCGCCTGCGGCTGGTAACCGCAAAGCACACTGTATTATGTCAACACTGAAAGTATACGTGTTCCGCGCAGAACGCGCAATTTCGGCACGAATTTTGACGTATTTAGTGCATAGTTGAGTATCGATCACAGTTTGCGTTTTGTCCAAATATTACTGTTTATTTATACAGTAAACTTCTATAATATCACTGTACGCAATGTGTTATGCGGGGGCCGCATCGTTACCCGGCGCACTAAGTCCTGGCTGAAACGGGTGGTGCCGTCAGCGCCTTAACCCCGCGTGAGCACACTGTGTTATGTCAACAAGCACAACGTTTCTCCTTGAGATACCGCGTGCACAACAGCTGGCAACAGGCAGCGGAAAGGTACG…	AAAAAACCCCGCCGGAGCGAGGTTTCGTCAGTCGCCTGCGGCTGGTAACCGCAAAGCACACTGTATTATGTCAACACTGAAAGTATACGTGTTCCGCGCAGAACGCGCAATTTCGGCACGAATTTTGACGTATTTAGTGCATAGTTGAGTATCGATCACAGTTTGCGTTTTGTCCAAATATTACTGTTTATTTATACAGTAAACTTCTATAATATCACTGTACGCAATGTGTTATGCGGGGGCCGCATCGTTACCCGGCGCACTAAGTCCTGGCTGAAACGGGTGGTGCCGTCAGCGCCTTAACCCCGCGTGAGCACACTGTGTTATGTCAACAAGCACAACGTTTCTCCTTGAGATACCGCGTGCACAACAGCTGGCAACAGGCAGCGGAAAGGTACG…	0	1030	1141	573	99.825	572	1	0	0	100	100
tisB/istR	CP060121.1	4528118	1	573	3710649	3711221	AAAAAACCCCGCCGGAGCGAGGTTTCGTCAGTCGCCTGCGGCTGGTAACCGCAAAGCACACTGTATTATGTCAACACTGAAAGTATACGTGTTCCGCGCAGAACGCGCAATTTCGGCACGAATTTTGACGTATTTAGTGCATAGTTGAGTATCGATCACAGTTTGCGTTTTGTCCAAATATTACTGTTTATTTATACAGTAAACTTCTATAATATCACTGTACGCAATGTGTTATGCGGGGGCCGCATCGTTACCCGGCGCACTAAGTCCTGGCTGAAACGGGTGGTGCCGTCAGCGCCTTAACCCCGCGTGAGCACACTGTGTTATGTCAACAAGCACAACGTTTCTCCTTGAGATACCGCGTGCACAACAGCTGGCAACAGGCAGCGGAAAGGTACG…	AAAAAACCCCGCCGGAGCGAGGTTTCGTCAGTCGCCTGCGGCTGGTAACCGCAAAGCACACTGTATTATGTCAACACTGAAAGTATACGTGTTCCGCGCAGAACGCGCAATTTCGGCACGAATTTTGACGTATTTAGTGCATAGTTGAGTATCGATCACAGTTTGCGTTTTGTCCAAATATTACTGTTTATTTATACAGTAAACTTCTATAATATCACTGTACGCAATGTGTTATGCGGGGGCCGCATCGTTACCCGGCGCACTAAGTCCTGGCTGAAACGGGTGGTGCCGTCAGCGCCTTAACCCCGCGTGAGCACACTGTGTTATGTCAACAAGCACAACGTTTCTCCTTGAGATACCGCGTGCACAACAGCTGGCAACAGGCAGCGGAAAGGTACG…	0	1030	1141	573	99.825	572	1	0	0	100	100
tisB/istR	CP047277.1	4774769	1	573	31320	30748	AAAAAACCCCGCCGGAGCGAGGTTTCGTCAGTCGCCTGCGGCTGGTAACCGCAAAGCACACTGTATTATGTCAACACTGAAAGTATACGTGTTCCGCGCAGAACGCGCAATTTCGGCACGAATTTTGACGTATTTAGTGCATAGTTGAGTATCGATCACAGTTTGCGTTTTGTCCAAATATTACTGTTTATTTATACAGTAAACTTCTATAATATCACTGTACGCAATGTGTTATGCGGGGGCCGCATCGTTACCCGGCGCACTAAGTCCTGGCTGAAACGGGTGGTGCCGTCAGCGCCTTAACCCCGCGTGAGCACACTGTGTTATGTCAACAAGCACAACGTTTCTCCTTGAGATACCGCGTGCACAACAGCTGGCAACAGGCAGCGGAAAGGTACG…	AAAAAACCCCGCCGGAGCGAGGTTTCGTCAGTCGCCTGCGGCTGGTAACCGCAAAGCACACTGTATTATGTCAACACTGAAAGTATACGTGTTCCGCGCAGAACGCGCAATTTCGGCACGAATTTTGACGTATTTAGTGCATAGTTGAGTATTGATCACAGTTTGCGTTTTGTCCAAATATTACTGTTTATTTATACAGTAAACTTCTATAATATCACTGTACGCAATGTGTTATGCGGGGGCCGCATCGTTACCCGGCGCACTAAGTCCTGGCTGAAACGGGTGGTGCCGTCAGCGCCTTAACCCCGCGTGAGCACACTGTGTTATGTCAACAAGCACAACGTTTCTCCTTGAGATACCGCGTGCACAACAGCTGGCAACAGGCAGCGGAAAGGTACG…	0	1030	1141	573	99.825	572	1	0	0	100	100
tisB/istR	AP022095.1	4920533	1	573	31142	30570	AAAAAACCCCGCCGGAGCGAGGTTTCGTCAGTCGCCTGCGGCTGGTAACCGCAAAGCACACTGTATTATGTCAACACTGAAAGTATACGTGTTCCGCGCAGAACGCGCAATTTCGGCACGAATTTTGACGTATTTAGTGCATAGTTGAGTATCGATCACAGTTTGCGTTTTGTCCAAATATTACTGTTTATTTATACAGTAAACTTCTATAATATCACTGTACGCAATGTGTTATGCGGGGGCCGCATCGTTACCCGGCGCACTAAGTCCTGGCTGAAACGGGTGGTGCCGTCAGCGCCTTAACCCCGCGTGAGCACACTGTGTTATGTCAACAAGCACAACGTTTCTCCTTGAGATACCGCGTGCACAACAGCTGGCAACAGGCAGCGGAAAGGTACG…	AAAAAACCCCGCCGGAGCGAGGTTTCGTCAGTCGCCTGCGGCTGGTAACCGCAAAGCACACTGTATTATGTCAACACTGAAAGTATACGTGTTCCGCGCAGAACGCGCAATTTCGGCACGAATTTTGACGTATTTAGTGCATAGTTGAGTATCGATCACAGTTTGCGTTTTGTCCAAATATTACTGTTTATTTATACAGTAAACTTCTATAATATCACTGTACGCAATGTGTTATGCGGGGGCCGCATCGTTACCCGGCGCACTAAGTCCTGGCTGAAACGGGTGGTGCCGTCAGCGCCTTAACCCCGCGTGAGCACACTGTGTTATGTCAACAAGCACAACGTTTCTCCTTGAGATACCGCGTGCACAACAGCTGGCAACAGGCAGCGGAAAGGTACG…	0	1030	1141	573	99.825	572	1	0	0	100	100
tisB/istR	CP058027.1	4567596	1	573	30612	30040	AAAAAACCCCGCCGGAGCGAGGTTTCGTCAGTCGCCTGCGGCTGGTAACCGCAAAGCACACTGTATTATGTCAACACTGAAAGTATACGTGTTCCGCGCAGAACGCGCAATTTCGGCACGAATTTTGACGTATTTAGTGCATAGTTGAGTATCGATCACAGTTTGCGTTTTGTCCAAATATTACTGTTTATTTATACAGTAAACTTCTATAATATCACTGTACGCAATGTGTTATGCGGGGGCCGCATCGTTACCCGGCGCACTAAGTCCTGGCTGAAACGGGTGGTGCCGTCAGCGCCTTAACCCCGCGTGAGCACACTGTGTTATGTCAACAAGCACAACGTTTCTCCTTGAGATACCGCGTGCACAACAGCTGGCAACAGGCAGCGGAAAGGTACG…	AAAAAACCCCGCCGGAGCGAGGTTTCGTCAGTCGCCTGCGGCTGGTAACCGCAAAGCACACTGTATTATGTCAACACTGAAAGTATACGTGTTCCGCGCAGAACGCGCAATTTCGGCACGAATTTTGACGTATTTAGTGCATAGTTGAGTATCGATCACAGTTTGCGTTTTGTCCAAATATTACTGTTTATTTATACAGTAAACTTCTATAATATCACTGTACGCAATGTGTTATGCGGGGGCCGCATCGTTACCCGGCGCACTAAGTCCTGGCTGAAACGGGTGGTTCCGTCAGCGCCTTAACCCCGCGTGAGCACACTGTGTTATGTCAACAAGCACAACGTTTCTCCTTGAGATACCGCGTGCACAACAGCTGGCAACAGGCAGCGGAAAGGTACG…	0	1030	1141	573	99.825	572	1	0	0	100	100
tisB/istR	CP050044.1	4743075	1	573	28201	27629	AAAAAACCCCGCCGGAGCGAGGTTTCGTCAGTCGCCTGCGGCTGGTAACCGCAAAGCACACTGTATTATGTCAACACTGAAAGTATACGTGTTCCGCGCAGAACGCGCAATTTCGGCACGAATTTTGACGTATTTAGTGCATAGTTGAGTATCGATCACAGTTTGCGTTTTGTCCAAATATTACTGTTTATTTATACAGTAAACTTCTATAATATCACTGTACGCAATGTGTTATGCGGGGGCCGCATCGTTACCCGGCGCACTAAGTCCTGGCTGAAACGGGTGGTGCCGTCAGCGCCTTAACCCCGCGTGAGCACACTGTGTTATGTCAACAAGCACAACGTTTCTCCTTGAGATACCGCGTGCACAACAGCTGGCAACAGGCAGCGGAAAGGTACG…	AAAAAACCCCGCCGGAGCGAGGTTTCGTCAGTCGCCTGCGGCTGGTAACCGCAAAGCACACTGTATTATGTCAACACTGAAAGTATACGTGTTCCGCGCAGAACGCGCAATTTCGGCACGAATTTTGACGTATTTAGTGCATAGTTGAGTATCGATCACAGTTTGCGTTTTGTCCAAATATTACTGTTTATTTATACAGTAAACTTCTATAATATCACTGTACGCAATGTGTTATGCGGGGGCCGCATCGTTACCCGGCGCACTAAGTCCTGGCTGAAACGGGTGGTGCCGTCAGCGCCTTAACCCCGCGTGAGCACACTGTGTTATGTCAACAAGCACAACGTTTCTCCTTGAGATACCGCGTGCACAACAGCTGGCAACAGGCAGCGGAAAGGTACG…	0	1030	1141	573	99.825	572	1	0	0	100	100
tisB/istR	CP057936.1	4767601	1	573	28202	27630	AAAAAACCCCGCCGGAGCGAGGTTTCGTCAGTCGCCTGCGGCTGGTAACCGCAAAGCACACTGTATTATGTCAACACTGAAAGTATACGTGTTCCGCGCAGAACGCGCAATTTCGGCACGAATTTTGACGTATTTAGTGCATAGTTGAGTATCGATCACAGTTTGCGTTTTGTCCAAATATTACTGTTTATTTATACAGTAAACTTCTATAATATCACTGTACGCAATGTGTTATGCGGGGGCCGCATCGTTACCCGGCGCACTAAGTCCTGGCTGAAACGGGTGGTGCCGTCAGCGCCTTAACCCCGCGTGAGCACACTGTGTTATGTCAACAAGCACAACGTTTCTCCTTGAGATACCGCGTGCACAACAGCTGGCAACAGGCAGCGGAAAGGTACG…	AAAAAACCCCGCCGGAGCGAGGTTTCGTCAGTCGCCTGCGGCTGGTAACCGCAAAGCACACTGTATTATGTCAACACTGAAAGTATACGTGTTCCGCGCAGAACGCGCAATTTCGGCACGAATTTTGACGTATTTAGTGCATAGTTGAGTATCGATCACAGTTTGCGTTTTGTCCAAATATTACTGTTTATTTATACAGTAAACTTCTATAATATCACTGTACGCAATGTGTTATGCGGGGGCCGCATCGTTACCCGGCGCACTAAGTCCTGGCTGAAACGGGTGGTGCCGTCAGCGCCTTAACCCCGCGTGAGCACACTGTGTTATGTCAACAAGCACAACGTTTCTCCTTGAGATACCGCGTGCACAACAGCTGGCAACAGGCAGCGGAAAGGTACG…	0	1030	1141	573	99.825	572	1	0	0	100	100
tisB/istR	CP057860.1	4616178	1	573	2934610	2934038	AAAAAACCCCGCCGGAGCGAGGTTTCGTCAGTCGCCTGCGGCTGGTAACCGCAAAGCACACTGTATTATGTCAACACTGAAAGTATACGTGTTCCGCGCAGAACGCGCAATTTCGGCACGAATTTTGACGTATTTAGTGCATAGTTGAGTATCGATCACAGTTTGCGTTTTGTCCAAATATTACTGTTTATTTATACAGTAAACTTCTATAATATCACTGTACGCAATGTGTTATGCGGGGGCCGCATCGTTACCCGGCGCACTAAGTCCTGGCTGAAACGGGTGGTGCCGTCAGCGCCTTAACCCCGCGTGAGCACACTGTGTTATGTCAACAAGCACAACGTTTCTCCTTGAGATACCGCGTGCACAACAGCTGGCAACAGGCAGCGGAAAGGTACG…	AAAAAACCCCGCCGGAGCGAGGTTTCGTCAGTCGCCTGCGGCTGGTAACCGCAAAGCACACTGTATTATGTCAACACTGAAAGTATACGTGTTCCGCGCAGAACGCGCAATTTCGGCACGAATTTTGACGTATTTAGTGCATAGTTGAGTATCGATCACAGTTTGCGTTTTGTCCAAATATTACTGTTTATTTATACAGTAAACTTCTATAATATCACTGTACGCAATGTGTTATGCGGGGGCCGCATCGTTACCCGGCGCACTAAGTCCTGGCTGAAACGGGTGGTGCCGTCAGCGCCTTAACCCCGCGTGAGCACACTGTGTTATGTCAACAAGCACAACGTTTCTCCTTGAGATACCGCGTGCACAACAGCTGGCAACAGGCAGCGGAAAGGTACG…	0	1030	1141	573	99.825	572	1	0	0	100	100
tisB/istR	CP057729.1	4833960	1	573	3048893	3049465	AAAAAACCCCGCCGGAGCGAGGTTTCGTCAGTCGCCTGCGGCTGGTAACCGCAAAGCACACTGTATTATGTCAACACTGAAAGTATACGTGTTCCGCGCAGAACGCGCAATTTCGGCACGAATTTTGACGTATTTAGTGCATAGTTGAGTATCGATCACAGTTTGCGTTTTGTCCAAATATTACTGTTTATTTATACAGTAAACTTCTATAATATCACTGTACGCAATGTGTTATGCGGGGGCCGCATCGTTACCCGGCGCACTAAGTCCTGGCTGAAACGGGTGGTGCCGTCAGCGCCTTAACCCCGCGTGAGCACACTGTGTTATGTCAACAAGCACAACGTTTCTCCTTGAGATACCGCGTGCACAACAGCTGGCAACAGGCAGCGGAAAGGTACG…	AAAAAACCCCGCCGGAGCGAGGTTTCGTCAGTCGCCTGCGGCTGGTAACCGCAAAGCACACTGTATTATGTCAACACTGAAAGTATACGTGTTCCGCGCAGAACGCGCAATTTCGGCACGAATTTTGACGTATTTAGTGCATAGTTGAGTATCGATCACAGTTTGCGTTTTGTCCAAATATTACTGTTTATTTATACAGTAAACTTCTATAATATCACTGTACGCAATGTGTTATGCGGGGGCCGCATCGTTACCCGGCGCACTAAGTCCTGGCTGAAACGGGTGGTGCCGTCAGCGCCTTAACCCCGCGTGAGCACACTGTGTTATGTCAACAAGCACAACGTTTCTCCTTGAGATACCGCGTGCACAACAGCTGGCAACAGGCAGCGGAAAGGTACG…	0	1030	1141	573	99.825	572	1	0	0	100	100
tisB/istR	CP057717.1	4652282	1	573	28201	27629	AAAAAACCCCGCCGGAGCGAGGTTTCGTCAGTCGCCTGCGGCTGGTAACCGCAAAGCACACTGTATTATGTCAACACTGAAAGTATACGTGTTCCGCGCAGAACGCGCAATTTCGGCACGAATTTTGACGTATTTAGTGCATAGTTGAGTATCGATCACAGTTTGCGTTTTGTCCAAATATTACTGTTTATTTATACAGTAAACTTCTATAATATCACTGTACGCAATGTGTTATGCGGGGGCCGCATCGTTACCCGGCGCACTAAGTCCTGGCTGAAACGGGTGGTGCCGTCAGCGCCTTAACCCCGCGTGAGCACACTGTGTTATGTCAACAAGCACAACGTTTCTCCTTGAGATACCGCGTGCACAACAGCTGGCAACAGGCAGCGGAAAGGTACG…	AAAAAACCCCGCCGGAGCGAGGTTTCGTCAGTCGCCTGCGGCTGGTAACCGCAAAGCACACTGTATTATGTCAACACTGAAAGTATACGTGTTCCGCGCAGAACGCGCAATTTCGGCACGAATTTTGACGTATTTAGTGCATAGTTGAGTATCGATCACAGTTTGCGTTTTGTCCAAATATTACTGTTTATTTATACAGTAAACTTCTATAATATCACTGTACGCAATGTGTTATGCGGGGGCCGCATCGTTACCCGGCGCACTAAGTCCTGGCTGAAACGGGTGGTGCCGTCAGCGCCTTAACCCCGCGTGAGCACACTGTGTTATGTCAACAAGCACAACGTTTCTCCTTGAGATACCGCGTGCACAACAGCTGGCAACAGGCAGCGGAAAGGTACG…	0	1030	1141	573	99.825	572	1	0	0	100	100
tisB/istR	CP057705.1	4652282	1	573	28201	27629	AAAAAACCCCGCCGGAGCGAGGTTTCGTCAGTCGCCTGCGGCTGGTAACCGCAAAGCACACTGTATTATGTCAACACTGAAAGTATACGTGTTCCGCGCAGAACGCGCAATTTCGGCACGAATTTTGACGTATTTAGTGCATAGTTGAGTATCGATCACAGTTTGCGTTTTGTCCAAATATTACTGTTTATTTATACAGTAAACTTCTATAATATCACTGTACGCAATGTGTTATGCGGGGGCCGCATCGTTACCCGGCGCACTAAGTCCTGGCTGAAACGGGTGGTGCCGTCAGCGCCTTAACCCCGCGTGAGCACACTGTGTTATGTCAACAAGCACAACGTTTCTCCTTGAGATACCGCGTGCACAACAGCTGGCAACAGGCAGCGGAAAGGTACG…	AAAAAACCCCGCCGGAGCGAGGTTTCGTCAGTCGCCTGCGGCTGGTAACCGCAAAGCACACTGTATTATGTCAACACTGAAAGTATACGTGTTCCGCGCAGAACGCGCAATTTCGGCACGAATTTTGACGTATTTAGTGCATAGTTGAGTATCGATCACAGTTTGCGTTTTGTCCAAATATTACTGTTTATTTATACAGTAAACTTCTATAATATCACTGTACGCAATGTGTTATGCGGGGGCCGCATCGTTACCCGGCGCACTAAGTCCTGGCTGAAACGGGTGGTGCCGTCAGCGCCTTAACCCCGCGTGAGCACACTGTGTTATGTCAACAAGCACAACGTTTCTCCTTGAGATACCGCGTGCACAACAGCTGGCAACAGGCAGCGGAAAGGTACG…	0	1030	1141	573	99.825	572	1	0	0	100	100
tisB/istR	CP057408.1	5301629	1	573	28202	27630	AAAAAACCCCGCCGGAGCGAGGTTTCGTCAGTCGCCTGCGGCTGGTAACCGCAAAGCACACTGTATTATGTCAACACTGAAAGTATACGTGTTCCGCGCAGAACGCGCAATTTCGGCACGAATTTTGACGTATTTAGTGCATAGTTGAGTATCGATCACAGTTTGCGTTTTGTCCAAATATTACTGTTTATTTATACAGTAAACTTCTATAATATCACTGTACGCAATGTGTTATGCGGGGGCCGCATCGTTACCCGGCGCACTAAGTCCTGGCTGAAACGGGTGGTGCCGTCAGCGCCTTAACCCCGCGTGAGCACACTGTGTTATGTCAACAAGCACAACGTTTCTCCTTGAGATACCGCGTGCACAACAGCTGGCAACAGGCAGCGGAAAGGTACG…	AAAAAACCCCGCCGGAGCGAGGTTTCGTCAGTCGCCTGCGGCTGGTAACCGCAAAGCACACTGTATTATGTCAACACTGAAAGTATACGTGTTCCGCGCAGAACGCGCAATTTCGGCACGAATTTTGACGTATTTAGTGCATAGTTGAGTATCGATCACAGTTTGCGTTTTGTCCAAATATTACTGTTTATTTATACAGTAAACTTCTATAATATCACTGTACGCAATGTGTTATGCGGGGGCCGCATCGTTACCCGGCGCACTAAGTCCTGGCTGAAACGGGTGGTGCCGTCAGCGCCTTAACCCCGCGTGAGCACACTGTGTTATGTCAACAAGCACAACGTTTCTCCTTGAGATACCGCGTGCACAACAGCTGGCAACAGGCAGCGGAAAGGTACG…	0	1030	1141	573	99.825	572	1	0	0	100	100
tisB/istR	CP057402.1	4951381	1	573	4676334	4676906	AAAAAACCCCGCCGGAGCGAGGTTTCGTCAGTCGCCTGCGGCTGGTAACCGCAAAGCACACTGTATTATGTCAACACTGAAAGTATACGTGTTCCGCGCAGAACGCGCAATTTCGGCACGAATTTTGACGTATTTAGTGCATAGTTGAGTATCGATCACAGTTTGCGTTTTGTCCAAATATTACTGTTTATTTATACAGTAAACTTCTATAATATCACTGTACGCAATGTGTTATGCGGGGGCCGCATCGTTACCCGGCGCACTAAGTCCTGGCTGAAACGGGTGGTGCCGTCAGCGCCTTAACCCCGCGTGAGCACACTGTGTTATGTCAACAAGCACAACGTTTCTCCTTGAGATACCGCGTGCACAACAGCTGGCAACAGGCAGCGGAAAGGTACG…	AAAAAACCCCGCCGGAGCGAGGTTTCGTCAGTCGCCTGCGGCTGGTAACCGCAAAGCACACTGTATTATGTCAACACTGAAAGTATACGTGTTCCGCGCAGAACGCGCAATTTCGGCACGAATTTTGACGTATTTAGTGCATAGTTGAGTATCGATCACAGTTTGCGTTTTGTCCAAATATTACTGTTTATTTATACAGTAAACTTCTATAATATCACTGTACGCAATGTGTTATGCGGGGGCCGCATCGTTACCCGGCGCACTAAGTCCTGGCTGAAACGGGTGGTGCCGTCAGCGCCTTAACCCCGCGTGAGCACACTGTGTTATGTCAACAAGCACAACGTTTCTCCTTGAGATACCGCGTGCACAACAGCTGGCAACAGGCAGCGGAAAGGTACG…	0	1030	1141	573	99.825	572	1	0	0	100	100
tisB/istR	CP057344.1	4892459	1	573	31040	30468	AAAAAACCCCGCCGGAGCGAGGTTTCGTCAGTCGCCTGCGGCTGGTAACCGCAAAGCACACTGTATTATGTCAACACTGAAAGTATACGTGTTCCGCGCAGAACGCGCAATTTCGGCACGAATTTTGACGTATTTAGTGCATAGTTGAGTATCGATCACAGTTTGCGTTTTGTCCAAATATTACTGTTTATTTATACAGTAAACTTCTATAATATCACTGTACGCAATGTGTTATGCGGGGGCCGCATCGTTACCCGGCGCACTAAGTCCTGGCTGAAACGGGTGGTGCCGTCAGCGCCTTAACCCCGCGTGAGCACACTGTGTTATGTCAACAAGCACAACGTTTCTCCTTGAGATACCGCGTGCACAACAGCTGGCAACAGGCAGCGGAAAGGTACG…	AAAAAACCCCGCCGGAGCGAGGTTTCGTCAGTCGCCTGCGGCTGGTAACCGCAAAGCACACTGTATTATGTCAACACTGAAAGTATACGTGTTCCGCGCAGAACGCGCAATTTCGGCACGAATTTTGACGTATTTAGTGCATAGTTGAGTATCGATCACAGTTTGCGTTTTGTCCAAATATTACTGTTTATTTATACAGTAAACTTCTATAATATCACTGTACGCAATGTGTTATGCGGGGGCCGCATCGTTACCCGGCGCACTAAGTCCTGGCTGAAACGGGTGGTGCCGTCAGCGCCTTAACCCCGCGTGAGCACACTGTGTTATGTCAACAAGCACAACGTTTCTCCTTGAGATACCGCGTGCACAACAGCTGGCAACAGGCAGCGGAAAGGTACG…	0	1030	1141	573	99.825	572	1	0	0	100	100
tisB/istR	CP057302.1	5167871	1	573	28202	27630	AAAAAACCCCGCCGGAGCGAGGTTTCGTCAGTCGCCTGCGGCTGGTAACCGCAAAGCACACTGTATTATGTCAACACTGAAAGTATACGTGTTCCGCGCAGAACGCGCAATTTCGGCACGAATTTTGACGTATTTAGTGCATAGTTGAGTATCGATCACAGTTTGCGTTTTGTCCAAATATTACTGTTTATTTATACAGTAAACTTCTATAATATCACTGTACGCAATGTGTTATGCGGGGGCCGCATCGTTACCCGGCGCACTAAGTCCTGGCTGAAACGGGTGGTGCCGTCAGCGCCTTAACCCCGCGTGAGCACACTGTGTTATGTCAACAAGCACAACGTTTCTCCTTGAGATACCGCGTGCACAACAGCTGGCAACAGGCAGCGGAAAGGTACG…	AAAAAACCCCGCCGGAGCGAGGTTTCGTCAGTCGCCTGCGGCTGGTAACCGCAAAGCACACTGTATTATGTCAACACTGAAAGTATACGTGTTCCGCGCAGAACGCGCAATTTCGGCACGAATTTTGACGTATTTAGTGCATAGTTGAGTATCGATCACAGTTTGCGTTTTGTCCAAATATTACTGTTTATTTATACAGTAAACTTCTATAATATCACTGTACGCAATGTGTTATGCGGGGGCCGCATCGTTACCCGGCGCACTAAGTCCTGGCTGAAACGGGTGGTGCCGTCAGCGCCTTAACCCCGCGTGAGCACACTGTGTTATGTCAACAAGCACAACGTTTCTCCTTGAGATACCGCGTGCACAACAGCTGGCAACAGGCAGCGGAAAGGTACG…	0	1030	1141	573	99.825	572	1	0	0	100	100
tisB/istR	CP057293.1	5167871	1	573	28202	27630	AAAAAACCCCGCCGGAGCGAGGTTTCGTCAGTCGCCTGCGGCTGGTAACCGCAAAGCACACTGTATTATGTCAACACTGAAAGTATACGTGTTCCGCGCAGAACGCGCAATTTCGGCACGAATTTTGACGTATTTAGTGCATAGTTGAGTATCGATCACAGTTTGCGTTTTGTCCAAATATTACTGTTTATTTATACAGTAAACTTCTATAATATCACTGTACGCAATGTGTTATGCGGGGGCCGCATCGTTACCCGGCGCACTAAGTCCTGGCTGAAACGGGTGGTGCCGTCAGCGCCTTAACCCCGCGTGAGCACACTGTGTTATGTCAACAAGCACAACGTTTCTCCTTGAGATACCGCGTGCACAACAGCTGGCAACAGGCAGCGGAAAGGTACG…	AAAAAACCCCGCCGGAGCGAGGTTTCGTCAGTCGCCTGCGGCTGGTAACCGCAAAGCACACTGTATTATGTCAACACTGAAAGTATACGTGTTCCGCGCAGAACGCGCAATTTCGGCACGAATTTTGACGTATTTAGTGCATAGTTGAGTATCGATCACAGTTTGCGTTTTGTCCAAATATTACTGTTTATTTATACAGTAAACTTCTATAATATCACTGTACGCAATGTGTTATGCGGGGGCCGCATCGTTACCCGGCGCACTAAGTCCTGGCTGAAACGGGTGGTGCCGTCAGCGCCTTAACCCCGCGTGAGCACACTGTGTTATGTCAACAAGCACAACGTTTCTCCTTGAGATACCGCGTGCACAACAGCTGGCAACAGGCAGCGGAAAGGTACG…	0	1030	1141	573	99.825	572	1	0	0	100	100
tisB/istR	CP057204.1	4898357	1	573	3147855	3147283	AAAAAACCCCGCCGGAGCGAGGTTTCGTCAGTCGCCTGCGGCTGGTAACCGCAAAGCACACTGTATTATGTCAACACTGAAAGTATACGTGTTCCGCGCAGAACGCGCAATTTCGGCACGAATTTTGACGTATTTAGTGCATAGTTGAGTATCGATCACAGTTTGCGTTTTGTCCAAATATTACTGTTTATTTATACAGTAAACTTCTATAATATCACTGTACGCAATGTGTTATGCGGGGGCCGCATCGTTACCCGGCGCACTAAGTCCTGGCTGAAACGGGTGGTGCCGTCAGCGCCTTAACCCCGCGTGAGCACACTGTGTTATGTCAACAAGCACAACGTTTCTCCTTGAGATACCGCGTGCACAACAGCTGGCAACAGGCAGCGGAAAGGTACG…	AAAAAACCCCGCCGGAGCGAGGTTTCGTCAGTCGCCTGCGGCTGGTAACCGCAAAGCACACTGTATTATGTCAACACTGAAAGTATACGTGTTCCGCGCAGAACGCGCAATTTCGGCACGAATTTTGACGTATTTAGTGCATAGTTGAGTATCGATCACAGTTTGCGTTTTGTCCAAATATTACTGTTTATTTATACAGTAAACTTCTATAATATCACTGTACGCAATGTGTTATGCGGGGGCCGCATCGTTACCCGGCGCACTAAGTCCTGGCTGAAACGGGTGGTGCCGTCAGCGCCTTAACCCCGCGTGAGCACACTGTGTTATGTCAACAAGCACAACGTTTCTCCTTGAGATACCGCGTGCACAACAGCTGGCAACAGGCAGCGGAAAGGTACG…	0	1030	1141	573	99.825	572	1	0	0	100	100
tisB/istR	CP057194.1	5026852	1	573	3191394	3191966	AAAAAACCCCGCCGGAGCGAGGTTTCGTCAGTCGCCTGCGGCTGGTAACCGCAAAGCACACTGTATTATGTCAACACTGAAAGTATACGTGTTCCGCGCAGAACGCGCAATTTCGGCACGAATTTTGACGTATTTAGTGCATAGTTGAGTATCGATCACAGTTTGCGTTTTGTCCAAATATTACTGTTTATTTATACAGTAAACTTCTATAATATCACTGTACGCAATGTGTTATGCGGGGGCCGCATCGTTACCCGGCGCACTAAGTCCTGGCTGAAACGGGTGGTGCCGTCAGCGCCTTAACCCCGCGTGAGCACACTGTGTTATGTCAACAAGCACAACGTTTCTCCTTGAGATACCGCGTGCACAACAGCTGGCAACAGGCAGCGGAAAGGTACG…	AAAAAACCCCGCCGGAGCGAGGTTTCGTCAGTCGCCTGCGGCTGGTAACCGCAAAGCACACTGTATTATGTCAACACTGAAAGTATACGTGTTCCGCGCAGAACGCGCAATTTCGGCACGAATTTTGACGTATTTAGTGCATAGTTGAGTATCGATCACAATTTGCGTTTTGTCCAAATATTACTGTTTATTTATACAGTAAACTTCTATAATATCACTGTACGCAATGTGTTATGCGGGGGCCGCATCGTTACCCGGCGCACTAAGTCCTGGCTGAAACGGGTGGTGCCGTCAGCGCCTTAACCCCGCGTGAGCACACTGTGTTATGTCAACAAGCACAACGTTTCTCCTTGAGATACCGCGTGCACAACAGCTGGCAACAGGCAGCGGAAAGGTACG…	0	1030	1141	573	99.825	572	1	0	0	100	100
tisB/istR	CP057270.1	4760456	1	573	31041	30469	AAAAAACCCCGCCGGAGCGAGGTTTCGTCAGTCGCCTGCGGCTGGTAACCGCAAAGCACACTGTATTATGTCAACACTGAAAGTATACGTGTTCCGCGCAGAACGCGCAATTTCGGCACGAATTTTGACGTATTTAGTGCATAGTTGAGTATCGATCACAGTTTGCGTTTTGTCCAAATATTACTGTTTATTTATACAGTAAACTTCTATAATATCACTGTACGCAATGTGTTATGCGGGGGCCGCATCGTTACCCGGCGCACTAAGTCCTGGCTGAAACGGGTGGTGCCGTCAGCGCCTTAACCCCGCGTGAGCACACTGTGTTATGTCAACAAGCACAACGTTTCTCCTTGAGATACCGCGTGCACAACAGCTGGCAACAGGCAGCGGAAAGGTACG…	AAAAAACCCCGCCGGAGCGAGGTTTCGTCAGTCGCCTGCGGCTGGTAACCGCAAAGCACACTGTATTATGTCAACACTGAAAGTATACGTGTTCCGCGCAGAACGCGCAATTTCGGCACGAATTTTGACGTATTTAGTGCATAGTTGAGTATCGATCACAGTTTGCGTTTTGTCCAAATATTACTGTTTATTTATACAGTAAACTTCTATAATATCACTGTACGCAATGTGTTATGCGGGGGCCGCATCGTTACCCGGCGCACTAAGTCCTGGCTGAAACGGGTGGTGCCGTCAGCGCCTTAACCCCGCGTGAGCACACTGTGTTATGTCAACAAGCACAACGTTTCTCCTTGAGATACCGCGTGCACAACAGCTGGCAACAGGCAGCGGAAAGGTACG…	0	1030	1141	573	99.825	572	1	0	0	100	100
tisB/istR	CP057267.1	4760456	1	573	31041	30469	AAAAAACCCCGCCGGAGCGAGGTTTCGTCAGTCGCCTGCGGCTGGTAACCGCAAAGCACACTGTATTATGTCAACACTGAAAGTATACGTGTTCCGCGCAGAACGCGCAATTTCGGCACGAATTTTGACGTATTTAGTGCATAGTTGAGTATCGATCACAGTTTGCGTTTTGTCCAAATATTACTGTTTATTTATACAGTAAACTTCTATAATATCACTGTACGCAATGTGTTATGCGGGGGCCGCATCGTTACCCGGCGCACTAAGTCCTGGCTGAAACGGGTGGTGCCGTCAGCGCCTTAACCCCGCGTGAGCACACTGTGTTATGTCAACAAGCACAACGTTTCTCCTTGAGATACCGCGTGCACAACAGCTGGCAACAGGCAGCGGAAAGGTACG…	AAAAAACCCCGCCGGAGCGAGGTTTCGTCAGTCGCCTGCGGCTGGTAACCGCAAAGCACACTGTATTATGTCAACACTGAAAGTATACGTGTTCCGCGCAGAACGCGCAATTTCGGCACGAATTTTGACGTATTTAGTGCATAGTTGAGTATCGATCACAGTTTGCGTTTTGTCCAAATATTACTGTTTATTTATACAGTAAACTTCTATAATATCACTGTACGCAATGTGTTATGCGGGGGCCGCATCGTTACCCGGCGCACTAAGTCCTGGCTGAAACGGGTGGTGCCGTCAGCGCCTTAACCCCGCGTGAGCACACTGTGTTATGTCAACAAGCACAACGTTTCTCCTTGAGATACCGCGTGCACAACAGCTGGCAACAGGCAGCGGAAAGGTACG…	0	1030	1141	573	99.825	572	1	0	0	100	100
tisB/istR	CP057247.1	4713198	1	573	31041	30469	AAAAAACCCCGCCGGAGCGAGGTTTCGTCAGTCGCCTGCGGCTGGTAACCGCAAAGCACACTGTATTATGTCAACACTGAAAGTATACGTGTTCCGCGCAGAACGCGCAATTTCGGCACGAATTTTGACGTATTTAGTGCATAGTTGAGTATCGATCACAGTTTGCGTTTTGTCCAAATATTACTGTTTATTTATACAGTAAACTTCTATAATATCACTGTACGCAATGTGTTATGCGGGGGCCGCATCGTTACCCGGCGCACTAAGTCCTGGCTGAAACGGGTGGTGCCGTCAGCGCCTTAACCCCGCGTGAGCACACTGTGTTATGTCAACAAGCACAACGTTTCTCCTTGAGATACCGCGTGCACAACAGCTGGCAACAGGCAGCGGAAAGGTACG…	AAAAAACCCCGCCGGAGCGAGGTTTCGTCAGTCGCCTGCGGCTGGTAACCGCAAAGCACACTGTATTATGTCAACACTGAAAGTATACGTGTTCCGCGCAGAACGCGCAATTTCGGCACGAATTTTGACGTATTTAGTGCATAGTTGAGTATCGATCACAGTTTGCGTTTTGTCCAAATATTACTGTTTATTTATACAGTAAACTTCTATAATATCACTGTACGCAATGTGTTATGCGGGGGCCGCATCGTTACCCGGCGCACTAAGTCCTGGCTGAAACGGGTGGTGCCGTCAGCGCCTTAACCCCGCGTGAGCACACTGTGTTATGTCAACAAGCACAACGTTTCTCCTTGAGATACCGCGTGCACAACAGCTGGCAACAGGCAGCGGAAAGGTACG…	0	1030	1141	573	99.825	572	1	0	0	100	100
tisB/istR	CP057207.1	4898357	1	573	3147855	3147283	AAAAAACCCCGCCGGAGCGAGGTTTCGTCAGTCGCCTGCGGCTGGTAACCGCAAAGCACACTGTATTATGTCAACACTGAAAGTATACGTGTTCCGCGCAGAACGCGCAATTTCGGCACGAATTTTGACGTATTTAGTGCATAGTTGAGTATCGATCACAGTTTGCGTTTTGTCCAAATATTACTGTTTATTTATACAGTAAACTTCTATAATATCACTGTACGCAATGTGTTATGCGGGGGCCGCATCGTTACCCGGCGCACTAAGTCCTGGCTGAAACGGGTGGTGCCGTCAGCGCCTTAACCCCGCGTGAGCACACTGTGTTATGTCAACAAGCACAACGTTTCTCCTTGAGATACCGCGTGCACAACAGCTGGCAACAGGCAGCGGAAAGGTACG…	AAAAAACCCCGCCGGAGCGAGGTTTCGTCAGTCGCCTGCGGCTGGTAACCGCAAAGCACACTGTATTATGTCAACACTGAAAGTATACGTGTTCCGCGCAGAACGCGCAATTTCGGCACGAATTTTGACGTATTTAGTGCATAGTTGAGTATCGATCACAGTTTGCGTTTTGTCCAAATATTACTGTTTATTTATACAGTAAACTTCTATAATATCACTGTACGCAATGTGTTATGCGGGGGCCGCATCGTTACCCGGCGCACTAAGTCCTGGCTGAAACGGGTGGTGCCGTCAGCGCCTTAACCCCGCGTGAGCACACTGTGTTATGTCAACAAGCACAACGTTTCTCCTTGAGATACCGCGTGCACAACAGCTGGCAACAGGCAGCGGAAAGGTACG…	0	1030	1141	573	99.825	572	1	0	0	100	100
tisB/istR	CP057167.1	4688851	1	573	4435976	4436548	AAAAAACCCCGCCGGAGCGAGGTTTCGTCAGTCGCCTGCGGCTGGTAACCGCAAAGCACACTGTATTATGTCAACACTGAAAGTATACGTGTTCCGCGCAGAACGCGCAATTTCGGCACGAATTTTGACGTATTTAGTGCATAGTTGAGTATCGATCACAGTTTGCGTTTTGTCCAAATATTACTGTTTATTTATACAGTAAACTTCTATAATATCACTGTACGCAATGTGTTATGCGGGGGCCGCATCGTTACCCGGCGCACTAAGTCCTGGCTGAAACGGGTGGTGCCGTCAGCGCCTTAACCCCGCGTGAGCACACTGTGTTATGTCAACAAGCACAACGTTTCTCCTTGAGATACCGCGTGCACAACAGCTGGCAACAGGCAGCGGAAAGGTACG…	AAAAAACCCCGCCGGAGCGAGGTTTCGTCAGTCGCCTGCGGCTGGTAACCGCAAAGCACACTGTATTATGTCAACACTGAAAGTATACGTGTTCCGCGCAGAACGCGCAATTTCGGCACGAATTTTGACGTATTTAGTGCATAGTTGAGTATCGATCACAGTTTGCGTTTTGTCCAAATATTACTGTTTATTTATACAGTAAACTTCTATAATATCACTGTACGCAATGTGTTATGCGGGGGCCGCATCGTTACCCGGCGCACTAAGTCCTGGCTGAAACGGGTGGTGCCGTCAGCGCCTTAACCCCGCGTGAGCACACTGTGTTATGTCAACAAGCACAACGTTTCTCCTTGAGATACCGCGTGCACAACAGCTGGCAACAGGCAGCGGAAAGGTACG…	0	1030	1141	573	99.825	572	1	0	0	100	100
tisB/istR	CP057163.1	4845942	1	573	30611	30039	AAAAAACCCCGCCGGAGCGAGGTTTCGTCAGTCGCCTGCGGCTGGTAACCGCAAAGCACACTGTATTATGTCAACACTGAAAGTATACGTGTTCCGCGCAGAACGCGCAATTTCGGCACGAATTTTGACGTATTTAGTGCATAGTTGAGTATCGATCACAGTTTGCGTTTTGTCCAAATATTACTGTTTATTTATACAGTAAACTTCTATAATATCACTGTACGCAATGTGTTATGCGGGGGCCGCATCGTTACCCGGCGCACTAAGTCCTGGCTGAAACGGGTGGTGCCGTCAGCGCCTTAACCCCGCGTGAGCACACTGTGTTATGTCAACAAGCACAACGTTTCTCCTTGAGATACCGCGTGCACAACAGCTGGCAACAGGCAGCGGAAAGGTACG…	AAAAAACCCCGCCGGAGCGAGGTTTCGTCAGTCGCCTGCGGCTGGTAACCGCAAAGCACACTGTATTATGTCAACACTGAAAGTATACGTGTTCCGCGCAGAACGCGCAATTTCGGCACGAATTTTGACGTATTTAGTGCATAGTTGAGTATCGATCACAGTTTGCGTTTTGTCCAAATATTACTGTTTATTTATACAGTAAACTTCTATAATATCACTGTACGCAATGTGTTATGCGGGGGCCGCATCGTTACCCGGCGCACTAAGTCCTGGCTGAAACGGGTGGTGCCGTCAGCGCCTTAACCCCGCGTGAGCACACTGTGTTATGTCAACAAGCACAACGTTTCTCCTTGAGATACCGCGTGCACAACAGCTGGCAACAGGCAGCGGAAAGGTACG…	0	1030	1141	573	99.825	572	1	0	0	100	100
tisB/istR	CP057154.1	5094411	1	573	28202	27630	AAAAAACCCCGCCGGAGCGAGGTTTCGTCAGTCGCCTGCGGCTGGTAACCGCAAAGCACACTGTATTATGTCAACACTGAAAGTATACGTGTTCCGCGCAGAACGCGCAATTTCGGCACGAATTTTGACGTATTTAGTGCATAGTTGAGTATCGATCACAGTTTGCGTTTTGTCCAAATATTACTGTTTATTTATACAGTAAACTTCTATAATATCACTGTACGCAATGTGTTATGCGGGGGCCGCATCGTTACCCGGCGCACTAAGTCCTGGCTGAAACGGGTGGTGCCGTCAGCGCCTTAACCCCGCGTGAGCACACTGTGTTATGTCAACAAGCACAACGTTTCTCCTTGAGATACCGCGTGCACAACAGCTGGCAACAGGCAGCGGAAAGGTACG…	AAAAAACCCCGCCGGAGCGAGGTTTCGTCAGTCGCCTGCGGCTGGTAACCGCAAAGCACACTGTATTATGTCAACACTGAAAGTATACGTGTTCCGCGCAGAACGCGCAATTTCGGCACGAATTTTGACGTATTTAGTGCATAGTTGAGTATCGATCACAGTTTGCGTTTTGTCCAAATATTACTGTTTATTTATACAGTAAACTTCTATAATATCACTGTACGCAATGTGTTATGCGGGGGCCGCATCGTTACCCGGCGCACTAAGTCCTGGCTGAAACGGGTGGTGCCGTCAGCGCCTTAACCCCGCGTGAGCACACTGTGTTATGTCAACAAGCACAACGTTTCTCCTTGAGATACCGCGTGCACAACAGCTGGCAACAGGCAGCGGAAAGGTACG…	0	1030	1141	573	99.825	572	1	0	0	100	100
tisB/istR	CP057075.1	5354666	1	573	28202	27630	AAAAAACCCCGCCGGAGCGAGGTTTCGTCAGTCGCCTGCGGCTGGTAACCGCAAAGCACACTGTATTATGTCAACACTGAAAGTATACGTGTTCCGCGCAGAACGCGCAATTTCGGCACGAATTTTGACGTATTTAGTGCATAGTTGAGTATCGATCACAGTTTGCGTTTTGTCCAAATATTACTGTTTATTTATACAGTAAACTTCTATAATATCACTGTACGCAATGTGTTATGCGGGGGCCGCATCGTTACCCGGCGCACTAAGTCCTGGCTGAAACGGGTGGTGCCGTCAGCGCCTTAACCCCGCGTGAGCACACTGTGTTATGTCAACAAGCACAACGTTTCTCCTTGAGATACCGCGTGCACAACAGCTGGCAACAGGCAGCGGAAAGGTACG…	AAAAAACCCCGCCGGAGCGAGGTTTCGTCAGTCGCCTGCGGCTGGTAACCGCAAAGCACACTGTATTATGTCAACACTGAAAGTATACGTGTTCCGCGCAGAACGCGCAATTTCGGCACGAATTTTGACGTATTTAGTGCATAGTTGAGTATCGATCACAGTTTGCGTTTTGTCCAAATATTACTGTTTATTTATACAGTAAACTTCTATAATATCACTGTACGCAATGTGTTATGCGGGGGCCGCATCGTTACCCGGCGCACTAAGTCCTGGCTGAAACGGGTGGTGCCGTCAGCGCCTTAACCCCGCGTGAGCACACTGTGTTATGTCAACAAGCACAACGTTTCTCCTTGAGATACCGCGTGCACAACAGCTGGCAACAGGCAGCGGAAAGGTACG…	0	1030	1141	573	99.825	572	1	0	0	100	100
tisB/istR	CP056974.1	4862435	1	573	30613	30041	AAAAAACCCCGCCGGAGCGAGGTTTCGTCAGTCGCCTGCGGCTGGTAACCGCAAAGCACACTGTATTATGTCAACACTGAAAGTATACGTGTTCCGCGCAGAACGCGCAATTTCGGCACGAATTTTGACGTATTTAGTGCATAGTTGAGTATCGATCACAGTTTGCGTTTTGTCCAAATATTACTGTTTATTTATACAGTAAACTTCTATAATATCACTGTACGCAATGTGTTATGCGGGGGCCGCATCGTTACCCGGCGCACTAAGTCCTGGCTGAAACGGGTGGTGCCGTCAGCGCCTTAACCCCGCGTGAGCACACTGTGTTATGTCAACAAGCACAACGTTTCTCCTTGAGATACCGCGTGCACAACAGCTGGCAACAGGCAGCGGAAAGGTACG…	AAAAAACCCCGCCGGAGCGAGGTTTCGTCAGTCGCCTGCGGCTGGTAACCGCAAAGCACACTGTATTATGTCAACACTGAAAGTATACGTGTTCCGCGCAGAACGCGCAATTTCGGCACGAATTTTGACGTATTTAGTGCATAGTTGAGTATCGATCACAGTTTGCGTTTTGTCCAAATATTACTGTTTATTTATACAGTAAACTTCTATAATATCACTGTACGCAATGTGTTATGCGGGGGCCGCATCGTTACCCGGCGCACTAAGTCCTGGCTGAAACGGGTGGTGCCGTCAGCGCCTTAACCCCGCGTGAGCACACTGTGTTATGTCAACAAGCACAACGTTTCTCCTTGAGATACCGCGTGCACAACAGCTGGCAACAGGCAGCGGAAAGGTACG…	0	1030	1141	573	99.825	572	1	0	0	100	100
tisB/istR	CP056865.1	5059241	1	573	31042	30470	AAAAAACCCCGCCGGAGCGAGGTTTCGTCAGTCGCCTGCGGCTGGTAACCGCAAAGCACACTGTATTATGTCAACACTGAAAGTATACGTGTTCCGCGCAGAACGCGCAATTTCGGCACGAATTTTGACGTATTTAGTGCATAGTTGAGTATCGATCACAGTTTGCGTTTTGTCCAAATATTACTGTTTATTTATACAGTAAACTTCTATAATATCACTGTACGCAATGTGTTATGCGGGGGCCGCATCGTTACCCGGCGCACTAAGTCCTGGCTGAAACGGGTGGTGCCGTCAGCGCCTTAACCCCGCGTGAGCACACTGTGTTATGTCAACAAGCACAACGTTTCTCCTTGAGATACCGCGTGCACAACAGCTGGCAACAGGCAGCGGAAAGGTACG…	AAAAAACCCCGCCGGAGCGAGGTTTCGTCAGTCGCCTGCGGCTGGTAACCGCAAAGCACACTGTATTATGTCAACACTGAAAGTATACGTGTTCCGCGCAGAACGCGCAATTTCGGCACGAATTTTGACGTATTTAGTGCATAGTTGAGTATCGATCACAGTTTGCGTTTTGTCCAAATATTACTGTTTATTTATACAGTAAACTTCTATAATATCACTGTACGCAATGTGTTATGCGGGGGCCGCATCGTTACCCGGCGCACTAAGTCCTGGCTGAAACGGGTGGTGCCGTCAGCGCCTTAACCCCGCGTGAGCACACTGTGTTATGTCAACAAGCACAACGTTTCTCCTTGAGATACCGCGTGCACAACAGCTGGCAACAGGCAGCGGAAAGGTACG…	0	1030	1141	573	99.825	572	1	0	0	100	100
tisB/istR	CP056794.1	5002359	1	573	31042	30470	AAAAAACCCCGCCGGAGCGAGGTTTCGTCAGTCGCCTGCGGCTGGTAACCGCAAAGCACACTGTATTATGTCAACACTGAAAGTATACGTGTTCCGCGCAGAACGCGCAATTTCGGCACGAATTTTGACGTATTTAGTGCATAGTTGAGTATCGATCACAGTTTGCGTTTTGTCCAAATATTACTGTTTATTTATACAGTAAACTTCTATAATATCACTGTACGCAATGTGTTATGCGGGGGCCGCATCGTTACCCGGCGCACTAAGTCCTGGCTGAAACGGGTGGTGCCGTCAGCGCCTTAACCCCGCGTGAGCACACTGTGTTATGTCAACAAGCACAACGTTTCTCCTTGAGATACCGCGTGCACAACAGCTGGCAACAGGCAGCGGAAAGGTACG…	AAAAAACCCCGCCGGAGCGAGGTTTCGTCAGTCGCCTGCGGCTGGTAACCGCAAAGCACACTGTATTATGTCAACACTGAAAGTATACGTGTTCCGCGCAGAACGCGCAATTTCGGCACGAATTTTGACGTATTTAGTGCATAGTTGAGTATCGATCACAGTTTGCGTTTTGTCCAAATATTACTGTTTATTTATACAGTAAACTTCTATAATATCACTGTACGCAATGTGTTATGCGGGGGCCGCATCGTTACCCGGCGCACTAAGTCCTGGCTGAAACGGGTGGTGCCGTCAGCGCCTTAACCCCGCGTGAGCACACTGTGTTATGTCAACAAGCACAACGTTTCTCCTTGAGATACCGCGTGCACAACAGCTGGCAACAGGCAGCGGAAAGGTACG…	0	1030	1141	573	99.825	572	1	0	0	100	100
tisB/istR	CP056355.1	4787975	1	573	30612	30040	AAAAAACCCCGCCGGAGCGAGGTTTCGTCAGTCGCCTGCGGCTGGTAACCGCAAAGCACACTGTATTATGTCAACACTGAAAGTATACGTGTTCCGCGCAGAACGCGCAATTTCGGCACGAATTTTGACGTATTTAGTGCATAGTTGAGTATCGATCACAGTTTGCGTTTTGTCCAAATATTACTGTTTATTTATACAGTAAACTTCTATAATATCACTGTACGCAATGTGTTATGCGGGGGCCGCATCGTTACCCGGCGCACTAAGTCCTGGCTGAAACGGGTGGTGCCGTCAGCGCCTTAACCCCGCGTGAGCACACTGTGTTATGTCAACAAGCACAACGTTTCTCCTTGAGATACCGCGTGCACAACAGCTGGCAACAGGCAGCGGAAAGGTACG…	AAAAAACCCCGCCGGAGCGAGGTTTCGTCAGTCGCCTGCGGCTGGTAACCGCAAAGCACACTGTATTATGTCAACACTGAAAGTATACGTGTTCCGCGCAGAACGCGCAATTTCGGCACGAATTTTGACGTATTTAGTGCATAGTTGAGTATCGATCACAGTTTGCGTTTTGTCCAAATATTACTGTTTATTTATACAGTAAACTTCTATAATATCACTGTACGCAATGTGTTATGCGGGGGCCGCATCGTTACCCGGCGCACTAAGTCCTGGCTGAAACGGGTGGTGCCGTCAGCGCCTTAACCCCGCGTGAGCACACTGTGTTATGTCAACAAGCACAACGTTTCTCCTTGAGATACCGCGTGCACAACAGCTGGCAACAGGCAGCGGAAAGGTACG…	0	1030	1141	573	99.825	572	1	0	0	100	100
tisB/istR	CP056655.1	4759142	1	573	31056	30484	AAAAAACCCCGCCGGAGCGAGGTTTCGTCAGTCGCCTGCGGCTGGTAACCGCAAAGCACACTGTATTATGTCAACACTGAAAGTATACGTGTTCCGCGCAGAACGCGCAATTTCGGCACGAATTTTGACGTATTTAGTGCATAGTTGAGTATCGATCACAGTTTGCGTTTTGTCCAAATATTACTGTTTATTTATACAGTAAACTTCTATAATATCACTGTACGCAATGTGTTATGCGGGGGCCGCATCGTTACCCGGCGCACTAAGTCCTGGCTGAAACGGGTGGTGCCGTCAGCGCCTTAACCCCGCGTGAGCACACTGTGTTATGTCAACAAGCACAACGTTTCTCCTTGAGATACCGCGTGCACAACAGCTGGCAACAGGCAGCGGAAAGGTACG…	AAAAAACCCCGCCGGAGCGAGGTTTCGTCAGTCGCCTGCGGCTGGTAACCGCAAAGCACACTGTATTATGTCAACACTGAAAGTATACGTGTTCCGCGCAGAACGCGCAATTTCGGCACGAATTTTGACGTATTTAGTGCATAGTTGAGTATCGATCACAGTTTGCGTTTTGTCCAAATATTACTGTTTATTTATACAGTAAACTTCTATAATATCACTGTACGCAATGTGTTATGCGGGGGCCGCATCGTTACCCGGCGCACTAAGTCCTGGCTGAAACGGGTGGTGCCGTCAGCGCCTTAACCCCGCGTGAGCACACTGTGTTATGTCAACAAGCACAACGTTTCTCCTTGAGATACCGCGTGCACAACAGCTGGCAACAGGCAGCGGAAAGGTACG…	0	1030	1141	573	99.825	572	1	0	0	100	100
[truncated: 6,298 more rows]

## Sheet: Table S2
Table S2. Summary of analysis of tis/istR locus for metadata, copy number, and sequence conservation.
[truncated: 2,327 more rows]

[truncated: 22 more sheets: Table S3, Table S4, Table S5, Table S6, Table S7, Table S8, Table S9, Table S10, Table S11, Table S12, Table S13, Table S14, Table S15, Table S16, Table S17, Table S18, Table S19, Table S20, Table S21, Table S22 …]
